# Supplementary material for: l-Valine ethyl ester hydro­chloride
Source: IUCrdata. 2025 Nov 28;10(Pt 11):x251047. doi: 10.1107/S2414314625010478 (PMC12810297; doi:10.1107/S2414314625010478)
Supplement: Supplementary file 1 [file x-10-x251047-sup1.cif]

##############################################################################
#                                                                            #
# This CIF contains the data for a data article accepted for                 #
# publication in IUCrData. It conforms to the requirements of                #
# Notes for Authors for IUCrData, and has been                               #
# peer reviewed under the auspices of IUCrData.                              #
#                                                                            #
# Full details of the Crystallographic Information File format               #
# are given in the paper "The Crystallographic Information File (CIF):       #
# a New Standard Archive File for Crystallography" by S. R. Hall, F. H.      #
# Allen and I. D. Brown [Acta Cryst. (1991), A47, 655-685].                  #
#                                                                            #
# The current version of the core CIF dictionary is obtainable from          #
# ftp://ftp.iucr.org/pub/cif_core.dic.                                       #
#                                                                            #
# Software is freely available for graphical display of the structure(s)     #
# in this CIF. For information consult the CIF software page                 #
# http://www.iucr.org/resources/cif/software.                                #
#                                                                            #
# This file may be used for bona fide research purposes within the           #
# scientific community so long as proper attribution is given to the data    # 
# article from which it was obtained.                                        #
#                                                                            #
##############################################################################
data_I
_audit_creation_method     'SHELXL-2019/3'
_journal_date_recd_electronic     2025-11-14
_journal_date_accepted     2025-11-23
_journal_name_full     'IUCrData'
_journal_year     2025
_journal_volume     10
_journal_issue      1
_journal_page_first     0
_journal_page_last     0
_journal_paper_category     HO
_journal_paper_doi     10.1107/S2414314625010478
_journal_coeditor_code     HB4545
_publ_contact_author_name     'Dr Richard Betz'
_publ_contact_author_address
;
Department of Chemistry
Nelson Mandela University
Summerstrand Campus (South)
University Way
Summerstrand
PO Box 77000
Port Elizabeth
6031
South Africa
;
_publ_contact_author_email     'Richard.Betz@mandela.ac.za'
_publ_contact_author_fax     '+27-41-504-4236'
_publ_contact_author_phone     '+27-41-504-4863'
_publ_section_title
;
<i>L</i>-Valine ethyl ester hydrochloride
;
loop_
    _publ_author_name
    _publ_author_address
    'Van Rooyen, Erin'
;
Nelson Mandela University
Summerstrand Campus
Department of Chemistry
University Way
Summerstrand
PO Box 77000
Port Elizabeth
6031
South Africa
;
    'Hosten, Eric Cyriel'
;
Nelson Mandela University
Summerstrand Campus
Department of Chemistry
University Way
Summerstrand
PO Box 77000
Port Elizabeth
6031
South Africa
;
    'Betz, Richard'
;
Nelson Mandela University
Summerstrand Campus
Department of Chemistry
University Way
Summerstrand
PO Box 77000
Port Elizabeth
6031
South Africa
;
_publ_section_synopsis
;
The title compound is the hydrochloride salt of the ethyl ester of
<i>L</i>-valine. Intermolecular interactions connect the entities of the
asymmetric unit into sheets lying parallel the the <i>bc</i> plane.
;
_chemical_name_systematic
;
(2<i>S</i>)-1-Ethoxy-3-methyl-1-oxobutan-2-aminium chloride
;
_chemical_name_common     '<i>L</i>-valine ethyl ester hydrochloride'
_chemical_formula_moiety     'C7 H16 N O2 +, Cl -'
_chemical_formula_sum     'C7 H16 Cl N O2'
_chemical_formula_iupac     'C7 H16 N O2 +, Cl -'
_chemical_formula_weight     181.66
_chemical_melting_point     ?
_chemical_absolute_configuration     syn
_space_group_crystal_system     monoclinic
_space_group_name_H-M_alt     'P 21'
_space_group_name_Hall     'P 2yb'
loop_
    _space_group_symop_operation_xyz
    'x, y, z'
    '-x, y+1/2, -z'
_cell_length_a     9.7222(7)
_cell_length_b     5.3577(4)
_cell_length_c     10.1105(8)
_cell_angle_alpha     90
_cell_angle_beta     93.499(3)
_cell_angle_gamma     90
_cell_volume     525.66(7)
_cell_formula_units_Z     2
_cell_measurement_reflns_used     9975
_cell_measurement_theta_min     3.00
_cell_measurement_theta_max     28.26
_cell_measurement_temperature     200(2)
_exptl_crystal_description     'block'
_exptl_crystal_colour     'colourless'
_exptl_crystal_size_max     0.241
_exptl_crystal_size_mid     0.203
_exptl_crystal_size_min     0.160
_exptl_crystal_density_diffrn     1.148
_exptl_crystal_density_meas     ?
_exptl_crystal_density_method     ?
_exptl_crystal_F_000     196
_exptl_absorpt_coefficient_mu     0.325
_exptl_absorpt_correction_type     multi-scan
_exptl_absorpt_process_details
;
(SADABS; Krause <i>et al.</i>, 2015)
;
_exptl_absorpt_correction_T_min     0.6807
_exptl_absorpt_correction_T_max     0.7457
_diffrn_ambient_temperature     200(2)
_diffrn_source     ?
_diffrn_radiation_type     MoK\a
_diffrn_radiation_wavelength     0.71073
_diffrn_measurement_device_type     'Bruker D8 Quest CCD, software APEX5'
_diffrn_measurement_method     '\f and \w scans'
_diffrn_detector_area_resol_mean     ?
_diffrn_reflns_number     30362
_diffrn_reflns_av_R_equivalents     0.0500
_diffrn_reflns_av_unetI/netI     0.0251
_diffrn_reflns_theta_min     2.018
_diffrn_reflns_theta_max     28.267
_diffrn_reflns_theta_full     25.242
_diffrn_measured_fraction_theta_max     0.997
_diffrn_measured_fraction_theta_full     0.996
_diffrn_reflns_limit_h_min     -12
_diffrn_reflns_limit_h_max     12
_diffrn_reflns_limit_k_min     -7
_diffrn_reflns_limit_k_max     7
_diffrn_reflns_limit_l_min     -13
_diffrn_reflns_limit_l_max     13
_refine_special_details
;
 The carbon-bound H atoms were placed in calculated positions (C---H
= 0.99 \%A for the methylene group, C---H = 1.00 \%A for the methine groups)
and were included in the refinement in the riding model approximation, with
<i>U</i>~iso~(H) = 1.2<i>U</i>~eq~(C). The H atoms of the methyl groups were
allowed to rotate with a fixed angle around the C---C bond to best fit the
experimental electron density (HFIX 137 in the <i>SHELX</i> program suite
(Sheldrick, 2015), with <i>U</i>~iso~(H) = 1.5<i>U</i>~eq~(C). All three
nitrogen-bound H atoms were located in a difference Fourier map and refined
freely.
;
_reflns_number_total     2592
_reflns_number_gt     2378
_reflns_threshold_expression     'I > 2\s(I)'
_refine_ls_structure_factor_coef     Fsqd
_refine_ls_matrix_type     full
_refine_ls_R_factor_all     0.0418
_refine_ls_R_factor_gt     0.0361
_refine_ls_wR_factor_gt     0.0897
_refine_ls_wR_factor_ref     0.0941
_refine_ls_goodness_of_fit_ref     1.111
_refine_ls_restrained_S_all     1.111
_refine_ls_number_reflns     2592
_refine_ls_number_parameters     115
_refine_ls_number_restraints     1
_refine_ls_hydrogen_treatment     mixed
_refine_ls_weighting_scheme     calc
_refine_ls_weighting_details
              'w=1/[\s^2^(Fo^2^)+(0.0483P)^2^+0.1046P] where P=(Fo^2^+2Fc^2^)/3'
_atom_sites_solution_hydrogens     mixed
_atom_sites_solution_primary     direct
_atom_sites_solution_secondary     difmap
_refine_ls_shift/su_max     0.001
_refine_ls_shift/su_mean     0.000
_refine_diff_density_max     0.393
_refine_diff_density_min     -0.194
_refine_ls_extinction_method     none
_refine_ls_extinction_coef     .
_refine_ls_abs_structure_details
;
Flack <i>x</i> determined using 983 quotients
[(<i>I</i>^+^)-(<i>I</i>^-^)]/[(<i>I</i>^+^)+(<i>I</i>^-^)]
(Parsons <i>et al.</i>,  2013)
;
_refine_ls_abs_structure_Flack     0.037(17)
loop_
    _atom_type_symbol
    _atom_type_description
    _atom_type_scat_dispersion_real
    _atom_type_scat_dispersion_imag
    _atom_type_scat_source
    'C' 'C' 0.0033 0.0016
                         'International Tables Vol C Tables 4.2.6.8 and 6.1.1.4'
    'H' 'H' 0.0000 0.0000
                         'International Tables Vol C Tables 4.2.6.8 and 6.1.1.4'
    'Cl' 'Cl' 0.1484 0.1585
                         'International Tables Vol C Tables 4.2.6.8 and 6.1.1.4'
    'N' 'N' 0.0061 0.0033
                         'International Tables Vol C Tables 4.2.6.8 and 6.1.1.4'
    'O' 'O' 0.0106 0.0060
                         'International Tables Vol C Tables 4.2.6.8 and 6.1.1.4'
_computing_data_collection
;
APEX2 (Bruker, 2014)
;
_computing_cell_refinement
;
SAINT (Bruker, 2014)
;
_computing_data_reduction
;
SAINT (Bruker, 2014)
;
_computing_structure_solution
;
SHELXS7 (Sheldrick 2008)
;
_computing_structure_refinement
;
<i>SHELXL2019/3</i> (Sheldrick, 2015)
;
_computing_molecular_graphics
;
ORTEP-3 for Windows (Farrugia, 2012), Mercury (Macrae <i>et al</i>,
2020)
;
_computing_publication_material
;
<i>SHELXL2019/3</i> (Sheldrick, 2015), PLATON (Spek, 2020)
;
loop_
    _atom_site_type_symbol
    _atom_site_label
    _atom_site_fract_x
    _atom_site_fract_y
    _atom_site_fract_z
    _atom_site_U_iso_or_equiv
    _atom_site_adp_type
    _atom_site_calc_flag
    _atom_site_occupancy
    _atom_site_disorder_assembly
    _atom_site_disorder_group
    O O1 0.1799(2) 0.5810(6) 0.42612(16) 0.0430(4) Uani d 1 . .
    O O2 0.1606(2) 0.9078(4) 0.2891(2) 0.0476(5) Uani d 1 . .
    N N1 0.14778(19) 0.5828(6) 0.07661(19) 0.0315(4) Uani d 1 . .
    H H11 0.175(3) 0.734(6) 0.048(3) 0.028(8) Uiso d 1 . .
    H H12 0.163(3) 0.488(7) 0.017(4) 0.041(10) Uiso d 1 . .
    H H13 0.052(3) 0.590(8) 0.084(3) 0.042(7) Uiso d 1 . .
    C C1 0.1815(2) 0.6913(5) 0.3087(3) 0.0323(5) Uani d 1 . .
    C C2 0.2186(2) 0.5065(5) 0.2043(3) 0.0315(5) Uani d 1 . .
    H H2 0.182912 0.338817 0.228863 0.038 Uiso calc 1 . .
    C C3 0.3750(3) 0.4843(6) 0.1889(3) 0.0446(7) Uani d 1 . .
    H H3 0.388485 0.353065 0.120594 0.053 Uiso calc 1 . .
    C C4 0.4394(3) 0.7226(8) 0.1406(5) 0.0696(11) Uani d 1 . .
    H H4A 0.426621 0.856780 0.204623 0.104 Uiso calc 1 . .
    H H4B 0.395174 0.769270 0.054479 0.104 Uiso calc 1 . .
    H H4C 0.538125 0.695948 0.131565 0.104 Uiso calc 1 . .
    C C5 0.4487(4) 0.3945(9) 0.3184(4) 0.0709(11) Uani d 1 . .
    H H5A 0.542475 0.341653 0.301441 0.106 Uiso calc 1 . .
    H H5B 0.398092 0.253446 0.353508 0.106 Uiso calc 1 . .
    H H5C 0.452595 0.530938 0.383063 0.106 Uiso calc 1 . .
    C C6 0.1598(4) 0.7340(7) 0.5419(3) 0.0513(8) Uani d 1 . .
    H H6A 0.064320 0.799024 0.538592 0.062 Uiso calc 1 . .
    H H6B 0.224035 0.877473 0.544488 0.062 Uiso calc 1 . .
    C C7 0.1861(4) 0.5768(10) 0.6606(3) 0.0615(9) Uani d 1 . .
    H H7A 0.121992 0.435409 0.657131 0.092 Uiso calc 1 . .
    H H7B 0.172734 0.676039 0.740249 0.092 Uiso calc 1 . .
    H H7C 0.280990 0.514478 0.663367 0.092 Uiso calc 1 . .
    Cl Cl1 0.82750(5) 0.58922(7) 0.08644(5) 0.03471(17) Uani d 1 . .
loop_
    _atom_site_aniso_label
    _atom_site_aniso_U_11
    _atom_site_aniso_U_22
    _atom_site_aniso_U_33
    _atom_site_aniso_U_12
    _atom_site_aniso_U_13
    _atom_site_aniso_U_23
    O1 0.0631(11) 0.0339(9) 0.0324(8) 0.0021(11) 0.0057(7) -0.0014(10)
    O2 0.0681(14) 0.0269(10) 0.0487(11) 0.0080(9) 0.0104(10) 0.0010(9)
    N1 0.0311(9) 0.0284(10) 0.0351(9) 0.0023(12) 0.0015(7) -0.0016(14)
    C1 0.0301(12) 0.0309(12) 0.0361(13) -0.0009(10) 0.0032(9) 0.0002(10)
    C2 0.0329(12) 0.0247(11) 0.0368(13) 0.0029(9) 0.0013(9) 0.0004(9)
    C3 0.0333(13) 0.0491(16) 0.0509(16) 0.0153(12) -0.0007(11) -0.0099(13)
    C4 0.0291(15) 0.074(3) 0.107(3) 0.0004(16) 0.0145(17) 0.009(2)
    C5 0.058(2) 0.083(3) 0.069(2) 0.030(2) -0.0199(17) -0.005(2)
    C6 0.0631(19) 0.054(2) 0.0368(15) 0.0060(15) 0.0050(13) -0.0086(14)
    C7 0.080(2) 0.072(2) 0.0323(13) -0.018(3) 0.0029(13) -0.001(2)
    Cl1 0.0342(3) 0.0331(3) 0.0373(3) 0.0006(3) 0.00536(19) -0.0008(3)
_geom_special_details
;
 All esds (except the esd in the dihedral angle between two l.s. planes)
 are estimated using the full covariance matrix.  The cell esds are taken
 into account individually in the estimation of esds in distances, angles
 and torsion angles; correlations between esds in cell parameters are only
 used when they are defined by crystal symmetry.  An approximate (isotropic)
 treatment of cell esds is used for estimating esds involving l.s. planes.
;
loop_
    _geom_bond_atom_site_label_1
    _geom_bond_atom_site_label_2
    _geom_bond_site_symmetry_2
    _geom_bond_distance
    _geom_bond_publ_flag
    O1 C1 . 1.327(3) ?
    O1 C6 . 1.452(4) ?
    O2 C1 . 1.192(3) ?
    N1 C2 . 1.483(3) ?
    N1 H11 . 0.91(3) ?
    N1 H12 . 0.81(4) ?
    N1 H13 . 0.94(3) ?
    C1 C2 . 1.507(4) ?
    C2 C3 . 1.543(4) ?
    C2 H2 . 1.0000 ?
    C3 C4 . 1.516(5) ?
    C3 C5 . 1.531(5) ?
    C3 H3 . 1.0000 ?
    C4 H4A . 0.9800 ?
    C4 H4B . 0.9800 ?
    C4 H4C . 0.9800 ?
    C5 H5A . 0.9800 ?
    C5 H5B . 0.9800 ?
    C5 H5C . 0.9800 ?
    C6 C7 . 1.476(5) ?
    C6 H6A . 0.9900 ?
    C6 H6B . 0.9900 ?
    C7 H7A . 0.9800 ?
    C7 H7B . 0.9800 ?
    C7 H7C . 0.9800 ?
loop_
    _geom_angle_atom_site_label_1
    _geom_angle_atom_site_label_2
    _geom_angle_atom_site_label_3
    _geom_angle_site_symmetry_1
    _geom_angle_site_symmetry_3
    _geom_angle
    _geom_angle_publ_flag
    C1 O1 C6 . . 118.7(3) ?
    C2 N1 H11 . . 113.3(19) ?
    C2 N1 H12 . . 112(2) ?
    H11 N1 H12 . . 105(3) ?
    C2 N1 H13 . . 110.6(18) ?
    H11 N1 H13 . . 107(3) ?
    H12 N1 H13 . . 108(3) ?
    O2 C1 O1 . . 124.8(3) ?
    O2 C1 C2 . . 124.6(2) ?
    O1 C1 C2 . . 110.6(2) ?
    N1 C2 C1 . . 108.1(2) ?
    N1 C2 C3 . . 110.0(2) ?
    C1 C2 C3 . . 113.6(2) ?
    N1 C2 H2 . . 108.3 ?
    C1 C2 H2 . . 108.3 ?
    C3 C2 H2 . . 108.3 ?
    C4 C3 C5 . . 111.0(3) ?
    C4 C3 C2 . . 113.4(2) ?
    C5 C3 C2 . . 110.6(3) ?
    C4 C3 H3 . . 107.2 ?
    C5 C3 H3 . . 107.2 ?
    C2 C3 H3 . . 107.2 ?
    C3 C4 H4A . . 109.5 ?
    C3 C4 H4B . . 109.5 ?
    H4A C4 H4B . . 109.5 ?
    C3 C4 H4C . . 109.5 ?
    H4A C4 H4C . . 109.5 ?
    H4B C4 H4C . . 109.5 ?
    C3 C5 H5A . . 109.5 ?
    C3 C5 H5B . . 109.5 ?
    H5A C5 H5B . . 109.5 ?
    C3 C5 H5C . . 109.5 ?
    H5A C5 H5C . . 109.5 ?
    H5B C5 H5C . . 109.5 ?
    O1 C6 C7 . . 108.0(3) ?
    O1 C6 H6A . . 110.1 ?
    C7 C6 H6A . . 110.1 ?
    O1 C6 H6B . . 110.1 ?
    C7 C6 H6B . . 110.1 ?
    H6A C6 H6B . . 108.4 ?
    C6 C7 H7A . . 109.5 ?
    C6 C7 H7B . . 109.5 ?
    H7A C7 H7B . . 109.5 ?
    C6 C7 H7C . . 109.5 ?
    H7A C7 H7C . . 109.5 ?
    H7B C7 H7C . . 109.5 ?
loop_
    _geom_torsion_atom_site_label_1
    _geom_torsion_atom_site_label_2
    _geom_torsion_atom_site_label_3
    _geom_torsion_atom_site_label_4
    _geom_torsion_site_symmetry_1
    _geom_torsion_site_symmetry_2
    _geom_torsion_site_symmetry_3
    _geom_torsion_site_symmetry_4
    _geom_torsion
    _geom_torsion_publ_flag
    C6 O1 C1 O2 . . . . -4.0(4) ?
    C6 O1 C1 C2 . . . . 173.9(2) ?
    O2 C1 C2 N1 . . . . -33.1(3) ?
    O1 C1 C2 N1 . . . . 148.9(2) ?
    O2 C1 C2 C3 . . . . 89.3(3) ?
    O1 C1 C2 C3 . . . . -88.7(3) ?
    N1 C2 C3 C4 . . . . 57.1(4) ?
    C1 C2 C3 C4 . . . . -64.3(4) ?
    N1 C2 C3 C5 . . . . -177.5(3) ?
    C1 C2 C3 C5 . . . . 61.2(4) ?
    C1 O1 C6 C7 . . . . -170.3(3) ?
loop_
    _geom_hbond_atom_site_label_D
    _geom_hbond_atom_site_label_H
    _geom_hbond_atom_site_label_A
    _geom_hbond_site_symmetry_A
    _geom_hbond_distance_DH
    _geom_hbond_distance_HA
    _geom_hbond_distance_DA
    _geom_hbond_angle_DHA
    _geom_hbond_publ_flag
    N1 H11 Cl1 2_655 0.91(3) 2.34(4) 3.192(3) 157(3) yes
    N1 H12 Cl1 2_645 0.81(4) 2.38(4) 3.133(3) 155(3) yes
    N1 H13 Cl1 1_455 0.94(3) 2.19(3) 3.122(2) 175(3) yes
    C2 H2 O2 1_545 1.00 2.40 3.377(3) 165 yes
    C7 H7B Cl1 2_656 0.98 2.82 3.760(4) 160 yes
_shelx_space_group_comment
;
The symmetry employed for this shelxl refinement is uniquely defined
by the following loop, which should always be used as a source of
symmetry information in preference to the above space-group names.
They are only intended as comments.
;
_shelx_estimated_absorpt_T_min     0.927
_shelx_estimated_absorpt_T_max     0.950
_shelx_hkl_file
;
  -1   0   0    1.70    0.80
  -4   0   0 4211.38  110.09
  -4   0   0 4536.05  119.29
  -4   0   0 4384.86  121.49
  -4   0   0 4262.17  116.19
   4   0   0 4132.89  111.39
   5   0   0 7920.51  203.68
  -5   0   0 8388.56  215.98
  -5   0   0 8137.59  210.68
  -5   0   0 8364.16  213.18
  -5   0   0 7989.50  201.18
  -6   0   0 4845.82  141.09
  -6   0   0 4885.01  132.99
  -6   0   0 4856.91  136.59
  -6   0   0 5086.29  142.59
  -6   0   0 4584.04  127.39
  -6   0   0 4971.50  144.89
  -6   0   0 4922.01  148.19
  -7   0   0  543.95   30.70
   7   0   0  468.55   14.10
   7   0   0  498.45   15.10
  -7   0   0  500.95   32.10
  -7   0   0  525.35   26.60
  -7   0   0  500.45   14.70
  -7   0   0  512.15   32.10
  -7   0   0  447.66   28.80
  -7   0   0  451.45   22.70
  -7   0   0  470.65   13.50
  -7   0   0  536.15   34.90
  -7   0   0  499.45   34.60
   8   0   0 1503.35   38.70
  -8   0   0 1425.96   61.79
  -8   0   0 1337.67   49.80
  -8   0   0 1528.95   71.79
  -8   0   0 1468.15   66.59
  -8   0   0 1457.25   53.39
  -8   0   0 1546.65   63.19
  -8   0   0 1441.76   70.69
  -8   0   0 1429.06   64.49
  -8   0   0 1571.94   65.19
   9   0   0  764.92   21.90
  -9   0   0  742.03   44.50
  -9   0   0  726.33   45.70
  -9   0   0  752.82   23.30
  -9   0   0  762.72   47.20
  -9   0   0  766.62   44.50
  -9   0   0  798.82   50.69
  -9   0   0  731.33   32.60
  -9   0   0  843.32   45.10
  -9   0   0  728.93   33.70
   9   0   0  814.12   23.20
 -10   0   0  130.49   24.60
  10   0   0  125.99    6.80
 -10   0   0  116.59   21.10
 -10   0   0  156.88   22.60
 -10   0   0  150.58   20.10
 -10   0   0  132.09   18.70
 -10   0   0  125.59   23.60
 -10   0   0  168.08   21.20
 -11   0   0  357.96   34.70
 -11   0   0  361.56   40.10
 -11   0   0  390.56   47.70
 -11   0   0  299.37   30.30
 -11   0   0  387.96   33.80
 -11   0   0  365.26   35.90
 -12   0   0   60.19   16.30
 -12   0   0   60.19   17.60
   0  -1   0    0.30    1.50
   0  -1   0   -0.40    0.90
   0  -1   0    1.90    1.70
   0  -1   0   -0.90    0.60
   0  -1   0   -0.10    0.70
   0  -1   0   -1.40    0.70
   0  -1   0    1.50    1.90
   0  -1   0    4.80    1.80
   0  -1   0    0.40    0.20
   0  -1   0   -0.40    0.50
   0  -1   0    1.40    1.00
   0   1   0    0.20    0.70
   0   1   0    0.50    1.30
   0   1   0   -0.50    0.80
   0   1   0   -1.10    0.70
   0   1   0   -0.70    0.50
   0   1   0   -0.90    1.80
   0   1   0    0.20    0.20
   0   1   0    0.50    0.80
   0   1   0    0.50    1.40
   0   1   0   -0.20    1.10
   0   1   0    0.40    1.20
   0   1   0    0.00    1.40
   0   1   0   -0.10    1.10
   1  -1   0 5514.85  137.09
   1  -1   0 5722.23  138.99
   1  -1   0 5446.96  144.89
   1   1   0 5593.24  142.29
  -1   1   0 5652.93  147.39
  -2  -1   0 2846.02   82.69
  -2  -1   0 2992.30   81.09
  -2  -1   0 2945.81   85.89
   2  -1   0 2799.92   76.49
   2  -1   0 2944.51   84.29
   2  -1   0 2819.92   80.79
   2  -1   0 2791.62   81.39
  -2  -1   0 2881.31   76.99
  -2  -1   0 2820.32   82.89
  -2  -1   0 2932.41   81.19
  -2  -1   0 2767.12   81.09
  -2  -1   0 2955.10   80.09
   2  -1   0 2809.52   86.29
  -2  -1   0 3176.98   83.19
   2   1   0 2948.30   79.89
   2   1   0 2936.61   74.09
   2   1   0 2871.21   75.59
   2   1   0 2890.01   78.19
  -2   1   0 3012.30   88.29
  -2   1   0 2860.51   84.39
  -2   1   0 2760.52   82.99
   2   1   0 2726.63   82.29
  -2   1   0 2787.32   76.29
   2   1   0 2734.23   82.69
   3  -1   0  114.19    8.00
  -3  -1   0  127.79   11.60
  -3  -1   0  125.39   11.70
   3  -1   0  138.09   14.00
   3  -1   0  131.19   12.40
   3  -1   0  147.09   11.30
   3  -1   0  147.29   10.90
  -3  -1   0  144.99   12.30
   3  -1   0  131.79    9.00
  -3  -1   0  143.69    4.30
  -3  -1   0  115.09   13.40
   3  -1   0  139.69   12.30
  -3  -1   0  141.69    9.50
  -3   1   0  152.78   15.80
  -3   1   0  114.09    8.10
   3   1   0  143.49   12.90
   3   1   0  135.09   11.50
   3   1   0  125.69    9.00
   3   1   0  147.69   11.30
   3   1   0  142.09    4.40
  -3   1   0  134.69    4.80
  -3   1   0  121.49   11.00
   3   1   0  146.49    4.20
  -3   1   0  113.39   12.90
  -3   1   0  133.19    4.60
  -3   1   0  155.38   10.10
   3   1   0  138.59    9.50
   3   1   0  133.49    6.00
  -4  -1   0 1082.79   51.19
  -4  -1   0 1175.28   37.30
   4  -1   0 1292.27   44.80
  -4  -1   0 1024.30   43.60
   4  -1   0 1254.27   50.59
  -4  -1   0 1205.98   42.60
   4  -1   0 1252.97   39.40
  -4  -1   0 1231.68   40.20
   4  -1   0 1151.58   46.30
  -4  -1   0 1194.28   46.20
  -4   1   0 1125.19   46.30
   4   1   0 1156.08   46.30
  -4   1   0 1232.78   38.00
  -4   1   0 1273.67   38.50
  -4   1   0 1241.08   40.50
  -4   1   0 1122.79   37.40
   4   1   0 1204.18   42.60
   4   1   0 1143.09   40.80
  -4   1   0 1129.49   40.90
   4   1   0 1121.29   29.90
  -5  -1   0  371.06   15.40
  -5  -1   0  429.46   25.90
   5  -1   0  367.26   26.30
  -5  -1   0  378.16   20.00
   5  -1   0  392.46   23.70
  -5  -1   0  410.56   20.30
  -5  -1   0  393.96   10.30
  -5  -1   0  347.47   22.60
  -5  -1   0  368.16   16.80
   5  -1   0  408.66   16.70
   5  -1   0  362.06   11.20
   5  -1   0  368.06   16.40
  -5  -1   0  371.16   10.60
   5  -1   0  375.56   22.90
  -5  -1   0  381.26   18.20
  -5   1   0  348.97   10.40
  -5   1   0  372.06   26.30
   5   1   0  346.37   10.60
   5   1   0  363.16   22.20
   5   1   0  326.97   23.30
  -5   1   0  363.06   17.20
  -5   1   0  360.86   11.10
  -5   1   0  348.97   18.40
  -5   1   0  319.97   17.70
  -5   1   0  377.66   14.80
  -5   1   0  359.26   23.30
  -5   1   0  347.47   18.30
  -5   1   0  351.56   24.60
  -5   1   0  351.06   15.70
  -5   1   0  367.36   26.40
   5   1   0  358.66   15.50
   5   1   0  334.87    9.90
  -6  -1   0  112.29   13.40
   6  -1   0   79.79   10.80
  -6  -1   0  108.09   20.80
  -6  -1   0   92.79    9.00
  -6  -1   0   83.99   11.10
   6  -1   0   80.69    5.20
  -6  -1   0  100.09   11.10
   6  -1   0  101.49   14.30
  -6  -1   0   92.79    7.90
  -6  -1   0   98.49    4.00
  -6  -1   0   81.59    7.80
  -6  -1   0   90.99    4.30
   6  -1   0   92.79    4.90
   6  -1   0   85.99    5.50
   6  -1   0   99.59   12.00
  -6  -1   0   88.89   15.10
   6   1   0   98.79    4.50
   6   1   0   99.89    3.90
  -6   1   0   98.89    8.30
   6   1   0  100.29    6.60
  -6   1   0   88.09    8.00
  -6   1   0  103.79    4.90
   6   1   0   97.19    9.50
  -6   1   0   98.19   12.90
   6   1   0  115.99   13.20
  -6   1   0   99.29   13.80
  -6   1   0  114.99   11.20
  -6   1   0   91.29   13.00
  -6   1   0  100.29    6.10
   6   1   0   83.09    7.20
  -6   1   0   97.09    4.20
  -6   1   0  102.89    8.10
   6   1   0   79.19   13.40
   7  -1   0  234.48    8.80
  -7  -1   0  225.38   12.20
  -7  -1   0  211.38   11.50
   7  -1   0  254.87   22.30
  -7  -1   0  236.68   20.80
  -7  -1   0  239.18   18.90
  -7  -1   0  216.88   11.10
  -7  -1   0  239.38    7.50
  -7  -1   0  235.88    8.00
  -7  -1   0  224.18   20.90
  -7  -1   0  178.88   14.80
  -7  -1   0  226.08   18.80
  -7  -1   0  201.28   25.00
   7   1   0  212.58    8.70
  -7   1   0  237.28   13.10
  -7   1   0  182.78   15.50
  -7   1   0  204.68   12.40
  -7   1   0  208.58   21.40
   7   1   0  191.38   11.70
   7   1   0  226.48   10.10
  -7   1   0  205.48   21.70
   7   1   0  203.08    7.10
  -7   1   0  205.18   20.60
  -7   1   0  199.48   20.00
  -7   1   0  195.98    7.20
  -8  -1   0  246.08   26.80
  -8  -1   0  228.78   23.80
  -8  -1   0  281.27   14.70
  -8  -1   0  235.38   19.20
  -8  -1   0  252.57   21.60
  -8  -1   0  295.57   25.90
   8  -1   0  267.57   10.40
  -8  -1   0  243.88   20.90
  -8   1   0  293.67   24.50
  -8   1   0  273.37   20.70
  -8   1   0  213.68   23.40
   8   1   0  255.67    8.80
  -8   1   0  285.87   26.00
  -8   1   0  268.07   26.70
  -8   1   0  261.67   28.70
  -8   1   0  254.47   13.30
  -8   1   0  272.57   27.10
  -8   1   0  253.37   14.70
  -8   1   0  248.88   24.30
  -9  -1   0   34.20    6.30
   9  -1   0   36.00    4.40
  -9  -1   0   32.60    9.60
  -9  -1   0   38.20   10.40
  -9  -1   0   32.30   14.20
  -9  -1   0   46.10   11.00
  -9  -1   0   45.50   14.40
  -9  -1   0   34.10    9.90
   9   1   0   35.10    3.00
  -9   1   0   48.10   12.10
  -9   1   0   34.50   12.80
  -9   1   0   29.20   11.30
  -9   1   0   40.70   13.60
  -9   1   0   44.10   12.30
  -9   1   0   30.60   12.80
  -9   1   0   44.50   14.60
  -9   1   0   32.60    4.10
  -9   1   0   33.60    6.20
  -9   1   0   33.00   12.60
 -10  -1   0  110.39   21.30
 -10  -1   0  116.19   16.60
 -10  -1   0  125.49   27.30
  10  -1   0  143.29    9.40
 -10  -1   0  137.39   17.50
 -10  -1   0  142.99   21.50
 -10  -1   0   97.79   17.60
 -10  -1   0  139.79   26.80
 -10   1   0  111.79   14.80
 -10   1   0  130.59   23.40
 -10   1   0  136.29   25.70
  10   1   0  125.19    6.20
 -10   1   0  116.99   22.20
 -10   1   0  118.99   24.60
 -10   1   0  107.29   21.60
 -10   1   0  131.49   18.10
 -11  -1   0   90.39   22.00
 -11  -1   0   88.39   21.70
 -11  -1   0  116.19   25.00
 -11  -1   0   82.89   27.40
 -11   1   0   92.89   19.60
  11   1   0   73.19    5.90
 -11   1   0   85.49   18.90
 -11   1   0   78.49   21.50
 -11   1   0   52.59   25.70
 -12  -1   0   24.30   13.80
 -12  -1   0   25.00   13.10
 -12  -1   0   36.90   18.60
 -12   1   0   14.00   11.00
  12   1   0   27.00    3.50
 -12   1   0   13.60   11.50
 -12   1   0   19.60   16.70
   0  -2   0 7763.62  208.48
   0  -2   0 8423.26  211.58
   0  -2   0 7706.23  207.68
   0  -2   0 7535.15  200.68
   0  -2   0 7701.33  209.28
   0  -2   0 7727.03  215.18
   0   2   0 7707.13  208.48
   0   2   0 7236.48  210.58
   0   2   0 7503.85  200.18
   0   2   0 7901.91  202.28
   0   2   0 8397.86  210.18
   0   2   0 7486.85  203.48
   0   2   0 7867.51  203.28
   0   2   0 7404.36  194.88
   0   2   0 7625.74  201.28
  -1  -2   0 3354.26  101.49
   1  -2   0 3086.19   91.59
   1  -2   0 3069.89   99.89
   1  -2   0 3204.08  103.39
  -1  -2   0 3141.19   97.39
  -1  -2   0 3257.97  100.69
   1  -2   0 2750.12   93.39
   1  -2   0 3501.15   91.69
  -1  -2   0 3317.67   95.39
   1  -2   0 3196.08  101.19
   1  -2   0 2979.60  102.09
   1  -2   0 3149.28  101.19
  -1  -2   0 3098.29  103.19
  -1  -2   0 3177.08   97.19
  -1  -2   0 3349.36   99.19
   1  -2   0 3127.39   96.49
  -1   2   0 3144.89  103.19
  -1   2   0 3090.09  103.29
   1   2   0 3198.58   95.09
   1   2   0 2856.91  101.49
   1   2   0 3063.39   97.29
   1   2   0 3512.45  102.79
  -1   2   0 3118.59  103.39
   1   2   0 3168.58   94.19
   1   2   0 3160.08   97.59
  -1   2   0 3419.06  103.69
   1   2   0 3004.60   87.79
   1   2   0 3222.48   96.89
   1   2   0 3160.88   93.69
  -1   2   0 3420.86   92.39
  -1   2   0 3073.29   96.69
   1   2   0 3101.69   95.99
  -1   2   0 3362.46   99.69
   1   2   0 3199.88   93.19
  -1   2   0 3218.48   94.19
  -2  -2   0 3710.43  124.49
   2  -2   0 3963.80  123.19
   2  -2   0 4762.32  113.79
  -2  -2   0 4680.93  130.89
   2  -2   0 4340.87  127.09
  -2  -2   0 3919.81  127.79
   2  -2   0 4122.49  113.19
  -2  -2   0 4239.38  122.59
  -2  -2   0 4162.58  119.49
   2  -2   0 4266.87  115.69
  -2  -2   0 4031.20  124.09
  -2  -2   0 4334.67  124.59
  -2  -2   0 4558.54  128.09
  -2  -2   0 4278.47  119.29
  -2  -2   0 4288.77  118.99
   2  -2   0 4082.69  128.59
   2  -2   0 4337.47  126.49
   2  -2   0 4182.48  129.19
  -2  -2   0 4576.84  128.79
   2   2   0 3958.70  127.59
  -2   2   0 4266.47  120.39
   2   2   0 4624.84  126.89
  -2   2   0 4040.00  128.19
  -2   2   0 3999.40  130.59
  -2   2   0 4089.59  128.79
  -2   2   0 4258.57  122.69
   2   2   0 3971.00  124.99
   2   2   0 4432.86  128.79
  -2   2   0 4260.47  116.69
   2   2   0 4232.48  118.89
   2   2   0 3870.51  118.09
  -2   2   0 4275.97  118.59
  -2   2   0 3967.70  130.49
   2   2   0 4126.09  112.29
   2   2   0 4412.26  117.69
   2   2   0 4285.67  121.59
   2   2   0 4482.65  117.49
  -2   2   0 4664.63  114.39
  -3  -2   0 4956.30  139.19
  -3  -2   0 4686.63  143.29
   3  -2   0 4956.30  140.09
  -3  -2   0 4866.41  133.79
   3  -2   0 5037.90  126.49
  -3  -2   0 5286.47  144.99
  -3  -2   0 4370.26  139.99
  -3  -2   0 4816.72  128.19
   3  -2   0 4799.62  123.59
   3  -2   0 4613.34  147.59
   3  -2   0 4757.62  140.29
  -3  -2   0 4907.21  135.79
   3  -2   0 4314.17  139.19
  -3  -2   0 4950.20  132.59
  -3  -2   0 4480.15  140.09
   3  -2   0 4487.35  142.59
   3   2   0 4806.52  124.69
  -3   2   0 4743.53  141.39
   3   2   0 4752.02  130.19
  -3   2   0 4938.01  136.89
   3   2   0 5371.66  140.09
   3   2   0 5100.69  148.49
   3   2   0 4706.53  144.09
   3   2   0 5064.39  115.89
   3   2   0 4844.02  143.49
   3   2   0 5109.89  133.89
   3   2   0 4925.61  127.59
   3   2   0 5010.20  134.49
   3   2   0 5008.10  127.79
  -3   2   0 4842.22  149.69
  -3   2   0 4654.03  143.09
  -3   2   0 4801.92  147.49
  -3   2   0 4329.37  126.49
  -3   2   0 4661.93  132.89
  -3   2   0 4713.63  130.29
  -3   2   0 4876.31  130.39
  -4  -2   0  337.67    8.90
   4  -2   0  328.57   10.30
  -4  -2   0  349.27   21.80
   4  -2   0  346.47   29.80
   4  -2   0  308.97   25.50
  -4  -2   0  304.07   22.50
   4  -2   0  311.97   15.30
  -4  -2   0  341.47   21.50
   4  -2   0  315.77   24.00
  -4  -2   0  322.77   25.10
  -4  -2   0  351.06   26.20
  -4  -2   0  307.07   27.40
  -4  -2   0  302.67   24.90
  -4  -2   0  310.47   15.40
   4  -2   0  337.17   21.50
   4  -2   0  304.47   24.60
   4  -2   0  351.76   24.10
   4  -2   0  287.27   22.00
   4  -2   0  323.77   16.60
  -4   2   0  323.77   19.70
  -4   2   0  329.17   28.20
   4   2   0  308.27   20.20
  -4   2   0  296.97    9.90
  -4   2   0  353.36   20.70
  -4   2   0  342.37   29.80
  -4   2   0  304.47   24.40
   4   2   0  324.37   15.30
   4   2   0  314.77   14.30
   4   2   0  336.07   15.70
  -4   2   0  321.57   21.30
  -4   2   0  326.17   25.20
  -4   2   0  345.17   10.30
  -4   2   0  311.07   20.40
  -4   2   0  373.36   18.80
  -4   2   0  311.97   27.80
   4   2   0  316.07   24.80
   4   2   0  322.57   17.40
   4   2   0  314.97   25.40
   4   2   0  339.37   22.70
   4   2   0  333.47    9.20
  -4   2   0  279.87   17.50
  -5  -2   0 1361.76   58.49
   5  -2   0 1449.95   45.70
   5  -2   0 1374.36   60.09
  -5  -2   0 1395.96   50.79
  -5  -2   0 1387.26   55.39
   5  -2   0 1354.96   58.99
   5  -2   0 1464.65   54.19
  -5  -2   0 1435.86   55.99
  -5  -2   0 1479.95   68.69
  -5  -2   0 1404.96   57.89
   5  -2   0 1353.06   66.39
  -5  -2   0 1520.25   63.59
   5  -2   0 1360.66   53.19
   5  -2   0 1252.27   53.79
  -5  -2   0 1374.06   33.50
  -5  -2   0 1380.56   51.99
  -5  -2   0 1337.47   51.79
  -5  -2   0 1285.57   59.19
   5   2   0 1359.36   53.99
  -5   2   0 1296.57   34.40
   5   2   0 1381.26   49.80
   5   2   0 1320.87   40.00
  -5   2   0 1387.06   34.90
  -5   2   0 1301.67   50.69
  -5   2   0 1360.86   61.49
  -5   2   0 1364.06   65.99
   5   2   0 1374.56   39.10
   5   2   0 1420.36   51.29
  -5   2   0 1380.86   46.70
  -5   2   0 1383.16   51.39
  -5   2   0 1242.58   74.09
   5   2   0 1343.57   57.39
  -5   2   0 1323.47   56.69
  -5   2   0 1358.56   49.80
  -5   2   0 1397.16   49.20
   5   2   0 1390.46   37.50
   6  -2   0 1894.81   65.09
   6  -2   0 1867.01   64.79
  -6  -2   0 1915.51   70.89
  -6  -2   0 1866.51   67.29
   6  -2   0 1977.10   71.59
  -6  -2   0 1770.92   70.19
   6  -2   0 1846.62   83.29
  -6  -2   0 1956.10   65.99
  -6  -2   0 1786.02   64.19
  -6  -2   0 1798.02   69.69
  -6  -2   0 1902.71   85.49
  -6  -2   0 2055.59   79.19
  -6  -2   0 1951.00   50.29
   6   2   0 1867.51   62.19
  -6   2   0 1859.91   70.29
   6   2   0 1863.91   68.99
  -6   2   0 1813.82   62.19
  -6   2   0 1918.51   89.19
   6   2   0 1868.41   60.49
  -6   2   0 1963.80   84.29
  -6   2   0 1759.82   77.79
  -6   2   0 1794.82   62.09
  -6   2   0 1911.51   60.59
   6   2   0 1835.32   49.40
  -6   2   0 1892.31   82.99
  -6   2   0 1819.02   47.90
  -6   2   0 1815.82   65.49
  -6   2   0 2056.29   63.99
  -7  -2   0  120.69   12.20
   7  -2   0   95.59   17.20
   7  -2   0  113.79   14.50
  -7  -2   0  162.88   23.30
   7  -2   0  109.99    6.10
   7  -2   0  122.69   12.40
  -7  -2   0  155.58   28.60
  -7  -2   0  104.59   18.80
  -7  -2   0  113.39   19.30
  -7  -2   0  131.99   15.50
  -7  -2   0  121.69   14.10
  -7  -2   0  117.09   13.90
  -7  -2   0  103.29    4.70
   7  -2   0  122.99   12.80
  -7  -2   0  100.39   16.20
  -7  -2   0  138.59    9.60
  -7   2   0  131.79   25.90
  -7   2   0  118.69   13.80
   7   2   0  128.89   12.20
  -7   2   0  110.29   12.00
  -7   2   0  147.59   27.80
  -7   2   0  112.49   11.10
   7   2   0  101.59   15.40
  -7   2   0  111.69   13.20
   7   2   0  105.79    4.50
  -7   2   0  114.89   21.00
  -7   2   0  105.79   11.00
  -7   2   0  126.69   13.10
   7   2   0  136.59   14.70
  -7   2   0  105.49    9.70
  -7   2   0  107.29   12.90
  -7   2   0  141.39   24.30
  -8  -2   0  398.56   33.50
   8  -2   0  389.36   14.10
   8  -2   0  377.06   36.10
  -8  -2   0  487.05   37.40
  -8  -2   0  341.87   25.20
   8  -2   0  380.96   19.20
  -8  -2   0  395.16   12.30
   8  -2   0  401.46   29.30
  -8  -2   0  384.56   32.10
  -8  -2   0  417.86   30.20
  -8  -2   0  406.56   26.30
  -8  -2   0  441.46   19.90
   8  -2   0  383.66   30.90
   8  -2   0  360.66   18.40
  -8  -2   0  434.96   40.90
  -8  -2   0  446.56   28.50
  -8  -2   0  391.36   23.20
  -8  -2   0  433.66   26.80
   8   2   0  355.86   19.70
  -8   2   0  402.36   39.40
  -8   2   0  409.66   17.50
  -8   2   0  384.96   23.40
   8   2   0  397.36   11.80
  -8   2   0  415.06   37.30
  -8   2   0  407.76   35.40
  -8   2   0  461.65   28.30
  -8   2   0  360.36   23.40
   8   2   0  394.66   30.70
   8   2   0  394.36   19.80
  -8   2   0  382.86   37.20
  -8   2   0  374.06   22.40
  -8   2   0  410.26   23.00
   8   2   0  404.76   25.50
  -8   2   0  398.56   25.10
  -8   2   0  393.56   19.10
  -9  -2   0  499.15   28.40
   9  -2   0  487.65   17.10
  -9  -2   0  480.85   26.30
  -9  -2   0  593.84   44.20
  -9  -2   0  586.54   30.50
  -9  -2   0  482.05   29.40
   9  -2   0  521.95   39.00
  -9  -2   0  506.25   39.20
  -9  -2   0  531.65   34.70
  -9  -2   0  519.95   32.50
  -9  -2   0  535.35   47.00
  -9  -2   0  481.05   25.20
  -9  -2   0  450.45   35.40
  -9   2   0  573.24   45.40
  -9   2   0  552.14   43.30
  -9   2   0  544.15   44.70
  -9   2   0  520.35   31.30
  -9   2   0  521.15   34.30
   9   2   0  506.25   19.90
  -9   2   0  513.45   26.20
  -9   2   0  469.25   25.00
  -9   2   0  496.45   26.70
  -9   2   0  521.15   47.10
  -9   2   0  484.25   21.30
   9   2   0  500.65   14.90
   9   2   0  511.95   25.90
  -9   2   0  516.55   32.10
  10  -2   0    1.60    2.30
 -10  -2   0   -0.90    5.80
 -10  -2   0    4.50    7.00
 -10  -2   0   -1.60    3.50
 -10  -2   0    1.80    2.60
 -10  -2   0    0.70    9.40
 -10  -2   0    5.20    7.90
 -10   2   0    4.00    6.30
 -10   2   0    3.50    8.90
  10   2   0    1.10    1.30
 -10   2   0    0.40    7.80
 -10   2   0  -13.90    6.70
 -10   2   0    4.00    7.30
  11  -2   0   76.49    6.30
 -11  -2   0   65.29   22.00
 -11  -2   0   97.49   22.20
 -11  -2   0   86.09   28.30
 -11  -2   0  101.99   23.40
 -11   2   0   58.89   21.80
 -11   2   0   81.89   20.60
 -11   2   0   74.79   21.60
 -11   2   0   66.29   20.20
 -11   2   0  115.59   23.80
 -12  -2   0   93.39   23.10
 -12  -2   0   73.79   27.10
 -12   2   0   94.99   28.10
  12   2   0  101.79    6.00
   0  -3   0   -3.60    1.70
   0  -3   0   -1.20    2.00
   0  -3   0    0.50    2.70
   0  -3   0    2.10    3.20
   0  -3   0   -1.70    2.60
   0  -3   0   -0.50    3.60
   0  -3   0   -0.50    1.90
   0  -3   0    0.50    0.50
   0  -3   0   -1.60    2.80
   0   3   0   -2.10    2.30
   0   3   0   -4.10    3.10
   0   3   0   -1.20    5.10
   0   3   0    0.00    2.50
   0   3   0    4.10    3.40
   0   3   0    3.20    3.20
   0   3   0    1.30    3.10
   0   3   0   -2.00    4.20
   0   3   0   -2.80    2.40
   0   3   0   -0.90    1.70
   0   3   0   -6.10    3.00
   1  -3   0  130.99   22.40
   1  -3   0  130.29   14.90
   1  -3   0  109.69   21.90
  -1  -3   0  129.09   18.40
  -1  -3   0  170.28   19.20
   1  -3   0  128.39   19.00
   1  -3   0  155.28   18.80
   1  -3   0  132.59   16.80
  -1  -3   0  183.18   21.60
  -1  -3   0  111.39   21.90
   1  -3   0  119.99   16.10
  -1  -3   0  152.18   16.80
   1  -3   0  138.89   18.70
  -1  -3   0  129.19   16.60
   1  -3   0  145.69   15.50
  -1  -3   0  176.68   21.20
  -1  -3   0  137.19   16.50
  -1  -3   0  141.49    3.90
   1  -3   0  139.59    4.80
  -1  -3   0  133.59   18.30
  -1   3   0  151.78   17.70
  -1   3   0  144.69   19.90
   1   3   0  166.68   17.30
   1   3   0  206.38   23.60
   1   3   0  158.28   17.70
  -1   3   0  131.59   18.50
  -1   3   0  134.79   15.30
   1   3   0  176.38   15.50
   1   3   0  146.69   16.90
  -1   3   0  155.08   18.10
  -1   3   0  160.58   18.30
  -1   3   0  163.78   18.80
  -1   3   0  180.48   21.80
  -1   3   0  168.08   17.60
   1   3   0  156.18   17.50
  -1   3   0  153.88   14.60
  -1   3   0  142.29   20.40
   1   3   0  166.08   20.20
   1   3   0  147.49   17.50
   1   3   0  152.88   16.60
   1   3   0  171.98   18.70
   1   3   0  166.28   19.60
   1   3   0  161.88   18.50
   2  -3   0  106.49   20.70
  -2  -3   0  151.38   19.30
   2  -3   0  122.49   15.00
   2  -3   0  133.49   13.50
   2  -3   0  165.58   20.10
  -2  -3   0  129.59   15.00
   2  -3   0  135.69   18.60
  -2  -3   0  121.09   16.20
  -2  -3   0  134.09   17.80
  -2  -3   0  123.69   21.70
   2  -3   0  150.88   15.40
  -2  -3   0  152.08   20.60
   2  -3   0  128.39    4.90
   2  -3   0  128.89   22.70
   2  -3   0  128.09   18.20
  -2  -3   0  137.89   19.00
   2   3   0  138.29   18.20
  -2   3   0   87.59   17.40
   2   3   0  112.69   14.60
   2   3   0  120.49   12.60
   2   3   0  145.39   15.30
   2   3   0  135.99   19.20
  -2   3   0  122.79   17.60
  -2   3   0  144.79   16.20
   2   3   0  105.89   14.70
  -2   3   0  134.89   17.30
   2   3   0  133.29   17.00
  -2   3   0  156.88   21.60
  -2   3   0  147.79   14.70
  -2   3   0  147.09   25.80
   2   3   0  145.59   15.00
  -2   3   0  134.49    4.80
  -2   3   0  123.19   17.20
   2   3   0  133.19   17.80
  -2   3   0  120.79   16.70
  -2   3   0  123.89   13.60
   2   3   0  107.79   13.10
   2   3   0  132.69   16.30
   3  -3   0  114.89   11.30
  -3  -3   0   78.79   15.50
  -3  -3   0   87.69   19.30
  -3  -3   0   88.79   19.00
  -3  -3   0   81.49   12.10
  -3  -3   0  111.49   21.60
   3  -3   0  114.79   10.30
   3  -3   0   84.09   15.70
   3  -3   0   91.89    4.30
  -3  -3   0  121.29   22.70
   3  -3   0  107.69   15.40
   3  -3   0   98.19   10.70
   3  -3   0   96.79   22.20
  -3  -3   0   74.79   17.00
   3  -3   0   91.49   20.10
  -3  -3   0   67.19   15.00
   3  -3   0   74.59   16.50
  -3  -3   0  101.49   13.40
   3   3   0   90.09   11.70
  -3   3   0   47.80   22.50
  -3   3   0   80.49   14.20
   3   3   0   86.99   10.50
  -3   3   0   83.99   10.40
  -3   3   0   64.59   16.90
   3   3   0  102.49   12.90
   3   3   0  103.59   14.70
   3   3   0   57.39   13.60
   3   3   0   98.09    8.10
   3   3   0   86.29    8.60
  -3   3   0   62.99   15.70
   3   3   0   90.89   15.80
  -3   3   0   76.39   13.00
  -3   3   0   73.99   17.10
   3   3   0   98.69   17.90
   3   3   0   92.99   16.40
  -3   3   0   92.29   20.00
  -3   3   0   63.19   14.20
   3   3   0   80.79   11.90
  -3   3   0   71.59   17.70
  -3   3   0   98.89    4.20
  -3   3   0   94.99   17.40
   3   3   0   77.99   15.60
   3   3   0   80.99   13.90
   4  -3   0  204.08   16.40
   4  -3   0  203.98   22.30
  -4  -3   0  223.28   24.00
  -4  -3   0  225.78   20.20
  -4  -3   0  219.98   18.00
  -4  -3   0  237.08   22.00
   4  -3   0  243.58   20.90
  -4  -3   0  226.68    5.70
   4  -3   0  204.68    7.80
  -4  -3   0  230.58   24.90
   4  -3   0  194.88   23.40
  -4  -3   0  235.78   25.40
  -4  -3   0  258.57   26.00
   4  -3   0  205.18   23.90
   4  -3   0  203.58   14.80
  -4  -3   0  211.28   24.00
  -4  -3   0  213.68   22.50
   4  -3   0  226.68   23.50
   4  -3   0  199.38   21.70
   4  -3   0  249.78   28.10
  -4  -3   0  292.07   30.30
  -4   3   0  209.98   26.80
  -4   3   0  219.18   24.80
   4   3   0  181.68   22.20
  -4   3   0  250.77   29.40
   4   3   0  217.48   15.70
   4   3   0  234.98   17.60
  -4   3   0  185.28   22.90
  -4   3   0  223.18   16.90
  -4   3   0  189.08   24.90
  -4   3   0  182.68   19.00
   4   3   0  205.78   20.20
  -4   3   0  210.58   19.30
  -4   3   0  196.28   20.40
  -4   3   0  223.98   18.60
   4   3   0  236.28   20.70
   4   3   0  195.58   16.70
  -5  -3   0    3.00    3.20
   5  -3   0    1.60    4.50
  -5  -3   0    1.10    5.80
  -5  -3   0    2.70    5.90
   5  -3   0   -5.70    4.30
   5  -3   0    2.00    2.10
  -5  -3   0    4.20    6.60
   5  -3   0   -2.50    2.90
   5  -3   0   -0.40    3.30
  -5  -3   0    4.00    4.90
  -5  -3   0   -3.60    3.40
   5  -3   0   -4.80    3.00
  -5  -3   0    2.30    0.80
  -5  -3   0    4.20    4.50
   5  -3   0    3.30    7.10
   5  -3   0    1.00    1.30
  -5  -3   0   -0.50    2.50
  -5  -3   0   -8.00    4.10
  -5   3   0    8.20    3.10
   5   3   0    4.60    4.60
   5   3   0    0.40    3.70
   5   3   0    0.30    6.20
   5   3   0   -0.50    2.70
  -5   3   0   -2.50    3.10
  -5   3   0   -5.10    4.30
  -5   3   0   -5.50    5.20
   5   3   0    3.30    2.10
   5   3   0   -1.20    3.10
  -5   3   0    6.60    7.10
  -5   3   0    1.10    4.30
  -5   3   0   -4.60    6.60
  -5   3   0   -1.10    6.30
  -5   3   0    4.80    1.90
  -5   3   0    3.30    1.20
  -5   3   0    4.60    3.50
   5   3   0   -4.40    3.20
   5   3   0    3.10    5.40
   5   3   0    1.40    2.40
   6  -3   0   85.49   17.70
   6  -3   0  104.09   22.30
  -6  -3   0  104.19   20.40
  -6  -3   0   88.19    3.50
  -6  -3   0   97.59   19.20
  -6  -3   0   58.99   14.00
   6  -3   0   91.89   19.40
  -6  -3   0   53.99   15.70
  -6  -3   0   90.49   19.70
   6  -3   0   60.59   10.40
   6  -3   0   89.29    5.30
   6  -3   0   77.19   16.80
   6  -3   0  119.99   13.20
  -6  -3   0   84.49   15.10
   6  -3   0   80.79   22.10
  -6  -3   0   90.39   23.90
  -6  -3   0   70.89   17.50
  -6  -3   0   99.39   21.10
   6   3   0   96.19   16.60
  -6   3   0   80.99   11.10
   6   3   0   88.59    4.10
   6   3   0   79.59    7.70
   6   3   0   89.99    9.30
   6   3   0   85.39    8.60
  -6   3   0  114.39   26.20
  -6   3   0  111.79   20.10
   6   3   0   81.69   12.10
  -6   3   0   97.09   15.50
  -6   3   0   62.19   13.30
  -6   3   0   91.49   23.30
  -6   3   0   87.49   12.20
  -6   3   0  130.99   25.30
  -6   3   0   78.39   22.30
  -6   3   0  110.89   11.90
   6   3   0   66.29   16.00
   6   3   0  120.79   18.60
   7  -3   0  323.47   27.80
  -7  -3   0  310.37   32.80
  -7  -3   0  288.37   30.30
   7  -3   0  335.57   26.50
   7  -3   0  277.17   31.10
  -7  -3   0  286.97   28.10
  -7  -3   0  291.77   26.70
  -7  -3   0  332.97   31.20
   7  -3   0  305.87   11.70
  -7  -3   0  279.57   27.30
   7  -3   0  282.77   30.40
   7  -3   0  296.87   34.50
   7  -3   0  302.47   25.90
  -7  -3   0  312.77   34.30
  -7  -3   0  293.87   24.80
  -7  -3   0  340.17   36.10
  -7   3   0  323.07   23.70
   7   3   0  310.47   21.40
  -7   3   0  295.37   32.00
   7   3   0  294.07   15.10
  -7   3   0  268.37   34.10
   7   3   0  318.77   26.60
  -7   3   0  368.16   38.70
  -7   3   0  337.57   21.60
  -7   3   0  306.87   26.90
  -7   3   0  320.47   35.50
  -7   3   0  265.97   22.10
   7   3   0  316.47    9.70
  -7   3   0  297.27   21.80
   7   3   0  300.97   27.60
   7   3   0  324.37   23.20
  -7   3   0  301.87   29.20
   8  -3   0   50.09   13.50
  -8  -3   0   16.80    8.00
  -8  -3   0   35.90   14.90
  -8  -3   0   24.80   11.10
   8  -3   0   31.60    3.90
  -8  -3   0   37.00   16.90
  -8  -3   0   20.50    8.70
   8  -3   0   13.80   10.10
   8  -3   0   33.60   13.50
  -8  -3   0   27.90   12.60
  -8  -3   0   18.50    8.20
  -8  -3   0   47.80   10.90
  -8  -3   0   30.30   10.00
  -8   3   0   20.60   16.40
  -8   3   0   28.70    9.30
  -8   3   0   19.00   13.20
  -8   3   0   10.60    8.20
   8   3   0   45.00   15.50
  -8   3   0   15.80   13.90
   8   3   0   28.40    2.60
  -8   3   0   34.20    8.10
   8   3   0   28.90   10.00
  -8   3   0   16.40    7.20
  -8   3   0   19.50    8.50
   9  -3   0   63.39   14.80
   9  -3   0   63.29   19.70
   9  -3   0   44.50   13.30
  -9  -3   0   61.79   21.30
  -9  -3   0   40.30   13.30
  -9  -3   0   47.90   15.20
  -9  -3   0   57.39   20.90
   9  -3   0   56.29    5.30
   9  -3   0   46.20   11.80
  -9  -3   0   33.00   11.20
   9   3   0   59.99   12.80
  -9   3   0   63.49   21.90
  -9   3   0   37.40   14.10
  -9   3   0   67.29   20.30
   9   3   0   49.80   15.60
  -9   3   0   42.00   11.20
  -9   3   0   39.90    9.80
   9   3   0   50.79    3.40
  -9   3   0   37.10   10.70
  -9   3   0   87.89   25.60
  -9   3   0   59.89   10.00
  10  -3   0  134.29   22.00
  10  -3   0  137.39    8.50
  10  -3   0  154.58   13.00
 -10  -3   0   82.69   19.00
 -10  -3   0  176.08   19.00
 -10  -3   0  189.98   34.20
 -10  -3   0  122.89   29.50
  10   3   0  128.69    6.10
 -10   3   0  126.69   31.10
 -10   3   0  171.18   33.00
 -10   3   0  121.39   14.80
 -11  -3   0   38.40   22.00
 -11  -3   0   38.20   10.10
 -11  -3   0   17.60   14.40
 -11   3   0   43.10   21.80
  11   3   0   54.39    9.40
  11   3   0   49.70    4.00
 -11   3   0   58.29   19.60
 -11   3   0   38.10   18.80
   0  -4   0  759.02   51.09
   0  -4   0  845.52   57.09
   0  -4   0  792.82   60.49
   0  -4   0  674.03   43.40
   0  -4   0  718.73   44.70
   0  -4   0  763.82   52.19
   0  -4   0  743.83   48.70
   0  -4   0  774.42   18.90
   0  -4   0  807.62   57.59
   0  -4   0  713.93   49.99
   0   4   0  706.83   52.99
   0   4   0  774.92   52.29
   0   4   0  767.62   40.40
   0   4   0  678.73   44.20
   0   4   0  809.12   48.00
   0   4   0  765.12   45.20
   0   4   0  762.22   51.09
   0   4   0  771.32   46.00
   0   4   0  730.83   46.00
   0   4   0  745.53   52.59
   0   4   0  774.22   45.80
   0   4   0  744.43   46.60
   1  -4   0  536.05   39.40
  -1  -4   0  615.74   47.80
   1  -4   0  604.34   46.40
   1  -4   0  636.54   48.60
   1  -4   0  583.74   15.40
  -1  -4   0  509.45   45.50
  -1  -4   0  600.84   46.20
   1  -4   0  488.45   39.30
   1  -4   0  567.64   46.90
   1  -4   0  481.65   40.90
  -1  -4   0  574.14   39.70
   1  -4   0  602.64   45.90
  -1  -4   0  513.15   41.70
  -1  -4   0  509.05   38.70
   1  -4   0  499.35   43.00
  -1  -4   0  636.94   48.90
  -1  -4   0  519.05   41.00
   1   4   0  546.55   38.70
  -1   4   0  638.24   43.60
  -1   4   0  570.94   39.50
   1   4   0  552.54   33.40
  -1   4   0  715.03   50.89
  -1   4   0  583.74   46.30
   1   4   0  622.54   44.30
  -1   4   0  523.25   33.70
  -1   4   0  625.74   39.40
  -1   4   0  580.64   40.90
   1   4   0  601.34   41.20
   1   4   0  583.64   44.80
  -1   4   0  602.94   42.50
   1   4   0  581.54   39.20
  -1   4   0  543.95   39.40
   1   4   0  596.64   39.40
   1   4   0  637.94   43.90
   1   4   0  551.34   49.30
  -1   4   0  660.93   50.89
   1   4   0  610.34   45.50
  -1   4   0  585.54   39.60
   1   4   0  560.64   37.60
  -1   4   0  600.24   47.80
   2  -4   0  386.26   37.40
  -2  -4   0  399.06   36.90
   2  -4   0  332.27   29.40
  -2  -4   0  399.76   34.90
   2  -4   0  332.37   27.30
   2  -4   0  330.07   31.60
  -2  -4   0  363.36   34.10
  -2  -4   0  358.16   38.20
  -2  -4   0  350.26   31.30
   2  -4   0  317.97   31.30
  -2  -4   0  306.47   29.90
   2  -4   0  351.76   10.70
   2  -4   0  390.06   36.40
   2  -4   0  370.86   36.10
   2  -4   0  330.77   35.40
  -2  -4   0  328.37   34.70
   2  -4   0  352.06   35.40
  -2   4   0  325.27   29.50
   2   4   0  366.76   32.20
   2   4   0  419.76   39.40
  -2   4   0  407.36   40.10
  -2   4   0  351.66   30.00
   2   4   0  362.66   32.00
   2   4   0  379.06   27.20
  -2   4   0  379.16   36.50
   2   4   0  329.27   29.30
   2   4   0  346.97   29.10
  -2   4   0  376.46   28.10
   2   4   0  354.36   33.50
  -2   4   0  316.97   30.50
  -2   4   0  381.96   34.20
  -2   4   0  342.67   35.20
  -2   4   0  312.47   36.20
  -2   4   0  345.77   27.00
  -2   4   0  321.67   35.20
   2   4   0  359.56   29.50
   2   4   0  409.96   35.20
   2   4   0  355.56   25.40
  -2   4   0  359.46   33.10
   3  -4   0 1068.09   63.99
  -3  -4   0 1008.10   62.29
  -3  -4   0 1081.29   64.39
   3  -4   0 1055.29   67.29
  -3  -4   0  973.80   64.99
   3  -4   0 1070.09   48.10
  -3  -4   0 1020.10   59.79
   3  -4   0 1031.10   28.00
   3  -4   0 1084.09   60.79
  -3  -4   0 1175.78   65.59
  -3  -4   0 1084.89   57.19
  -3  -4   0 1020.70   65.79
   3  -4   0 1036.70   61.39
   3  -4   0 1046.50   64.69
  -3  -4   0 1238.78   71.09
   3  -4   0 1035.00   49.50
  -3  -4   0 1086.49   62.59
   3  -4   0 1021.30   63.09
   3  -4   0 1075.29   52.29
   3   4   0 1093.09   59.39
  -3   4   0 1060.89   59.69
   3   4   0 1162.38   54.49
   3   4   0 1150.78   62.39
  -3   4   0 1124.39   50.89
   3   4   0 1066.79   66.99
  -3   4   0 1226.48   72.69
  -3   4   0 1094.29   58.39
   3   4   0 1068.29   47.60
  -3   4   0  993.00   66.29
   3   4   0 1121.69   55.99
   3   4   0 1090.19   63.19
  -3   4   0 1235.08   71.69
  -3   4   0 1028.40   61.39
  -3   4   0 1171.88   70.49
   3   4   0 1087.59   57.79
  -3   4   0 1082.29   67.49
  -3   4   0 1019.50   50.49
  -3   4   0 1147.79   27.90
   3   4   0 1073.79   51.59
   3   4   0  986.40   43.00
  -3   4   0 1062.49   57.49
   3   4   0 1038.00   54.19
   3   4   0  999.50   53.29
  -3   4   0  985.30   53.29
   4  -4   0  121.09   23.60
   4  -4   0  111.79   20.60
  -4  -4   0  170.98   31.10
   4  -4   0  185.78   24.30
   4  -4   0  122.49   14.60
  -4  -4   0  179.28   32.20
  -4  -4   0  114.29   24.00
  -4  -4   0   91.29   21.90
  -4  -4   0  136.69   17.30
   4  -4   0  147.49   31.50
   4  -4   0  112.89   22.90
  -4  -4   0  180.18   25.40
  -4  -4   0  137.29   29.90
   4  -4   0  114.89   22.80
   4  -4   0  137.49    6.20
  -4  -4   0  109.69   23.00
   4  -4   0  112.19   13.90
   4  -4   0  139.49   25.90
   4  -4   0  152.28   16.60
  -4  -4   0  192.58   23.10
  -4   4   0  121.89   21.20
   4   4   0  140.29   14.80
  -4   4   0  152.28   17.50
  -4   4   0  182.98   34.00
   4   4   0  163.58   22.80
   4   4   0  176.98   18.00
   4   4   0  141.79   18.70
   4   4   0  150.58   19.80
   4   4   0  142.39   16.50
   4   4   0  140.69   10.70
  -4   4   0  144.79    6.00
  -4   4   0  118.39   28.40
  -4   4   0  124.99   15.50
  -4   4   0  139.39   29.50
   4   4   0  114.09   23.10
  -4   4   0  114.39   21.10
   4   4   0  149.09    9.80
   4   4   0  170.58   16.90
   4   4   0  166.88   18.40
  -4   4   0  160.98   25.60
  -4   4   0  127.29   22.80
  -4   4   0  116.39   24.60
  -4   4   0  124.69   27.00
  -4   4   0  107.29   23.90
   5  -4   0  122.39   15.20
   5  -4   0  141.29   13.40
  -5  -4   0  101.09   23.10
  -5  -4   0  115.69   22.50
   5  -4   0  110.19   25.90
   5  -4   0  139.69   18.20
   5  -4   0  128.69    6.30
   5  -4   0  124.39   24.60
  -5  -4   0  144.09   29.10
  -5  -4   0  151.38   23.20
   5  -4   0  134.79   25.10
   5  -4   0  120.09   24.70
   5  -4   0  152.08   22.20
  -5  -4   0  135.69   25.30
   5  -4   0   97.09   22.10
  -5  -4   0  154.28   28.40
  -5  -4   0   93.79   23.10
   5   4   0  132.29   16.10
  -5   4   0  114.99   21.40
   5   4   0  130.59   16.00
   5   4   0  100.19   19.30
  -5   4   0  121.29   16.10
  -5   4   0  120.79   28.10
  -5   4   0  135.59   26.80
  -5   4   0  128.19   24.00
   5   4   0  140.39   22.50
  -5   4   0  131.09   14.90
  -5   4   0  128.79   28.20
  -5   4   0   94.89   24.90
  -5   4   0  153.98   30.50
   5   4   0  154.88   25.20
   5   4   0  113.39   14.30
  -5   4   0  164.08   25.00
  -5   4   0  106.49   19.30
   6  -4   0  527.55   42.30
  -6  -4   0  523.35   39.00
   6  -4   0  504.15   50.79
   6  -4   0  549.65   37.80
   6  -4   0  509.25   31.90
  -6  -4   0  473.05   43.30
   6  -4   0  464.75   41.60
  -6  -4   0  581.94   50.29
  -6  -4   0  442.06   39.00
   6  -4   0  483.35   44.00
  -6  -4   0  484.55   39.30
   6  -4   0  512.85   60.59
   6  -4   0  504.25   16.70
  -6   4   0  439.96   35.60
  -6   4   0  461.75   43.70
  -6   4   0  533.15   36.00
  -6   4   0  468.05   47.30
   6   4   0  542.45   36.10
   6   4   0  518.25   38.90
  -6   4   0  455.45   43.20
  -6   4   0  528.85   47.80
   6   4   0  579.34   39.50
  -6   4   0  442.56   35.60
  -6   4   0  516.05   49.80
  -6   4   0  518.95   27.10
   6   4   0  533.75   14.90
  -6   4   0  478.25   33.90
   6   4   0  512.35   27.20
  -7  -4   0  162.38   31.70
   7  -4   0  167.58   27.40
   7  -4   0  142.89    7.70
   7  -4   0  181.98   20.90
   7  -4   0   99.19   20.60
  -7  -4   0  109.39   23.40
   7  -4   0  131.99   31.70
   7  -4   0  193.68   25.30
  -7  -4   0  139.19   33.00
  -7  -4   0  154.78   29.00
   7  -4   0  163.38   22.00
  -7  -4   0  113.89   23.50
  -7  -4   0  137.79   23.30
  -7   4   0  186.48   22.90
  -7   4   0  133.39   34.80
  -7   4   0  111.59   27.90
   7   4   0  159.38    6.50
   7   4   0  137.79   24.40
  -7   4   0  110.79   28.40
  -7   4   0  145.39   24.50
  -7   4   0  156.88   28.30
  -7   4   0  200.28   27.80
  -7   4   0  141.39   18.00
  -8  -4   0   65.09   19.10
  -8  -4   0   95.89   23.20
  -8  -4   0  128.09   32.40
   8  -4   0   80.89   22.00
   8  -4   0  133.79   25.30
   8  -4   0   95.79   29.70
   8  -4   0  113.39    7.20
  -8  -4   0  135.59   30.30
  -8   4   0  124.19   33.00
   8   4   0  140.89   28.80
  -8   4   0  111.29   29.00
  -8   4   0  109.99   22.20
  -8   4   0  103.99   31.90
   8   4   0  147.39   19.00
  -8   4   0  147.69   30.40
   8   4   0  118.69    5.40
  -8   4   0  109.19   22.10
  -8   4   0  152.98   18.00
  -8   4   0  101.29   33.60
  -8   4   0  113.09   19.10
   9  -4   0  187.68   10.00
  -9  -4   0  238.18   34.60
   9  -4   0  227.08   28.20
   9  -4   0  198.08   40.90
  -9  -4   0  231.08   35.20
  -9  -4   0  209.78   27.30
   9   4   0  242.38   28.70
  -9   4   0  164.38   31.10
  -9   4   0  183.38   25.30
   9   4   0  182.08    7.50
  -9   4   0  281.67   36.70
  -9   4   0  170.78   38.50
   9   4   0  225.98   23.20
  -9   4   0  202.58   25.80
  -9   4   0  175.68   19.40
  10  -4   0   21.40    4.40
 -10  -4   0   21.20   18.30
 -10  -4   0   21.70   16.60
  10   4   0   18.10    2.60
 -10   4   0   27.50   14.40
 -10   4   0   -7.20   17.70
 -10   4   0   42.10   21.00
   0  -5   0   -3.50    5.80
   0  -5   0    2.30    7.20
   0  -5   0    3.00    8.70
   0  -5   0   -6.80    5.40
   0  -5   0    5.80   12.90
   0  -5   0   13.80    8.90
   0  -5   0   -7.20    8.40
   0   5   0    0.10    8.70
   0   5   0   -1.10    7.70
   0   5   0   10.80    7.50
   0   5   0   -3.00    5.80
   0   5   0    4.50    6.10
   0   5   0   -5.90    5.20
   0   5   0    0.90   12.60
   0   5   0   -1.90    6.20
   0   5   0    6.70   11.20
   0   5   0    1.40    5.00
   1  -5   0  640.94   54.19
  -1  -5   0  695.83   56.29
  -1  -5   0  560.74   50.99
  -1  -5   0  657.53   54.79
  -1  -5   0  704.33   55.69
   1  -5   0  667.63   55.09
   1  -5   0  627.14   56.29
   1  -5   0  721.53   56.99
  -1  -5   0  674.73   47.80
  -1  -5   0  780.72   52.49
  -1  -5   0  682.23   58.59
   1  -5   0  662.73   45.20
   1  -5   0  692.43   48.60
  -1  -5   0  666.23   53.39
   1  -5   0  685.33   56.69
   1  -5   0  700.63   50.29
   1  -5   0  770.32   47.20
  -1  -5   0  623.54   47.80
   1   5   0  737.13   47.50
   1   5   0  738.83   48.50
  -1   5   0  766.12   52.89
  -1   5   0  697.63   50.09
   1   5   0  798.12   59.09
  -1   5   0  671.63   43.00
   1   5   0  706.93   58.59
  -1   5   0  774.92   59.39
   1   5   0  636.34   49.60
  -1   5   0  666.93   47.50
  -1   5   0  722.23   50.99
   1   5   0  697.03   48.70
  -1   5   0  717.23   47.80
   1   5   0  696.33   42.10
   1   5   0  670.23   48.10
  -1   5   0  698.83   56.19
   1   5   0  794.42   51.19
  -1   5   0  762.92   61.59
  -1   5   0  673.73   60.79
   1   5   0  724.13   50.79
   1   5   0  720.13   61.49
   1   5   0  778.92   55.19
  -1   5   0  764.22   52.19
  -1   5   0  760.52   52.19
  -2  -5   0  244.98   34.40
  -2  -5   0  279.17   37.50
  -2  -5   0  256.17   34.10
  -2  -5   0  254.17   37.30
  -2  -5   0  254.97   29.90
  -2  -5   0  236.58   28.70
   2  -5   0  261.47    8.90
   2  -5   0  309.87   31.50
   2  -5   0  248.98   42.60
  -2  -5   0  232.68   32.80
   2  -5   0  278.07   37.70
   2  -5   0  251.67   33.20
   2  -5   0  318.17   33.40
  -2  -5   0  310.17   32.50
  -2  -5   0  301.87   33.90
   2  -5   0  262.67   31.20
   2  -5   0  224.88   25.80
  -2  -5   0  280.97   34.40
   2  -5   0  232.28   26.90
   2  -5   0  245.58   34.80
   2   5   0  263.67   28.70
  -2   5   0  285.87   32.80
   2   5   0  310.47   30.20
  -2   5   0  231.78   29.40
  -2   5   0  287.97   58.39
  -2   5   0  283.77   30.90
  -2   5   0  276.17   36.20
  -2   5   0  298.37   32.40
   2   5   0  282.37   28.30
  -2   5   0  297.87   39.90
   2   5   0  319.77   25.20
   2   5   0  271.97   34.80
  -2   5   0  313.47   34.80
   2   5   0  302.47   39.80
   2   5   0  240.88   32.80
   2   5   0  292.67   33.00
   2   5   0  317.27   30.70
  -2   5   0  232.08   26.00
   2   5   0  265.17   29.10
  -2   5   0  308.37   30.10
  -2   5   0  312.87   38.60
   2   5   0  266.57   32.30
   2   5   0  295.27   23.90
  -2   5   0  289.67   28.70
  -3  -5   0    5.10    9.30
   3  -5   0   11.60   11.60
  -3  -5   0   26.00    9.80
   3  -5   0    8.60    8.50
  -3  -5   0    9.50    9.60
   3  -5   0   21.80    8.60
  -3  -5   0   -7.70   10.90
   3  -5   0   27.20    9.40
   3  -5   0   31.70   12.90
  -3  -5   0    6.80    9.00
   3  -5   0   21.60   11.30
  -3  -5   0   34.50    8.10
   3  -5   0   28.10   14.40
   3  -5   0   15.80    2.20
  -3  -5   0   24.70   15.20
   3  -5   0   24.80   12.90
   3  -5   0    8.50    9.80
  -3  -5   0   10.30   11.80
  -3   5   0   35.50   13.10
   3   5   0    8.20    9.30
  -3   5   0   26.30   18.30
  -3   5   0   12.30   10.90
   3   5   0   20.50    8.70
   3   5   0    9.70   19.10
  -3   5   0   12.20   11.90
   3   5   0   18.30    9.70
   3   5   0   30.50    7.90
   3   5   0   16.60    6.60
   3   5   0   34.70   13.50
   3   5   0   11.80    9.00
  -3   5   0    7.10    6.40
  -3   5   0    5.20    7.20
  -3   5   0    0.10    7.90
  -3   5   0   15.90   10.30
  -3   5   0   16.80   12.10
   3   5   0   14.10    7.30
   3   5   0   21.50   10.20
  -3   5   0   13.10    6.90
   4  -5   0  405.46   40.80
   4  -5   0  393.86   31.60
   4  -5   0  408.46   13.70
   4  -5   0  391.56   47.20
  -4  -5   0  412.86   37.20
   4  -5   0  370.56   43.50
  -4  -5   0  459.65   42.40
   4  -5   0  460.95   46.10
  -4  -5   0  423.56   47.60
  -4  -5   0  465.35   66.69
   4  -5   0  427.96   34.80
   4  -5   0  456.25   46.10
  -4   5   0  449.95   41.30
  -4   5   0  481.95   39.60
   4   5   0  520.55   36.50
   4   5   0  511.45   41.80
  -4   5   0  391.66   32.70
   4   5   0  436.36   33.80
  -4   5   0  329.67   43.30
  -4   5   0  577.04   54.69
   4   5   0  523.95   38.40
   4   5   0  386.96   31.00
  -4   5   0  461.95   78.79
  -4   5   0  449.95   44.10
   4   5   0  462.45   37.60
  -4   5   0  484.55   52.69
   4   5   0  442.46   39.00
  -4   5   0  440.86   48.50
  -4   5   0  448.86   40.40
  -4   5   0  477.75   39.90
   5  -5   0  177.08   32.80
   5  -5   0  122.29   31.30
   5  -5   0  157.48   32.40
  -5  -5   0  165.38   34.80
   5  -5   0  127.29   24.10
  -5  -5   0   95.49   21.00
  -5  -5   0  163.78   33.60
  -5  -5   0  111.09   25.80
   5  -5   0  147.69    8.30
   5  -5   0  126.99   26.50
   5  -5   0  143.99   28.80
  -5  -5   0  158.28   31.30
  -5   5   0  169.48   37.20
  -5   5   0  153.18   32.90
  -5   5   0  147.99   26.60
   5   5   0  170.98   20.60
   5   5   0  189.98   26.50
  -5   5   0  150.38   29.40
  -5   5   0  132.89   29.60
   5   5   0  132.19   24.50
   5   5   0  141.99   25.40
  -5   5   0  208.68   21.30
  -5   5   0  143.09   27.20
   5   5   0  182.18   19.30
  -5   5   0  196.28   37.40
  -5   5   0  136.49   25.60
   5   5   0  172.28   21.80
  -5   5   0  165.58   36.90
  -6  -5   0  143.59   31.40
   6  -5   0   85.59   21.70
   6  -5   0  109.69    6.50
  -6  -5   0  114.39   27.50
  -6  -5   0   92.89   22.00
   6  -5   0  103.09   28.90
  -6   5   0   80.29   22.70
  -6   5   0   95.59   28.60
  -6   5   0   87.49   19.30
   6   5   0   90.19   18.40
  -6   5   0  123.39   23.70
  -6   5   0  117.99   32.80
  -6   5   0  107.79   21.60
  -6   5   0   76.39   21.90
  -7  -5   0  146.29   34.20
  -7  -5   0  150.38   35.20
   7  -5   0   75.99   25.00
   7  -5   0  113.49   34.00
   7  -5   0   83.29   23.30
   7  -5   0   99.59    6.60
  -7  -5   0  139.29   36.60
  -7   5   0   70.99   23.30
  -7   5   0   87.49   26.90
  -7   5   0  119.19   34.90
  -7   5   0   67.09   21.80
  -7   5   0  113.99   29.20
   7   5   0  116.79    5.70
  -7   5   0  132.49   28.00
  -7   5   0  113.79   34.40
   8  -5   0   30.40    4.10
  -8  -5   0   12.40   18.00
   8  -5   0   57.49   12.70
  -8  -5   0   25.90   19.80
  -8  -5   0   18.30   12.50
  -8   5   0   12.30   12.20
  -8   5   0   39.40   12.80
  -8   5   0   62.79   26.00
   8   5   0   33.90    3.30
  -8   5   0   48.90   30.20
  -8   5   0   46.90   19.90
  -9  -5   0   -6.30   19.60
  -9  -5   0   32.90   16.90
   9  -5   0   39.10   25.80
  -9  -5   0   27.80   14.10
  -9   5   0   -1.80   12.90
   9   5   0   23.40    2.90
  -9   5   0   29.50   35.90
  -9   5   0   -1.00   18.10
   0  -6   0  528.35   46.50
   0  -6   0  546.35   56.79
   0  -6   0  478.45   51.49
   0  -6   0  525.15   45.50
   0  -6   0  469.75   50.19
   0  -6   0  480.55   50.99
   0   6   0  512.25   45.20
   0   6   0  533.45   48.60
   0   6   0  563.64   49.30
   0   6   0  554.14   46.10
   0   6   0  556.14   47.80
   0   6   0  554.44   48.60
   0   6   0  563.34   51.79
   0   6   0  563.24   59.59
  -1  -6   0  132.99   34.00
  -1  -6   0  151.58   26.90
   1  -6   0  175.58   31.30
   1  -6   0  131.09   30.90
  -1  -6   0  102.79   25.00
  -1  -6   0  129.69   30.50
   1  -6   0  237.38   29.40
   1  -6   0  254.67   48.90
  -1  -6   0  214.38   29.70
   1  -6   0  114.49   28.90
   1  -6   0  195.88   35.60
   1  -6   0  128.29   32.80
  -1  -6   0  146.29   27.00
   1  -6   0  201.78   26.80
  -1   6   0  178.98   33.30
   1   6   0  122.69   25.10
   1   6   0  196.88   33.60
  -1   6   0  192.48   34.90
   1   6   0  257.87   41.40
  -1   6   0  186.08   33.20
   1   6   0  222.88   32.10
  -1   6   0  222.98   43.20
   1   6   0  192.68   27.30
  -1   6   0  178.48   30.40
  -1   6   0  142.19   30.30
  -1   6   0  147.29   42.90
   1   6   0  210.28   42.20
  -1   6   0  165.58   31.90
  -2  -6   0   91.79   29.70
  -2  -6   0   92.09   22.40
   2  -6   0  104.19   30.90
  -2  -6   0   61.29   20.90
  -2  -6   0   84.09   24.30
  -2  -6   0   67.99   22.00
   2  -6   0   91.99   27.10
   2  -6   0  107.09   20.20
   2  -6   0   35.00   20.60
   2  -6   0   41.20   20.50
   2   6   0   57.29   20.10
   2   6   0   71.49   20.90
   2   6   0   76.19   20.60
  -2   6   0   68.89   22.50
  -2   6   0   54.99   16.30
  -2   6   0   73.59   22.60
   2   6   0   36.40   24.30
  -2   6   0  129.89   35.50
   2   6   0   54.49   24.10
  -2   6   0   76.69   32.40
  -2   6   0   73.69   26.20
   3  -6   0  521.55   59.59
  -3  -6   0  569.24   56.09
  -3  -6   0  629.44   59.29
   3  -6   0  523.25   57.29
  -3  -6   0  541.35   58.89
  -3  -6   0  677.33   49.10
  -3  -6   0  782.62   62.89
  -3   6   0  613.54   64.79
  -3   6   0  653.03   57.09
   3   6   0  660.13   52.59
   3   6   0  729.73   52.69
  -3   6   0  620.04   50.29
  -3   6   0  573.64   59.99
   3   6   0  689.83   51.49
   3   6   0  547.05   57.49
   3   6   0  577.04   49.10
  -3   6   0  671.93   52.79
  -3   6   0  646.64   58.89
   3   6   0  620.74   61.39
  -3   6   0  594.34   49.30
  -4  -6   0  118.69   33.00
   4  -6   0   76.59   29.20
  -4  -6   0  136.79   38.20
   4   6   0  128.99   27.90
  -4   6   0  108.09   26.50
  -4   6   0  113.29   24.30
   4   6   0  145.49   19.40
  -4   6   0  130.89   32.50
   4   6   0  110.49   21.40
   4   6   0  114.49   23.50
  -4   6   0  123.39   31.50
  -4   6   0   82.89   29.10
  -4   6   0   94.69   27.40
   4   6   0  112.09   20.70
  -5  -6   0   31.10   18.90
  -5  -6   0   54.69   22.00
  -5  -6   0   26.90    7.00
   5  -6   0   51.79   16.90
   5  -6   0   59.59   17.00
  -5   6   0   66.89   15.80
  -5   6   0   23.70   21.50
  -5   6   0   46.60   13.40
  -5   6   0   34.10   14.20
   5   6   0   33.20   15.20
  -6  -6   0  361.86   44.90
  -6  -6   0  321.07   48.50
   6  -6   0  261.97   51.89
  -6  -6   0  347.97   47.10
  -6   6   0  266.47   54.49
  -6   6   0  327.57   41.00
  -6   6   0  308.07   53.19
  -6   6   0  418.76   31.60
  -6   6   0  329.77   48.00
   7  -6   0   69.99   27.10
  -7  -6   0  150.48   43.30
  -7   6   0   83.29   27.30
   7   6   0  119.29    6.30
   0  -7   0   -7.20   11.80
   0   7   0  -21.50   14.90
   0   7   0   -9.50   11.00
   0   7   0  -27.60   16.10
   1  -7   0   25.00   24.50
   1   7   0   14.50   15.90
  -1   7   0  109.49   34.70
   1   7   0   38.30   23.50
  -1   7   0   53.79   22.30
   1   7   0   52.89   20.90
  -1   7   0   58.29   19.20
  -1   7   0   83.39   27.50
  -2  -7   0   40.50   25.50
  -2   7   0   73.29   15.40
   2   7   0   62.59   13.70
   2   7   0   72.19   20.10
  -2   7   0   50.29   16.10
   2   7   0   50.89   27.90
  12   0  -1   23.50    3.70
 -12   0   1   22.00   13.90
  11   0  -1   46.20    4.30
 -11   0   1   39.30   12.90
 -11   0   1   30.10   12.70
 -11   0   1   51.89   12.50
  11   0  -1   38.20    4.40
 -11   0   1   49.10   14.00
 -11   0   1   32.10   14.50
 -10   0   1   -7.00    6.10
  10   0  -1    1.00    1.50
 -10   0   1   10.50    6.80
  10   0  -1    3.70    1.70
 -10   0   1    0.20    4.50
 -10   0   1    8.50    9.10
 -10   0   1    6.80    5.70
 -10   0   1   -3.70    4.20
 -10   0   1    4.80    4.30
  -9   0   1   46.70   12.80
  -9   0   1   43.50   13.70
  -9   0   1   41.40    7.80
  -9   0   1   42.70   11.10
   9   0  -1   44.30    4.60
  -9   0   1   46.70   11.10
  -9   0   1   41.40   11.20
  -9   0   1   46.90   11.40
   8   0  -1   78.09    4.40
  -8   0   1   91.99   17.70
  -8   0   1   76.69   10.70
   8   0  -1   76.59    4.80
  -8   0   1   73.49   16.60
  -8   0   1   94.89   13.50
  -8   0   1   63.49   15.70
  -8   0   1   94.29   11.70
  -8   0   1   83.39   10.00
  -8   0   1   86.19   12.20
  -7   0   1   61.99   13.60
  -7   0   1   76.79   16.60
  -7   0   1   69.49    3.50
  -7   0   1   56.49   12.20
  -7   0   1   51.39   12.30
  -7   0   1   84.69    4.30
  -7   0   1   74.99   13.30
  -7   0   1   79.69   10.70
   7   0  -1   77.29    4.40
   7   0  -1   66.89    3.80
  -7   0   1   65.79   13.70
   6   0  -1  188.48    7.20
  -6   0   1  191.78   18.50
  -6   0   1  198.48   13.60
  -6   0   1  195.48    7.10
  -6   0   1  190.68    6.40
  -6   0   1  186.88   16.90
  -6   0   1  211.18   19.10
  -6   0   1  207.28   17.30
  -6   0   1  236.78   17.40
  -6   0   1  196.58   15.60
   6   0  -1  183.48    6.60
  -6   0   1  186.98   15.10
  -5   0   1  230.88   16.40
  -5   0   1  223.78    7.20
  -5   0   1  218.78   16.70
  -5   0   1  214.18    6.60
  -5   0   1  218.08   18.40
  -5   0   1  200.18   14.50
  -5   0   1  202.28   15.80
  -5   0   1  220.38   13.90
   5   0  -1  212.38    7.30
   5   0  -1  213.28    6.80
  -5   0   1  231.08   19.20
  -4   0   1 3721.43   98.89
  -4   0   1 3715.93  106.99
  -4   0   1 3795.92   97.89
  -4   0   1 3737.83  102.19
   4   0  -1 3713.53   89.79
  -4   0   1 3670.43  102.09
  -4   0   1 3592.54  106.49
  -3   0   1  585.54   22.30
  -3   0   1  675.93   18.10
  -3   0   1  669.43   24.00
  -2   0   1  418.26   20.00
  -2   0   1  517.85   14.20
  -2   0   1  474.45   19.60
   2   0  -1  499.05   16.30
  -2   0   1  449.16   15.80
  -2   0   1  485.95   13.80
   0   0   1  752.02   29.80
   0   0  -1  794.42   24.70
   0   0  -1  834.62   23.40
   1   0   1 2749.82  254.77
  -1   0  -1 3574.64  244.18
   2   0   1  516.55   18.90
   2   0   1  570.94   22.70
   2   0   1  626.24   21.10
   2   0   1  559.64   17.20
   2   0   1  644.14   18.10
  -2   0  -1  597.24   22.70
   3   0   1 1806.02   51.39
   3   0   1 1823.42   47.40
   3   0   1 1683.13   51.89
   3   0   1 1710.03   47.40
   3   0   1 1637.54   54.19
  -3   0  -1 1804.72   50.99
  -3   0  -1 1687.83   45.70
   3   0   1 1735.83   57.29
  -3   0  -1 1805.72   51.19
   3   0   1 1800.82   52.09
  -4   0  -1  461.55   14.00
  -4   0  -1  406.76   19.40
  -4   0  -1  369.76   17.30
   4   0   1  451.65   19.40
  -4   0  -1  378.06   10.40
  -4   0  -1  368.56   14.40
  -4   0  -1  395.36   18.60
  -4   0  -1  408.56   14.50
   5   0   1   15.90    3.60
  -5   0  -1   23.40    5.90
   5   0   1   18.50    5.10
   5   0   1   17.80    5.20
  -5   0  -1   13.30    5.70
  -5   0  -1   17.20    4.40
  -5   0  -1   22.30    7.00
   5   0   1   11.70    5.90
  -5   0  -1   23.00    5.20
  -5   0  -1   25.60    2.60
  -5   0  -1   19.10    1.50
  -5   0  -1   28.20    5.20
  -5   0  -1   27.70    5.10
  -6   0  -1   84.29    6.20
  -6   0  -1   59.89    5.90
  -6   0  -1   81.39   15.80
   6   0   1   61.59    8.60
  -6   0  -1   57.79    6.60
  -6   0  -1   78.59    8.20
  -6   0  -1   69.59   10.00
   6   0   1   68.09    4.30
  -6   0  -1   73.79    5.00
  -6   0  -1   84.69   11.10
  -6   0  -1   80.19    4.30
  -6   0  -1   78.29    3.30
  -6   0  -1   62.89   12.50
  -7   0  -1  143.69   12.60
  -7   0  -1  118.39   13.90
  -7   0  -1  120.89    6.60
  -7   0  -1  107.89    7.70
   7   0   1  141.99    5.60
  -7   0  -1  153.38   17.00
  -7   0  -1  136.09    6.60
  -7   0  -1  142.69   16.20
  -7   0  -1  109.09   11.20
  -7   0  -1  130.69    6.00
   7   0   1  112.49   12.30
  -7   0  -1  137.59   15.90
   7   0   1  140.09   13.50
  -7   0  -1  131.69    4.90
  -7   0  -1  140.49   14.40
  -7   0  -1  135.69   16.90
   8   0   1   10.20    1.90
  -8   0  -1    4.30    4.10
  -8   0  -1    4.20    4.90
  -8   0  -1   11.60    4.50
  -8   0  -1    8.20    1.50
  -8   0  -1    3.10    9.10
  -8   0  -1    1.50    5.10
  -8   0  -1    6.80    2.20
  -8   0  -1    7.20    5.40
  -8   0  -1    6.80    3.80
  -8   0  -1    1.00    3.40
   8   0   1   12.90    5.00
  -9   0  -1  193.38   15.40
  -9   0  -1  203.88   21.60
  -9   0  -1  201.68   26.90
  -9   0  -1  201.78   11.60
  -9   0  -1  182.48   23.50
  -9   0  -1  173.68   24.20
  -9   0  -1  216.18   16.80
  -9   0  -1  208.78   22.40
  -9   0  -1  224.98   25.60
 -10   0  -1  123.79   23.20
 -10   0  -1  114.99   21.40
 -10   0  -1  129.29   25.20
 -10   0  -1  159.88   19.40
 -10   0  -1  181.18   33.50
 -10   0  -1  129.09   18.80
 -10   0  -1  147.09   18.80
 -11   0  -1  -10.60    8.80
 -11   0  -1    8.80    7.80
 -11   0  -1    8.10    4.80
 -11   0  -1    0.10    6.40
 -11   0  -1  -10.40    6.20
 -12   0  -1   11.50   16.00
 -12   0  -1   27.20   13.90
 -12   0  -1   36.50   14.10
 -12  -1   1   78.59   20.80
  12  -1  -1   87.69    7.00
 -12  -1   1   79.19   26.20
 -12   1   1   57.99   23.70
  12   1  -1   91.99    5.80
 -12   1   1   95.49   24.60
  11  -1  -1    8.30    2.90
 -11  -1   1   15.80    8.40
 -11  -1   1   15.60   13.70
 -11  -1   1   21.80    9.60
 -11  -1   1    3.10    8.90
 -11   1   1   21.30   10.40
 -11   1   1    5.10   10.20
 -11   1   1    7.20   10.00
 -11   1   1   11.50   10.90
  11   1  -1   10.90    2.40
 -11   1   1   13.80    6.90
  10  -1  -1  537.65   24.00
 -10  -1   1  438.76   32.10
 -10  -1   1  474.45   41.60
 -10  -1   1  489.25   35.20
 -10  -1   1  484.35   36.80
 -10  -1   1  492.05   45.30
 -10  -1   1  493.05   38.70
 -10  -1   1  450.55   30.80
 -10   1   1  459.85   33.20
 -10   1   1  506.15   40.70
 -10   1   1  514.45   39.30
 -10   1   1  478.65   33.80
 -10   1   1  493.25   42.10
 -10   1   1  533.85   44.40
 -10   1   1  418.96   41.40
  -9  -1   1  374.06   37.50
  -9  -1   1  391.96   26.60
  -9  -1   1  392.76   28.10
  -9  -1   1  350.26   18.50
   9  -1  -1  370.36   14.00
  -9  -1   1  363.36   34.70
  -9  -1   1  377.56   19.00
  -9  -1   1  367.56   29.50
  -9  -1   1  372.56   27.50
  -9  -1   1  409.96   32.70
  -9   1   1  406.46   31.30
  -9   1   1  398.96   33.30
  -9   1   1  362.46   33.60
  -9   1   1  401.46   29.90
  -9   1   1  441.06   31.80
  -9   1   1  372.56   32.90
   9   1  -1  381.16   13.10
  -9   1   1  352.66   30.30
  -9   1   1  381.06   14.80
  -9   1   1  388.46   36.90
  -8  -1   1   12.80    3.90
  -8  -1   1   25.90    7.40
  -8  -1   1   11.70    5.50
  -8  -1   1   10.20    4.60
  -8  -1   1   11.80    8.20
  -8  -1   1   17.20    7.80
  -8  -1   1   20.60    6.60
  -8   1   1   15.40    7.60
  -8   1   1    7.00    5.10
  -8   1   1   32.70    9.60
  -8   1   1   14.80    8.60
  -8   1   1   25.80    8.40
  -8   1   1   18.30    8.60
  -8   1   1   12.60    5.20
  -8   1   1   11.50    6.10
  -8   1   1   16.30    3.60
  -7  -1   1 1300.37   40.90
  -7  -1   1 1322.47   54.89
  -7  -1   1 1299.37   55.39
  -7  -1   1 1296.67   40.70
  -7  -1   1 1337.87   65.49
   7  -1  -1 1252.07   34.10
  -7  -1   1 1221.98   32.50
  -7  -1   1 1245.98   56.79
  -7  -1   1 1306.47   32.90
  -7  -1   1 1358.16   51.29
  -7  -1   1 1269.87   37.20
  -7  -1   1 1290.27   75.99
   7   1  -1 1284.17   33.30
   7   1  -1 1239.08   32.80
  -7   1   1 1312.57   52.39
  -7   1   1 1400.46   57.59
  -7   1   1 1353.86   71.69
  -7   1   1 1294.17   57.09
  -7   1   1 1342.37   53.09
  -7   1   1 1255.57   60.79
  -7   1   1 1269.87   60.09
  -7   1   1 1233.08   39.20
   6  -1  -1 1061.29   28.70
  -6  -1   1  991.10   34.60
  -6  -1   1 1148.19   47.10
  -6  -1   1 1086.49   35.00
  -6  -1   1 1064.59   27.70
  -6  -1   1 1092.49   36.40
  -6  -1   1  992.80   40.60
  -6  -1   1 1043.60   30.70
  -6  -1   1 1015.00   27.50
  -6  -1   1 1043.90   41.40
  -6  -1   1 1132.49   48.20
  -6   1   1 1150.08   45.00
  -6   1   1 1121.69   47.30
  -6   1   1 1093.29   44.60
  -6   1   1 1150.78   32.80
  -6   1   1 1109.19   27.60
  -6   1   1 1102.59   35.30
  -6   1   1 1112.29   53.79
  -6   1   1 1158.08   33.60
  -6   1   1 1133.49   49.40
   6   1  -1 1079.49   36.10
  -6   1   1 1233.78   55.39
  -6   1   1 1024.00   28.20
   6   1  -1 1095.59   28.10
   6   1  -1 1158.58   39.20
  -6   1   1 1079.79   28.60
  -5  -1   1  398.16   14.60
  -5  -1   1  317.17   17.80
   5  -1  -1  358.96   21.80
  -5  -1   1  383.76   16.70
  -5  -1   1  317.67   14.60
  -5  -1   1  404.56   22.90
   5  -1  -1  317.07   21.90
   5  -1  -1  338.57   21.90
  -5  -1   1  369.76   16.50
  -5  -1   1  378.76   24.20
   5  -1  -1  360.46   17.30
   5  -1  -1  336.37   10.90
  -5   1   1  333.97   13.60
   5   1  -1  342.27   16.20
   5   1  -1  379.76   10.20
  -5   1   1  401.66   27.30
  -5   1   1  403.66   17.00
  -5   1   1  406.56   10.60
  -5   1   1  398.56   25.80
   5   1  -1  342.27   18.50
  -5   1   1  407.66   17.60
  -5   1   1  363.46   27.00
  -5   1   1  422.96   22.60
   5   1  -1  327.27   19.80
  -4  -1   1 3497.45   87.49
  -4  -1   1 3384.66   89.79
   4  -1  -1 3414.76   91.69
  -4  -1   1 3418.36   97.69
   4  -1  -1 3379.66   94.69
  -4  -1   1 3349.56  100.79
   4  -1  -1 3422.56  100.89
   4  -1  -1 3463.25   90.39
  -4  -1   1 3447.56   94.99
   4  -1  -1 3412.86  100.19
  -4  -1   1 3486.15   94.79
   4  -1  -1 3284.97   92.09
   4   1  -1 3323.97  108.59
  -4   1   1 3513.55   97.09
  -4   1   1 3460.75  108.59
  -4   1   1 3598.14   90.99
  -4   1   1 3502.05   88.49
  -4   1   1 3499.15   91.59
   4   1  -1 3382.76   93.89
   4   1  -1 3507.65   96.69
   4   1  -1 3549.24   93.09
  -4   1   1 3456.85   96.79
  -4   1   1 3469.15   93.69
   3  -1  -1 4997.20  132.79
  -3  -1   1 4368.96  137.49
   3  -1  -1 5062.29  124.39
  -3  -1   1 5033.80  128.59
  -3  -1   1 4741.33  128.49
  -3  -1   1 5025.90  121.59
   3  -1  -1 4991.30  137.89
  -3  -1   1 4966.20  123.09
  -3  -1   1 4737.03  132.99
   3  -1  -1 4729.33  128.79
   3  -1  -1 5023.20  126.19
   3  -1  -1 5034.50  131.69
  -3  -1   1 5129.49  125.99
   3  -1  -1 4947.21  126.29
   3  -1  -1 4528.55  125.39
  -3  -1   1 4380.36  123.09
  -3   1   1 4955.80  122.79
   3   1  -1 4791.62  130.19
  -3   1   1 5055.79  136.59
  -3   1   1 4966.60  137.99
  -3   1   1 5042.80  127.89
   3   1  -1 4615.64  138.39
   3   1  -1 5008.80  127.79
   3   1  -1 4854.51  125.49
  -3   1   1 4574.34  124.79
   3   1  -1 5023.40  116.89
  -3   1   1 4845.82  131.79
  -2  -1   1 2613.94   70.79
   2  -1  -1 2639.54   80.49
   2  -1  -1 2560.74   73.19
  -2  -1   1 2584.24   74.69
  -2  -1   1 2284.57   72.89
  -2  -1   1 2570.84   77.19
  -2  -1   1 2500.35   79.69
   2  -1  -1 2634.34   82.79
   2  -1  -1 2453.75   71.99
  -2  -1   1 2681.73   75.99
   2  -1  -1 2590.74   70.29
   2   1  -1 2456.95   71.79
   2   1  -1 2628.34   75.09
  -2   1   1 2641.84   81.29
  -2   1   1 2590.84   70.29
   2   1  -1 2559.44   65.99
  -2   1   1 2573.04   73.39
  -2   1   1 2732.73   65.89
  -2   1   1 2578.64   72.09
   2   1  -1 2624.64   70.19
  -2   1   1 2669.43   69.69
   2   1  -1 2643.04   70.49
   2   1  -1 2642.64   80.79
  -2   1   1 2579.44   79.19
  -2   1   1 2585.74   75.79
  -2   1   1 2644.14   74.69
   2   1  -1 2616.14   76.99
   1  -1  -1 5494.85  136.19
   1  -1  -1 5572.34  130.69
   1  -1  -1 5313.47  136.89
   1  -1  -1 5136.59  137.99
  -1  -1   1 4878.51  138.89
   1  -1  -1 5133.49  140.49
   1   1  -1 5139.59  135.79
  -1   1   1 5640.24  137.59
   0  -1   1 7275.47  691.43
   0   1  -1 7201.88  677.53
   0   1   1 7762.52  666.43
  -1  -1  -1 4589.44  120.29
  -1  -1  -1 4578.74  121.69
  -1  -1  -1 4429.66  124.09
   1  -1   1 4766.82  118.59
   1   1   1 4476.35  118.79
  -1   1  -1 4643.74  121.09
  -1   1  -1 4758.52  120.29
   1   1   1 4636.64  122.39
   1   1   1 4594.44  121.89
  -1   1  -1 4565.94  124.49
   1   1   1 4620.34  117.49
   2  -1   1 7083.09  186.38
   2  -1   1 7237.88  183.38
   2  -1   1 7494.15  175.08
   2  -1   1 6282.37  185.98
  -2   1  -1 7266.37  185.98
  -3  -1  -1  450.65   24.00
  -3  -1  -1  461.95   22.10
  -3  -1  -1  474.15   16.30
  -3  -1  -1  535.65   26.40
   3  -1   1  420.46   16.70
  -3  -1  -1  505.95   21.50
   3  -1   1  477.75   27.70
  -3  -1  -1  445.66   23.50
  -3  -1  -1  398.46   18.70
   3  -1   1  396.26   22.00
  -3  -1  -1  426.76   11.90
   3  -1   1  441.56   24.90
  -3  -1  -1  449.16   18.70
  -3   1  -1  454.15   23.80
  -3   1  -1  422.06   25.10
   3   1   1  425.06   22.50
   3   1   1  486.75   15.50
   3   1   1  435.66   19.80
  -3   1  -1  491.35   21.10
  -3   1  -1  527.95   24.50
  -3   1  -1  389.06   23.20
   3   1   1  432.06   15.70
   3   1   1  468.45   15.30
   3   1   1  511.95   25.60
  -3   1  -1  482.75   24.20
  -3   1  -1  416.96   24.70
  -3   1  -1  491.05   27.30
   3   1   1  476.75   19.40
   3   1   1  457.65   18.00
  -4  -1  -1 1473.65   54.69
  -4  -1  -1 1564.94   44.10
  -4  -1  -1 1478.25   47.70
   4  -1   1 1453.35   61.69
  -4  -1  -1 1435.06   52.39
  -4  -1  -1 1461.05   47.60
  -4  -1  -1 1577.84   47.60
   4  -1   1 1544.85   45.60
   4  -1   1 1470.65   48.00
   4  -1   1 1442.16   57.69
   4  -1   1 1495.25   52.89
  -4  -1  -1 1459.15   39.90
  -4   1  -1 1440.86   55.59
   4   1   1 1453.25   38.30
  -4   1  -1 1436.26   50.69
   4   1   1 1552.24   55.59
   4   1   1 1436.96   48.80
  -4   1  -1 1394.96   53.29
   4   1   1 1510.45   49.80
  -4   1  -1 1482.55   46.70
  -4   1  -1 1297.27   42.90
   4   1   1 1329.47   51.09
  -4   1  -1 1261.27   58.79
  -4   1  -1 1529.25   52.09
  -4   1  -1 1523.25   57.99
  -5  -1  -1 3113.99   86.19
  -5  -1  -1 3110.39   90.59
   5  -1   1 3051.49   84.79
  -5  -1  -1 3022.90   93.89
   5  -1   1 3207.88  103.49
  -5  -1  -1 3100.09   82.19
  -5  -1  -1 2895.71   75.79
   5  -1   1 3153.08   84.29
  -5  -1  -1 3015.90   84.99
   5  -1   1 3045.80   95.09
  -5  -1  -1 3076.39  107.59
  -5  -1  -1 3040.10   90.99
  -5  -1  -1 2984.00   96.59
  -5   1  -1 3014.40   98.39
  -5   1  -1 3161.38  100.79
  -5   1  -1 3064.89   90.49
  -5   1  -1 3115.09   85.09
  -5   1  -1 2992.70  105.09
  -5   1  -1 3075.89   98.99
  -5   1  -1 3141.19   90.69
   5   1   1 3168.78   95.99
  -5   1  -1 3159.58   81.29
   5   1   1 3021.10   88.29
  -5   1  -1 3134.39   89.19
   5   1   1 3084.09   97.29
  -5   1  -1 3091.09  101.19
  -5   1  -1 3115.09   80.19
   5   1   1 3040.50   92.69
   5   1   1 3056.19   81.09
  -5   1  -1 3126.39   85.59
   5   1   1 3075.59   89.29
  -6  -1  -1   17.20    4.30
   6  -1   1    8.10    5.50
  -6  -1  -1   11.40    5.30
  -6  -1  -1   12.70    4.30
  -6  -1  -1    5.50    4.30
  -6  -1  -1   13.20    3.40
  -6   1  -1   23.60    8.20
   6   1   1   18.50    6.40
   6   1   1   18.50    5.90
  -6   1  -1    9.30    4.40
  -6   1  -1    5.50    4.00
  -6   1  -1   19.70    6.50
  -6   1  -1   15.00    4.80
  -6   1  -1   26.80    7.20
   7  -1   1 1169.88   54.09
  -7  -1  -1 1172.88   38.30
   7  -1   1 1182.08   36.90
  -7  -1  -1 1151.48   49.20
  -7  -1  -1 1133.79   29.10
   7  -1   1 1180.18   31.30
   7  -1   1 1188.98   36.40
   7  -1   1 1189.68   33.00
   7  -1   1 1122.79   55.19
  -7  -1  -1 1173.68   39.20
  -7  -1  -1 1178.48   42.60
  -7  -1  -1 1131.29   30.10
  -7  -1  -1 1193.88   55.69
  -7  -1  -1 1181.28   63.69
  -7  -1  -1 1207.18   44.10
  -7  -1  -1 1093.89   48.60
  -7   1  -1 1226.68   64.19
  -7   1  -1 1101.09   40.20
  -7   1  -1 1153.18   41.50
  -7   1  -1 1107.89   40.20
  -7   1  -1 1193.58   55.19
   7   1   1 1141.79   55.69
  -7   1  -1 1061.89   53.99
  -7   1  -1 1172.08   39.80
  -7   1  -1 1201.98   42.20
  -7   1  -1 1149.19   41.50
  -7   1  -1 1136.49   37.00
  -7   1  -1 1265.47   59.69
   7   1   1 1118.79   34.30
  -7   1  -1 1156.48   55.09
   7   1   1 1120.79   38.10
  -7   1  -1 1149.78   32.90
  -7   1  -1 1085.99   29.20
   7   1   1 1278.17   51.79
  -8  -1  -1  513.15   31.70
  -8  -1  -1  502.25   23.80
  -8  -1  -1  497.35   26.80
  -8  -1  -1  497.55   43.20
  -8  -1  -1  504.95   23.60
  -8  -1  -1  528.65   23.00
   8  -1   1  545.45   35.90
  -8  -1  -1  453.85   34.60
  -8  -1  -1  504.95   14.80
  -8  -1  -1  552.54   22.90
  -8  -1  -1  528.35   33.80
  -8  -1  -1  527.15   37.10
  -8   1  -1  548.95   18.40
  -8   1  -1  538.55   24.40
  -8   1  -1  532.95   22.40
  -8   1  -1  502.55   36.10
  -8   1  -1  532.15   38.20
  -8   1  -1  514.95   27.20
   8   1   1  543.45   15.10
  -8   1  -1  511.45   35.10
   8   1   1  532.85   36.00
   8   1   1  532.65   18.10
  -8   1  -1  494.45   34.80
   8   1   1  551.84   20.20
   8   1   1  549.05   23.10
  -8   1  -1  524.35   38.30
  -8   1  -1  541.25   41.50
   9  -1   1   69.89   16.90
  -9  -1  -1   56.29   14.10
  -9  -1  -1   70.39    7.80
  -9  -1  -1   68.29    9.40
  -9  -1  -1   57.69   14.30
  -9  -1  -1   69.99   19.10
  -9  -1  -1   56.09   14.10
  -9  -1  -1   69.69    5.60
  -9   1  -1   77.29   18.20
  -9   1  -1   69.19    8.60
  -9   1  -1   76.79   16.20
  -9   1  -1   84.39   11.00
  -9   1  -1   66.99    6.90
  -9   1  -1   49.00   15.30
  -9   1  -1   87.49   19.10
  -9   1  -1   51.49   15.50
  -9   1  -1   85.39   18.20
   9   1   1   77.09    4.30
 -10  -1  -1  305.67   33.00
 -10  -1  -1  273.97   28.20
 -10  -1  -1  286.17   30.80
 -10  -1  -1  272.27   31.30
 -10  -1  -1  237.88   27.80
 -10  -1  -1  286.97   31.50
 -10   1  -1  308.87   30.50
 -10   1  -1  313.67   33.20
 -10   1  -1  284.07   30.30
  10   1   1  259.67    9.90
 -10   1  -1  251.57   25.90
 -10   1  -1  302.97   35.30
 -10   1  -1  251.57   30.20
 -11  -1  -1  138.99   34.20
 -11  -1  -1  148.49   30.90
 -11  -1  -1  106.39   20.80
 -11  -1  -1  119.39   25.60
 -11  -1  -1  118.89   25.00
 -11   1  -1  115.39   26.30
  11   1   1  129.49    8.30
 -11   1  -1  163.58   32.40
 -11   1  -1  131.29   26.00
 -11   1  -1  125.59   27.60
 -11   1  -1  121.09   22.40
 -12  -1  -1   42.40   15.90
 -12  -1  -1   78.19   21.10
 -12  -1  -1   99.39   42.00
 -12   1  -1   47.90   16.40
 -12   1  -1   73.59   18.40
 -12   1  -1  105.99   27.40
 -12   1  -1   67.19   18.90
  12  -2  -1   44.40    5.60
 -12  -2   1   17.90   17.90
 -12  -2   1   42.60   14.10
  12   2  -1   38.70    4.10
 -12   2   1   17.40   12.10
 -11  -2   1   76.49   21.80
  11  -2  -1   93.99    7.00
 -11  -2   1   88.29   21.90
 -11  -2   1   80.89   24.20
 -11  -2   1   96.89   28.50
 -11   2   1   86.29   25.20
 -11   2   1   91.09   19.00
 -11   2   1   91.89   25.90
 -11   2   1   82.99   18.60
  11   2  -1   95.69    5.60
 -11   2   1   65.19   19.30
 -10  -2   1   18.70   10.50
 -10  -2   1    1.40    9.00
 -10  -2   1    7.90    6.30
 -10  -2   1   -0.40    3.50
 -10  -2   1    0.40    4.60
 -10  -2   1   -8.10    5.70
 -10  -2   1   -2.70    2.20
 -10  -2   1   -1.10    2.20
 -10   2   1   13.90   10.10
 -10   2   1    3.30    7.30
 -10   2   1    4.80    4.90
 -10   2   1    1.60    8.20
 -10   2   1    2.70    6.80
 -10   2   1    8.30    6.00
  -9  -2   1   97.39   19.00
  -9  -2   1  104.39   19.30
   9  -2  -1  130.49    7.30
  -9  -2   1   98.29   23.00
  -9  -2   1  116.59   27.40
  -9  -2   1  121.59   12.20
  -9  -2   1  140.89   20.40
  -9   2   1  113.39   24.50
  -9   2   1   84.19   22.30
  -9   2   1  111.19   13.30
   9   2  -1  114.89   11.00
   9   2  -1  104.89   10.30
  -9   2   1   92.29   21.00
  -9   2   1   99.29   18.50
   9   2  -1  119.49    5.50
  -9   2   1  100.29   10.50
  -9   2   1  144.99   15.90
  -9   2   1  119.29   22.40
  -8  -2   1  215.58   16.70
  -8  -2   1  194.78   17.60
   8  -2  -1  206.18   11.00
  -8  -2   1  194.28   16.30
  -8  -2   1  205.18   17.90
  -8  -2   1  204.58   22.20
  -8  -2   1  191.88    9.80
   8  -2  -1  183.08   20.10
   8  -2  -1  198.48    8.90
  -8  -2   1  247.98   31.70
  -8  -2   1  165.28   21.70
  -8  -2   1  197.68    7.40
   8  -2  -1  200.18   12.30
  -8   2   1  206.78   15.50
   8   2  -1  202.18   20.50
  -8   2   1  187.58   15.80
   8   2  -1  202.98    7.20
  -8   2   1  200.38   15.50
  -8   2   1  193.28   16.90
  -8   2   1  206.18   29.90
  -8   2   1  256.67   28.10
  -8   2   1  190.38   11.60
  -8   2   1  190.68   15.70
   8   2  -1  185.38   16.40
  -8   2   1  187.08   18.00
   8   2  -1  214.08   13.50
  -8   2   1  175.78   22.70
  -8   2   1  177.98   21.90
   8   2  -1  211.08   14.30
  -8   2   1  174.68   24.60
   7  -2  -1   71.99    9.80
  -7  -2   1  112.89   13.80
  -7  -2   1   88.89   10.60
   7  -2  -1   66.79   17.10
   7  -2  -1   71.99    9.40
  -7  -2   1   94.79   11.70
  -7  -2   1   77.29   16.10
   7  -2  -1   74.69   14.70
  -7  -2   1  104.99   13.30
   7  -2  -1   87.39   12.10
  -7  -2   1   99.69   22.30
  -7  -2   1   57.39   10.60
  -7  -2   1   76.19   10.30
   7   2  -1   97.49   13.00
   7   2  -1   82.39    3.90
  -7   2   1   87.79   10.30
  -7   2   1   86.29   20.40
   7   2  -1   80.49   12.80
  -7   2   1   63.79   13.80
  -7   2   1   67.39   17.50
   7   2  -1   46.50   13.70
  -7   2   1   83.69    8.60
  -7   2   1   71.09   12.00
  -7   2   1   73.79    7.80
  -6  -2   1  720.03   37.50
   6  -2  -1  728.23   36.50
   6  -2  -1  731.93   20.80
   6  -2  -1  743.73   36.50
   6  -2  -1  706.53   41.00
  -6  -2   1  726.13   40.40
   6  -2  -1  665.63   46.00
  -6  -2   1  713.53   34.30
   6  -2  -1  746.43   35.60
   6  -2  -1  759.72   41.90
  -6  -2   1  689.13   35.50
  -6  -2   1  803.42   39.40
  -6  -2   1  728.03   18.90
  -6  -2   1  742.93   50.09
  -6  -2   1  780.12   43.20
   6  -2  -1  713.73   34.20
  -6  -2   1  737.83   32.80
  -6  -2   1  700.13   36.70
   6  -2  -1  771.32   34.40
  -6   2   1  687.13   42.60
  -6   2   1  732.83   29.40
   6   2  -1  711.13   35.30
  -6   2   1  730.03   30.60
   6   2  -1  712.93   32.50
  -6   2   1  685.93   49.90
  -6   2   1  702.53   27.60
   6   2  -1  736.63   23.60
   6   2  -1  698.33   19.00
  -6   2   1  742.73   35.00
  -6   2   1  738.93   48.30
   6   2  -1  738.73   32.10
  -6   2   1  724.63   35.90
  -6   2   1  738.83   32.50
  -6   2   1  702.73   31.50
   6   2  -1  704.43   37.50
  -5  -2   1  331.17   24.50
   5  -2  -1  306.67   28.80
   5  -2  -1  331.07   26.20
   5  -2  -1  327.17   21.20
  -5  -2   1  352.76   16.00
  -5  -2   1  327.77   19.10
   5  -2  -1  338.27   11.10
  -5  -2   1  348.97   26.10
  -5  -2   1  356.86   32.40
  -5  -2   1  341.07   24.20
   5  -2  -1  332.37   24.80
  -5  -2   1  362.06   26.90
  -5  -2   1  353.46    9.60
  -5  -2   1  336.87   22.00
  -5  -2   1  317.67   26.00
   5  -2  -1  365.96   21.10
  -5  -2   1  319.47   24.60
   5  -2  -1  295.67   24.10
   5  -2  -1  343.57   23.20
  -5   2   1  339.47   27.60
  -5   2   1  350.76   10.60
  -5   2   1  386.36   32.20
  -5   2   1  347.57   15.60
   5   2  -1  346.87   16.00
   5   2  -1  333.67    9.70
  -5   2   1  355.56   32.20
   5   2  -1  336.27   20.70
  -5   2   1  356.06   20.20
   5   2  -1  341.07   10.00
   5   2  -1  353.16   22.10
  -5   2   1  361.96   11.00
   5   2  -1  352.16   14.80
  -5   2   1  344.97   21.80
  -5   2   1  339.77   20.40
   5   2  -1  332.47   22.10
   5   2  -1  382.66   27.40
  -5   2   1  342.27   30.50
  -5   2   1  341.87   24.40
  -4  -2   1  237.98   20.40
   4  -2  -1  239.18   19.50
  -4  -2   1  232.78   21.40
   4  -2  -1  208.88   16.10
  -4  -2   1  212.68   14.50
   4  -2  -1  232.78   23.60
   4  -2  -1  235.58   18.50
   4  -2  -1  211.88   19.80
  -4  -2   1  214.48   20.10
  -4  -2   1  272.17   22.30
   4  -2  -1  238.98    7.80
   4  -2  -1  205.38   15.60
  -4  -2   1  227.28   20.40
   4  -2  -1  201.48   19.00
  -4  -2   1  233.78   14.80
   4  -2  -1  201.48   15.60
  -4  -2   1  231.88   17.40
  -4  -2   1  236.48   20.00
  -4   2   1  214.48    7.30
  -4   2   1  235.88   16.80
   4   2  -1  201.98   17.20
   4   2  -1  264.77   17.40
  -4   2   1  226.78   17.20
  -4   2   1  201.58   20.10
   4   2  -1  227.08   17.90
   4   2  -1  255.77   14.00
   4   2  -1  198.68   13.00
   4   2  -1  205.28   12.50
  -4   2   1  236.88   16.10
  -4   2   1  250.27   21.10
   4   2  -1  183.58   19.60
  -4   2   1  165.48   20.20
  -3  -2   1 1547.95   63.19
   3  -2  -1 1572.04   53.99
   3  -2  -1 1677.53   65.09
  -3  -2   1 1653.73   57.29
  -3  -2   1 1588.34   63.09
  -3  -2   1 1433.56   74.39
   3  -2  -1 1604.84   62.39
   3  -2  -1 1624.54   55.19
   3  -2  -1 1687.63   65.19
  -3  -2   1 1620.04   54.69
  -3  -2   1 1576.14   61.79
   3  -2  -1 1623.44   47.20
  -3  -2   1 1589.04   53.39
  -3  -2   1 1576.54   62.49
   3  -2  -1 1612.34   60.19
   3  -2  -1 1637.44   72.99
  -3  -2   1 1599.64   56.19
  -3   2   1 1647.54   53.99
  -3   2   1 1646.04   59.49
  -3   2   1 1610.94   56.09
  -3   2   1 1586.04   66.09
  -3   2   1 1670.93   49.60
   3   2  -1 1575.74   49.90
   3   2  -1 1631.14   65.59
  -3   2   1 1629.34   63.59
   3   2  -1 1573.44   58.79
   3   2  -1 1398.26   50.79
   3   2  -1 1591.64   53.09
   3   2  -1 1636.24   66.99
  -3   2   1 1598.44   57.49
   3   2  -1 1609.64   51.29
   3   2  -1 1638.54   55.79
  -3   2   1 1629.24   69.19
   3   2  -1 1610.44   53.29
  -3   2   1 1680.53   57.29
  -3   2   1 1633.54   44.60
  -3   2   1 1652.83   64.09
   2  -2  -1  767.52   38.60
  -2  -2   1  727.13   30.50
   2  -2  -1  744.83   31.20
  -2  -2   1  666.33   36.80
   2  -2  -1  769.32   40.10
  -2  -2   1  683.13   36.00
  -2  -2   1  717.13   37.40
   2  -2  -1  698.73   35.40
   2  -2  -1  695.03   35.50
  -2  -2   1  704.23   38.20
   2  -2  -1  723.43   36.60
   2  -2  -1  720.13   32.50
  -2  -2   1  655.63   31.90
  -2  -2   1  721.63   37.30
  -2  -2   1  702.33   32.90
   2  -2  -1  702.23   27.80
   2  -2  -1  701.93   17.80
  -2  -2   1  686.93   32.00
  -2  -2   1  667.73   37.00
  -2   2   1  730.53   34.60
  -2   2   1  693.13   37.50
  -2   2   1  697.43   32.30
  -2   2   1  790.42   43.10
  -2   2   1  686.63   29.60
   2   2  -1  686.73   31.10
  -2   2   1  733.03   34.30
   2   2  -1  616.44   22.90
   2   2  -1  696.13   28.50
   2   2  -1  716.53   32.50
  -2   2   1  700.43   32.60
  -2   2   1  701.83   38.10
   2   2  -1  675.13   29.20
  -2   2   1  649.54   38.30
   2   2  -1  702.23   35.40
   2   2  -1  678.63   31.30
  -2   2   1  629.24   24.80
   2   2  -1  651.33   37.10
  -2   2   1  689.73   28.80
  -2   2   1  694.43   17.80
   2   2  -1  651.93   35.30
   2   2  -1  676.23   31.90
   1  -2  -1 1567.94   59.29
  -1  -2   1 1721.83   63.49
  -1  -2   1 1704.63   64.79
   1  -2  -1 1644.14   63.59
   1  -2  -1 1537.25   59.29
   1  -2  -1 1790.72   64.49
  -1  -2   1 1518.65   56.39
  -1  -2   1 1640.44   59.99
   1  -2  -1 1576.64   58.39
   1  -2  -1 1662.53   62.59
  -1  -2   1 1567.74   56.49
  -1  -2   1 1581.44   61.49
   1  -2  -1 1583.94   63.99
   1  -2  -1 1629.74   53.79
  -1  -2   1 1529.95   60.69
  -1  -2   1 1591.44   59.19
   1  -2  -1 1596.94   61.29
  -1  -2   1 1584.64   54.69
   1  -2  -1 1704.63   53.19
  -1  -2   1 1771.12   65.69
   1  -2  -1 1639.64   53.49
  -1   2   1 1610.54   56.39
   1   2  -1 1605.54   65.19
   1   2  -1 1631.74   62.19
  -1   2   1 1670.53   54.59
  -1   2   1 1424.16   62.69
  -1   2   1 1536.45   62.99
  -1   2   1 1557.14   56.49
   1   2  -1 1630.14   58.99
  -1   2   1 1630.94   57.69
   1   2  -1 1664.23   63.09
  -1   2   1 1808.22   53.59
   1   2  -1 1682.83   63.59
  -1   2   1 1542.45   62.69
   1   2  -1 1561.14   59.19
  -1   2   1 1563.24   52.19
   1   2  -1 1774.52   57.29
   1   2  -1 1498.95   60.09
   1   2  -1 1603.14   56.49
  -1   2   1 1498.75   62.49
  -1   2   1 1622.84   61.89
  -1   2   1 1658.53   60.89
   1   2  -1 1610.34   54.99
   0  -2  -1 2175.48   80.19
   0  -2  -1 2211.98   76.19
   0  -2  -1 2217.58   79.19
   0  -2  -1 2056.59   72.09
   0  -2   1 2116.79   76.99
   0  -2   1 2224.18   76.39
   0  -2  -1 2185.58   74.29
   0  -2  -1 2118.29   73.19
   0  -2   1 2186.58   76.89
   0  -2   1 2178.98   70.49
   0  -2  -1 2264.77   76.59
   0  -2   1 2169.68   78.79
   0  -2  -1 2227.18   67.39
   0  -2   1 2199.18   70.49
   0  -2  -1 2272.17   69.89
   0  -2  -1 2184.78   73.29
   0  -2  -1 2220.88   76.29
   0  -2   1 2115.29   70.89
   0   2   1 2119.09   65.09
   0   2  -1 2203.28   71.29
   0   2   1 2242.48   70.69
   0   2  -1 2130.09   69.19
   0   2  -1 2193.58   69.69
   0   2   1 2164.68   76.09
   0   2  -1 2139.69   77.19
   0   2   1 2031.00   69.69
   0   2  -1 2120.19   78.99
   0   2   1 2193.18   71.59
   0   2   1 2133.39   77.49
   0   2   1 2221.08   78.89
   0   2  -1 2125.89   72.59
   0   2   1 2323.07   70.69
   0   2  -1 2099.29   74.69
   0   2  -1 2325.17   77.89
   0   2   1 2171.98   71.49
  -1  -2  -1 2063.49   71.79
   1  -2   1 2160.68   67.79
   1  -2   1 2063.89   67.99
   1  -2   1 2029.40   72.89
   1  -2   1 2146.39   70.49
  -1  -2  -1 1940.21   74.39
   1  -2   1 2126.29   76.49
  -1  -2  -1 2153.18   74.09
  -1  -2  -1 2123.79   70.59
  -1  -2  -1 2081.69   69.09
  -1  -2  -1 2089.09   70.39
  -1  -2  -1 2045.50   63.49
   1  -2   1 1944.91   67.29
   1  -2   1 2013.00   75.99
   1  -2   1 2065.49   76.69
  -1  -2  -1 2062.79   70.19
  -1  -2  -1 2152.58   72.09
  -1  -2  -1 1999.40   76.69
   1  -2   1 2031.30   67.79
  -1   2  -1 2126.89   76.99
  -1   2  -1 1998.00   76.49
  -1   2  -1 2070.19   68.89
   1   2   1 2149.08   68.69
   1   2   1 2151.98   75.69
  -1   2  -1 2055.19   76.89
  -1   2  -1 2049.70   71.69
   1   2   1 2256.87   73.69
  -1   2  -1 2076.19   70.59
   1   2   1 1998.20   72.69
  -1   2  -1 2112.89   75.09
   1   2   1 2138.19   66.99
   1   2   1 2037.40   61.69
  -1   2  -1 2089.59   67.29
   1   2   1 2128.09   71.29
   1   2   1 2098.09   76.59
   1   2   1 2063.79   68.59
   1   2   1 2095.39   68.69
   2  -2   1  387.56   10.20
   2  -2   1  396.16   27.00
  -2  -2  -1  356.96   22.20
   2  -2   1  394.16   26.00
  -2  -2  -1  365.46   24.10
   2  -2   1  351.96   18.50
   2  -2   1  364.36   27.70
   2  -2   1  351.46   26.30
  -2  -2  -1  361.06   22.70
   2  -2   1  391.36   22.60
  -2  -2  -1  374.76   19.50
  -2  -2  -1  295.67   24.20
  -2  -2  -1  381.66   25.10
  -2  -2  -1  328.97   21.70
   2  -2   1  368.76   24.30
  -2  -2  -1  367.76   24.00
  -2  -2  -1  332.67   26.20
  -2  -2  -1  305.27   23.50
  -2   2  -1  341.67   27.10
  -2   2  -1  337.77   26.20
   2   2   1  356.36   21.70
   2   2   1  312.27   23.80
  -2   2  -1  369.46   21.90
  -2   2  -1  342.97   21.90
  -2   2  -1  393.06   10.10
   2   2   1  384.06   23.00
   2   2   1  355.46   17.60
   2   2   1  370.46   18.00
  -2   2  -1  382.16   26.00
  -2   2  -1  333.77   26.50
   2   2   1  383.76   26.40
   2   2   1  353.06   20.40
  -2   2  -1  380.56   27.00
   2   2   1  379.46   25.20
   2   2   1  328.67   25.20
   2   2   1  348.77   22.60
   2   2   1  339.57   21.40
  -2   2  -1  340.47   24.20
  -3  -2  -1  779.02   38.00
  -3  -2  -1  748.73   40.50
   3  -2   1  767.62   34.70
  -3  -2  -1  709.63   43.10
   3  -2   1  744.43   40.90
   3  -2   1  767.72   20.00
   3  -2   1  775.12   36.90
  -3  -2  -1  715.63   34.60
  -3  -2  -1  766.22   35.10
   3  -2   1  793.42   44.50
   3  -2   1  732.43   38.00
  -3  -2  -1  777.22   38.90
  -3  -2  -1  821.42   43.50
   3  -2   1  760.72   38.60
   3  -2   1  777.92   40.00
  -3   2  -1  740.03   34.90
   3   2   1  728.13   37.00
  -3   2  -1  784.42   39.70
  -3   2  -1  807.82   44.30
  -3   2  -1  712.23   39.40
   3   2   1  788.22   28.10
  -3   2  -1  706.63   38.60
   3   2   1  812.42   34.10
   3   2   1  674.53   26.60
  -3   2  -1  760.92   33.40
   3   2   1  734.83   33.40
  -3   2  -1  745.93   40.80
  -3   2  -1  709.03   33.10
  -3   2  -1  848.22   20.10
   3   2   1  735.83   33.60
  -3   2  -1  764.22   43.30
   3   2   1  856.11   40.70
   3   2   1  740.63   30.40
  -3   2  -1  837.02   45.70
  -4  -2  -1 1637.94   57.59
  -4  -2  -1 1705.13   68.29
   4  -2   1 1704.63   67.39
   4  -2   1 1545.55   62.49
   4  -2   1 1645.74   66.59
  -4  -2  -1 1632.64   49.99
  -4  -2  -1 1648.54   57.29
   4  -2   1 1637.54   71.69
   4  -2   1 1583.24   56.29
  -4  -2  -1 1604.74   58.99
   4  -2   1 1582.34   59.99
  -4  -2  -1 1694.03   62.59
  -4  -2  -1 1670.43   65.49
  -4  -2  -1 1652.93   61.89
  -4   2  -1 1683.43   67.79
   4   2   1 1512.45   62.89
   4   2   1 1662.53   56.09
   4   2   1 1624.04   62.09
   4   2   1 1615.24   48.90
  -4   2  -1 1654.03   57.49
  -4   2  -1 1663.63   66.89
  -4   2  -1 1632.24   70.69
  -4   2  -1 1509.95   69.79
  -4   2  -1 1589.34   55.49
   4   2   1 1586.34   48.80
   4   2   1 1582.44   47.60
  -4   2  -1 1637.94   64.19
  -4   2  -1 1383.16   53.49
   4   2   1 1598.74   53.49
  -4   2  -1 1649.73   58.79
   4   2   1 1570.04   65.49
  -5  -2  -1  176.18   19.20
   5  -2   1  186.48   15.60
  -5  -2  -1  146.59   13.80
  -5  -2  -1  178.58   16.70
   5  -2   1  173.98    6.90
   5  -2   1  161.38   16.50
   5  -2   1  186.98   19.80
  -5  -2  -1  152.68   15.00
  -5  -2  -1  197.28   27.90
   5  -2   1  169.58    9.70
   5  -2   1  120.39   24.30
   5  -2   1  152.18   19.90
  -5  -2  -1  137.19   16.10
  -5  -2  -1  143.59   14.10
  -5  -2  -1  175.28   20.30
  -5   2  -1  154.78   17.70
   5   2   1  194.28   17.20
  -5   2  -1  178.88   15.10
   5   2   1  166.08   10.90
   5   2   1  169.98    5.40
  -5   2  -1  180.88   13.70
  -5   2  -1  181.08   22.10
   5   2   1  186.78   19.70
  -5   2  -1  152.48   14.90
   5   2   1  180.38   18.30
  -5   2  -1  159.48   20.70
  -5   2  -1  168.78   18.70
  -5   2  -1  168.38   15.00
  -5   2  -1  182.38    7.00
   5   2   1  156.28   13.70
   5   2   1  155.38   10.90
   5   2   1  166.68    9.70
  -5   2  -1  206.28   25.10
   5   2   1  172.88   15.60
  -5   2  -1  172.58    6.60
   5   2   1  163.98    9.20
  -5   2  -1  155.58   19.30
  -6  -2  -1  302.07   31.10
  -6  -2  -1  282.27   24.10
  -6  -2  -1  297.47   22.90
   6  -2   1  335.77   11.00
  -6  -2  -1  281.67   19.90
  -6  -2  -1  304.47   22.30
  -6  -2  -1  289.67   23.10
   6  -2   1  299.77   30.00
  -6  -2  -1  335.27    9.60
  -6  -2  -1  288.67   20.60
   6  -2   1  321.17   23.30
   6  -2   1  299.97   25.40
   6  -2   1  296.97   19.90
  -6  -2  -1  249.08   24.00
   6  -2   1  280.17   20.10
  -6  -2  -1  297.87   16.80
   6   2   1  332.97   22.40
   6   2   1  322.77   32.80
  -6   2  -1  246.98   27.10
  -6   2  -1  362.36   25.50
  -6   2  -1  305.07   21.10
   6   2   1  281.47   17.90
  -6   2  -1  279.07    9.80
  -6   2  -1  300.07   24.90
  -6   2  -1  280.97   29.40
   6   2   1  309.47   23.50
   6   2   1  306.77   12.30
  -6   2  -1  248.98   23.00
  -6   2  -1  308.57   18.50
  -6   2  -1  259.27   19.40
  -6   2  -1  310.57   28.60
  -6   2  -1  296.57   22.20
   6   2   1  314.67   23.90
   6   2   1  300.57    8.70
   6   2   1  311.37   20.20
  -6   2  -1  331.07   30.20
  -7  -2  -1  709.23   51.19
  -7  -2  -1  741.63   44.50
  -7  -2  -1  718.43   47.00
  -7  -2  -1  749.33   39.80
   7  -2   1  696.43   35.20
  -7  -2  -1  772.12   36.20
   7  -2   1  736.93   35.00
  -7  -2  -1  681.63   20.20
   7  -2   1  768.52   48.40
  -7  -2  -1  705.53   30.60
  -7  -2  -1  753.12   43.60
  -7  -2  -1  682.53   38.20
   7  -2   1  739.43   41.30
  -7  -2  -1  687.83   34.60
  -7  -2  -1  780.62   42.00
   7  -2   1  714.73   21.40
  -7   2  -1  720.83   29.00
   7   2   1  702.03   39.70
  -7   2  -1  675.93   36.80
  -7   2  -1  692.93   37.90
  -7   2  -1  710.73   34.20
   7   2   1  692.93   30.30
  -7   2  -1  754.62   35.10
   7   2   1  731.23   45.30
  -7   2  -1  784.42   49.20
  -7   2  -1  709.13   36.00
   7   2   1  709.43   18.80
  -7   2  -1  795.82   53.99
  -7   2  -1  720.33   38.80
  -7   2  -1  727.83   40.50
   7   2   1  753.22   34.20
  -8  -2  -1   38.70   15.00
  -8  -2  -1   40.00   10.20
  -8  -2  -1   28.60   11.00
  -8  -2  -1   45.50   11.50
   8  -2   1   44.70   14.10
  -8  -2  -1   32.50    8.00
  -8  -2  -1   33.90   11.40
   8  -2   1   26.70   10.60
  -8  -2  -1   30.80   10.10
  -8  -2  -1   61.29   13.00
  -8  -2  -1   36.60    7.50
   8  -2   1   46.50    9.80
  -8  -2  -1   35.30    8.60
  -8  -2  -1   39.80   12.60
  -8  -2  -1   44.60    3.40
  -8  -2  -1   33.50    6.80
  -8   2  -1   23.70    7.50
   8   2   1   44.30    2.80
  -8   2  -1   45.80   12.90
  -8   2  -1   32.10    9.50
  -8   2  -1   33.30   14.80
  -8   2  -1   43.90   16.10
   8   2   1   64.99   15.40
  -8   2  -1   46.50    9.90
   8   2   1   43.70    9.30
   8   2   1   28.50    9.90
  -8   2  -1   31.50   12.70
  -8   2  -1   30.70   10.40
  -8   2  -1   29.20   13.70
   8   2   1   46.50    7.80
  -8   2  -1   22.20    6.70
  -9  -2  -1  427.56   37.90
  -9  -2  -1  429.36   24.20
  -9  -2  -1  402.56   30.80
  -9  -2  -1  460.05   28.10
  -9  -2  -1  432.16   28.30
  -9  -2  -1  414.36   24.40
  -9  -2  -1  410.06   33.20
  -9  -2  -1  383.36   22.60
   9  -2   1  408.16   39.60
   9  -2   1  436.06   15.60
  -9  -2  -1  428.26   36.20
   9  -2   1  406.56   34.00
  -9  -2  -1  389.66   26.40
  -9   2  -1  524.85   45.60
  -9   2  -1  408.46   38.10
  -9   2  -1  345.97   34.50
  -9   2  -1  384.36   23.00
   9   2   1  424.86   18.90
  -9   2  -1  363.66   36.20
  -9   2  -1  431.86   24.10
   9   2   1  414.96   12.60
  -9   2  -1  409.46   26.90
  -9   2  -1  443.56   40.90
   9   2   1  454.95   26.80
  -9   2  -1  380.26   25.10
  -9   2  -1  375.16   36.40
 -10  -2  -1  201.48   26.70
 -10  -2  -1  171.78   23.60
 -10  -2  -1  181.88   16.60
 -10  -2  -1  240.88   40.90
 -10  -2  -1  187.58   16.30
  10  -2   1  169.78   30.50
 -10  -2  -1  195.68   37.50
  10   2   1  189.78   15.00
 -10   2  -1  217.38   32.40
 -10   2  -1  192.08   34.10
  10   2   1  190.98    7.60
 -10   2  -1  159.28   32.90
 -10   2  -1  207.48   23.90
 -10   2  -1  215.58   30.10
 -11  -2  -1   15.60   13.40
 -11  -2  -1   29.70    8.30
 -11   2  -1   12.60    8.70
  11   2   1   21.50    2.80
 -11   2  -1    1.70   12.10
 -11   2  -1   30.90   11.30
 -12  -2  -1  126.39   28.10
 -12   2  -1  145.49   35.10
 -12   2  -1  149.39   30.50
 -12   2  -1  139.39   26.50
  12   2   1  156.58    7.50
 -11  -3   1   35.00   11.50
  11  -3  -1   38.20    5.00
 -11  -3   1   71.99   23.20
 -11  -3   1   31.30   10.60
  11   3  -1   45.30    3.80
 -11   3   1   46.70   17.60
  11   3  -1   28.10    7.30
 -11   3   1   42.90   15.70
 -11   3   1   60.69   22.60
 -10  -3   1  182.38   31.00
 -10  -3   1  195.18   21.50
 -10  -3   1  273.67   60.59
 -10  -3   1  176.98   31.50
 -10  -3   1  157.48   31.30
  10  -3  -1  194.78   10.20
  10   3  -1  141.69   29.40
 -10   3   1  158.28   34.40
 -10   3   1  210.18   49.70
 -10   3   1  163.88   33.00
 -10   3   1  183.18   18.80
   9  -3  -1  477.35   28.20
  -9  -3   1  482.05   48.50
  -9  -3   1  515.75   44.00
   9  -3  -1  482.45   37.90
  -9  -3   1  525.85   35.80
   9  -3  -1  514.55   17.90
   9  -3  -1  448.46   37.90
  -9  -3   1  449.06   42.00
  -9   3   1  591.34   52.39
  -9   3   1  502.55   25.80
  -9   3   1  581.24   46.80
  -9   3   1  509.95   33.70
  -9   3   1  502.55   31.80
  -9   3   1  467.25   49.10
   9   3  -1  470.65   35.10
  -9   3   1  571.44   52.39
  -9   3   1  535.25   35.60
   9   3  -1  515.45   27.70
  -8  -3   1   96.19   16.30
  -8  -3   1  117.49   22.30
  -8  -3   1   91.09   21.50
  -8  -3   1  126.29   30.80
  -8  -3   1   85.79   29.50
   8  -3  -1  100.09    6.30
   8  -3  -1   66.89   15.90
   8  -3  -1  116.49   12.10
  -8  -3   1   90.49   18.00
  -8  -3   1   88.49   17.90
  -8  -3   1  119.99   15.60
   8  -3  -1   73.59   19.40
  -8   3   1   80.49   20.90
   8   3  -1  101.09    6.10
  -8   3   1   85.59   24.10
  -8   3   1   86.79   15.70
  -8   3   1   94.29   18.90
   8   3  -1   90.19   25.10
   8   3  -1   66.69   14.60
  -8   3   1   83.39   14.60
  -8   3   1   73.29   15.50
  -8   3   1   98.09   10.90
  -8   3   1  110.09   25.90
   8   3  -1  123.79   16.50
  -8   3   1   70.09   26.00
   7  -3  -1  772.32   45.50
  -7  -3   1  844.12   48.80
   7  -3  -1  752.22   56.79
  -7  -3   1  743.33   43.20
   7  -3  -1  758.12   37.80
   7  -3  -1  778.12   42.70
   7  -3  -1  773.12   23.20
  -7  -3   1  854.11   53.39
   7  -3  -1  784.62   50.29
  -7  -3   1  796.62   48.10
  -7  -3   1  758.22   38.80
   7  -3  -1  788.62   42.80
   7  -3  -1  751.12   42.70
  -7  -3   1  702.23   54.79
  -7  -3   1  800.32   46.20
  -7  -3   1  723.23   50.19
   7   3  -1  807.02   39.50
   7   3  -1  793.22   47.80
  -7   3   1  933.31   67.99
  -7   3   1  809.62   39.10
  -7   3   1  755.12   38.10
   7   3  -1  766.12   42.70
   7   3  -1  773.22   39.90
  -7   3   1  777.22   38.90
   7   3  -1  791.52   29.20
   7   3  -1  797.62   21.20
  -7   3   1  777.52   45.80
  -7   3   1  827.72   59.19
  -7   3   1  841.12   45.10
  -7   3   1  844.92   72.39
  -7   3   1  803.92   47.10
  -7   3   1  742.13   51.39
  -7   3   1  764.02   40.10
  -6  -3   1 1083.79   60.99
   6  -3  -1 1090.19   58.99
  -6  -3   1 1080.39   58.99
  -6  -3   1 1044.40   57.69
  -6  -3   1 1092.59   52.49
   6  -3  -1 1061.89   56.89
   6  -3  -1 1012.80   52.09
   6  -3  -1 1114.19   49.30
  -6  -3   1 1019.20   64.79
   6  -3  -1 1138.59   46.40
   6  -3  -1 1165.78   56.79
  -6  -3   1 1163.98   62.69
   6  -3  -1 1174.78   63.29
  -6  -3   1  940.51   54.29
   6  -3  -1 1042.70   65.19
   6  -3  -1 1065.29   29.80
  -6  -3   1 1138.59   58.39
  -6  -3   1 1106.89   47.70
  -6   3   1  998.70   53.99
   6   3  -1 1125.59   39.90
  -6   3   1 1112.19   48.50
  -6   3   1 1075.19   60.29
  -6   3   1 1147.79   48.70
   6   3  -1 1069.79   52.19
  -6   3   1 1177.48   71.59
  -6   3   1 1160.18   69.49
  -6   3   1 1093.79   68.49
  -6   3   1 1127.59   50.39
   6   3  -1 1079.49   35.40
   6   3  -1 1079.59   28.20
   6   3  -1 1126.69   37.60
  -6   3   1 1109.99   48.80
   6   3  -1 1110.29   58.89
   6   3  -1 1135.19   51.39
  -6   3   1 1124.99   51.49
   6   3  -1 1078.69   49.20
   5  -3  -1   64.39   14.10
   5  -3  -1   82.59   16.50
   5  -3  -1   86.69   11.70
   5  -3  -1   70.59   12.50
  -5  -3   1   48.60   13.60
  -5  -3   1   74.89   10.00
  -5  -3   1   96.99   13.00
   5  -3  -1   64.69   16.70
  -5  -3   1   78.49   17.80
   5  -3  -1   73.49   17.00
  -5  -3   1   88.49   18.90
  -5  -3   1   62.49   15.10
   5  -3  -1   65.39   18.70
  -5  -3   1   69.09   15.60
  -5  -3   1   64.79   17.80
  -5  -3   1   69.09   17.50
  -5   3   1   74.79   14.30
  -5   3   1   63.29   18.20
  -5   3   1   82.89   11.40
  -5   3   1   80.79   20.50
  -5   3   1   51.19   16.00
  -5   3   1   60.49   15.50
   5   3  -1  109.69   12.80
  -5   3   1   68.69   12.70
   5   3  -1  100.09   12.70
   5   3  -1   52.49    9.30
  -5   3   1  112.19   13.10
   5   3  -1   61.99   16.10
  -5   3   1   73.69   18.00
   5   3  -1   46.80   15.80
  -5   3   1   45.20   11.90
  -5   3   1   89.99    4.60
   5   3  -1   52.89    9.30
  -5   3   1   85.69    7.40
  -5   3   1   69.09   15.00
   5   3  -1   73.09    9.50
   4  -3  -1 2226.18   74.79
  -4  -3   1 2246.18   89.19
   4  -3  -1 2086.89   82.69
   4  -3  -1 1994.40   84.19
  -4  -3   1 2158.68   87.69
  -4  -3   1 2156.78   86.89
  -4  -3   1 2124.89   88.59
  -4  -3   1 2116.19   88.29
   4  -3  -1 2128.19   88.39
   4  -3  -1 2186.08   90.69
  -4  -3   1 2126.79   79.09
  -4  -3   1 1929.81   83.69
   4  -3  -1 2235.48   65.29
   4  -3  -1 2181.68   86.19
  -4  -3   1 2200.68   75.79
  -4  -3   1 2209.58   76.49
  -4  -3   1 2200.08   94.19
   4  -3  -1 2039.10   93.19
   4  -3  -1 2064.79   73.59
  -4   3   1 2042.90   86.39
   4   3  -1 2157.98   73.89
   4   3  -1 2077.39   80.99
  -4   3   1 1876.11   90.79
  -4   3   1 2129.69   61.79
  -4   3   1 2149.48   88.29
  -4   3   1 2114.89   52.39
  -4   3   1 2323.17   98.79
  -4   3   1 2074.59   90.99
   4   3  -1 2105.79   71.39
   4   3  -1 1998.60   75.19
  -4   3   1 2216.28   80.89
  -4   3   1 2219.58   77.89
  -4   3   1 2054.69   52.89
  -4   3   1 2127.89   77.29
   4   3  -1 2195.48   81.49
  -4   3   1 2194.88   82.59
   4   3  -1 2157.38   69.09
  -4   3   1 2232.68   74.79
   4   3  -1 2217.08   90.59
   4   3  -1 2159.18   92.79
   3  -3  -1 1551.44   50.39
  -3  -3   1 1442.06   69.29
   3  -3  -1 1573.34   60.29
  -3  -3   1 1578.94   63.29
  -3  -3   1 1646.64   73.79
   3  -3  -1 1632.04   70.29
   3  -3  -1 1534.65   70.99
   3  -3  -1 1440.46   76.29
   3  -3  -1 1569.44   53.79
  -3  -3   1 1565.74   71.09
   3  -3  -1 1552.64   69.99
   3  -3  -1 1581.24   76.89
   3  -3  -1 1594.84   73.79
  -3  -3   1 1579.64   63.99
  -3  -3   1 1567.84   59.89
  -3  -3   1 1617.14   74.39
  -3  -3   1 1604.24   73.99
  -3  -3   1 1616.64   72.89
  -3  -3   1 1594.94   70.89
   3   3  -1 1602.64   60.49
   3   3  -1 1529.45   57.49
  -3   3   1 1738.43   86.69
   3   3  -1 1423.26   71.89
   3   3  -1 1433.66   65.19
  -3   3   1 1584.04   70.69
  -3   3   1 1587.74   62.89
   3   3  -1 1602.74   74.79
   3   3  -1 1536.25   45.30
   3   3  -1 1625.24   57.29
  -3   3   1 1595.54   78.69
  -3   3   1 1601.14   68.39
   3   3  -1 1539.85   65.79
   3   3  -1 1546.75   61.79
   3   3  -1 1594.14   60.69
  -3   3   1 1488.85   76.19
  -3   3   1 1550.74   72.59
  -3   3   1 1559.34   51.99
  -3   3   1 1623.34   66.29
  -3   3   1 1564.74   38.80
   3   3  -1 1600.44   61.19
  -3   3   1 1593.84   63.99
   2  -3  -1  139.19   18.40
   2  -3  -1   94.99   19.50
  -2  -3   1  122.99   16.50
   2  -3  -1   91.09   15.90
  -2  -3   1  130.99   18.70
   2  -3  -1  110.99   13.00
   2  -3  -1  114.89   22.90
  -2  -3   1  133.29   14.50
  -2  -3   1  126.19   21.80
  -2  -3   1  110.39   16.60
   2  -3  -1  119.79   21.60
   2  -3  -1  100.19   14.40
   2  -3  -1   98.69   10.80
   2  -3  -1  100.89   12.30
  -2  -3   1  123.99   16.10
  -2  -3   1  121.59   14.00
  -2   3   1  142.99   20.30
  -2   3   1  134.29   14.20
  -2   3   1  135.89   14.10
   2   3  -1  116.29   20.60
  -2   3   1  159.98   17.00
   2   3  -1   82.69   16.10
   2   3  -1  104.29   14.90
   2   3  -1  106.19   13.30
  -2   3   1  144.59   15.90
   2   3  -1  153.58   18.50
   2   3  -1  124.59   16.40
  -2   3   1  155.68   17.50
   2   3  -1  126.99   14.70
   2   3  -1  148.09   19.50
   2   3  -1  128.39   13.30
   2   3  -1  130.79   15.10
  -2   3   1  149.39   19.20
  -2   3   1  129.19   19.40
  -1  -3   1 4201.98  137.59
   1  -3  -1 3931.41  134.49
   1  -3  -1 3953.80  130.59
   1  -3  -1 4036.10  129.09
  -1  -3   1 4090.69  133.79
   1  -3  -1 4201.48  121.29
  -1  -3   1 4137.89  130.89
  -1  -3   1 4294.17  128.29
  -1  -3   1 4260.77  134.09
  -1  -3   1 4078.89  136.79
   1  -3  -1 4005.70  140.69
  -1  -3   1 4204.78  139.89
   1  -3  -1 4349.26  139.09
  -1  -3   1 4180.58  127.69
   1  -3  -1 4178.18  140.29
  -1  -3   1 4104.49  139.09
  -1  -3   1 4144.39  125.39
   1  -3  -1 4228.58  135.49
   1  -3  -1 4218.18  123.09
  -1   3   1 4043.80  131.89
   1   3  -1 3946.91  135.49
  -1   3   1 4222.18  141.19
  -1   3   1 4238.18  125.99
  -1   3   1 4165.28  121.09
   1   3  -1 3960.50  132.49
   1   3  -1 4066.49  119.59
  -1   3   1 4200.68  120.39
   1   3  -1 4016.90  125.59
  -1   3   1 4243.88  128.69
   1   3  -1 4197.88  136.89
   1   3  -1 4120.79  131.19
   1   3  -1 4148.48  126.79
   1   3  -1 4014.10  128.69
  -1   3   1 4098.09  128.89
  -1   3   1 4000.90  137.39
   1   3  -1 4235.88  136.09
   1   3  -1 4220.98  142.89
  -1   3   1 4295.97  141.59
  -1   3   1 4172.78  138.79
   1   3  -1 4241.78  126.39
   1   3  -1 4010.00  119.29
   0  -3   1  777.82   41.60
   0  -3   1  847.72   50.09
   0  -3   1  846.02   47.50
   0  -3  -1  714.93   48.10
   0  -3   1  887.01   43.30
   0  -3  -1  790.92   37.40
   0  -3  -1  808.82   44.30
   0  -3  -1  811.32   47.00
   0  -3   1  827.62   42.30
   0  -3   1  840.12   48.60
   0  -3   1  808.52   51.89
   0  -3  -1  778.72   45.40
   0  -3  -1  876.51   46.70
   0  -3  -1  829.42   73.09
   0  -3  -1  821.72   41.30
   0  -3  -1  846.42   48.20
   0  -3  -1  777.92   20.60
   0  -3  -1  808.12   40.10
   0  -3   1  771.42   46.10
   0  -3   1  847.42   42.60
   0  -3  -1  795.22   47.10
   0   3  -1  867.91   48.40
   0   3   1  828.72   47.80
   0   3   1  789.12   42.00
   0   3   1  792.12   36.50
   0   3  -1  786.82   48.40
   0   3   1  789.82   41.90
   0   3   1  874.91   42.20
   0   3  -1  796.22   40.50
   0   3   1  792.72   41.30
   0   3  -1  842.12   51.09
   0   3   1  828.92   49.80
   0   3  -1  827.62   48.80
   0   3  -1  769.12   19.60
   0   3   1  822.22   47.10
   0   3   1  833.52   48.80
   0   3  -1  821.72   41.20
   0   3   1  801.22   43.10
   0   3  -1  836.72   44.30
   0   3  -1  785.12   44.90
   0   3  -1  761.92   36.90
   0   3   1  863.41   42.80
   0   3  -1  776.52   42.10
  -1  -3  -1  116.19   15.50
   1  -3   1   90.69   12.90
   1  -3   1   77.89   17.40
  -1  -3  -1   71.69   15.30
  -1  -3  -1   88.29   18.20
  -1  -3  -1   68.59   13.70
  -1  -3  -1   55.49   14.20
  -1   3  -1   75.39   22.90
   1   3   1   66.59   15.20
   1   3   1  115.89   12.40
  -1   3  -1   88.69   18.50
  -1   3  -1   96.29   11.90
   1   3   1  117.09   16.10
   1   3   1   74.99   14.90
   1   3   1   94.59   13.20
   1   3   1   90.69   17.90
   1   3   1  103.49   14.20
  -1   3  -1   78.39   17.00
  -1   3  -1   84.29   18.40
   2  -3   1 1678.93   66.39
   2  -3   1 1782.32   71.29
  -2  -3  -1 1775.12   80.39
  -2  -3  -1 1762.32   73.59
  -2  -3  -1 1688.93   73.89
  -2  -3  -1 1599.84   75.49
  -2  -3  -1 1874.81   71.89
  -2  -3  -1 1776.52   71.19
  -2  -3  -1 1713.03   68.79
   2  -3   1 1696.33   63.29
   2  -3   1 1713.43   64.39
   2  -3   1 1580.64   73.99
   2  -3   1 1698.43   76.89
   2  -3   1 1650.43   73.49
   2  -3   1 1641.84   77.39
   2  -3   1 1658.63   62.99
  -2  -3  -1 1690.43   60.49
  -2  -3  -1 1736.93   71.19
  -2   3  -1 1723.23   66.49
   2   3   1 1783.82   73.69
  -2   3  -1 1589.14   64.99
  -2   3  -1 1738.13   78.99
  -2   3  -1 1756.52   69.99
  -2   3  -1 1746.23   63.79
   2   3   1 1683.53   65.99
  -2   3  -1 1679.23   73.99
   2   3   1 1724.03   74.99
  -2   3  -1 1692.63   73.99
   2   3   1 1742.73   64.49
   2   3   1 1764.72   75.69
  -2   3  -1 1714.53   79.19
   2   3   1 1791.52   70.69
  -2   3  -1 1757.12   78.89
   2   3   1 1687.83   58.69
   2   3   1 1642.54   76.19
  -2   3  -1 1772.72   79.29
   2   3   1 1708.83   67.19
   2   3   1 1679.73   66.89
  -2   3  -1 1656.23   71.49
   2   3   1 1741.33   69.49
  -3  -3  -1  416.86   36.20
  -3  -3  -1  462.45   35.90
   3  -3   1  458.75   36.80
  -3  -3  -1  423.96   31.10
  -3  -3  -1  460.85   31.10
   3  -3   1  429.06   27.00
   3  -3   1  511.75   13.50
  -3  -3  -1  498.55   35.70
  -3  -3  -1  485.05   37.40
   3  -3   1  455.15   26.60
   3  -3   1  565.14   37.40
  -3  -3  -1  454.15   25.60
   3  -3   1  403.56   34.50
   3  -3   1  507.15   41.10
   3  -3   1  438.16   24.40
  -3  -3  -1  460.05   34.90
   3  -3   1  494.55   36.70
  -3  -3  -1  484.65   32.60
   3  -3   1  417.56   29.30
   3  -3   1  468.75   33.30
  -3  -3  -1  398.76   30.50
  -3   3  -1  451.05   38.10
   3   3   1  518.45   38.00
   3   3   1  429.86   30.70
   3   3   1  423.66   28.50
  -3   3  -1  463.55   38.20
   3   3   1  453.15   27.00
   3   3   1  434.26   24.00
   3   3   1  456.15   30.10
   3   3   1  442.06   21.90
   3   3   1  455.65   29.60
   3   3   1  497.05   31.60
  -3   3  -1  453.95   34.20
  -3   3  -1  437.76   28.50
  -3   3  -1  568.84   40.30
  -3   3  -1  538.45   37.10
  -3   3  -1  479.45   36.70
  -3   3  -1  396.96   29.10
  -3   3  -1  437.36   36.30
  -4  -3  -1  312.27   30.60
  -4  -3  -1  314.07   25.10
  -4  -3  -1  346.47   28.00
   4  -3   1  254.47   29.70
  -4  -3  -1  332.17   31.90
  -4  -3  -1  251.57   28.40
   4  -3   1  265.77   23.10
  -4  -3  -1  284.97   27.50
   4  -3   1  318.07   27.80
  -4  -3  -1  286.47   24.30
   4  -3   1  299.57   19.40
   4  -3   1  310.67   29.20
   4  -3   1  296.47   29.40
   4  -3   1  285.17   23.40
   4  -3   1  286.67   27.10
   4   3   1  321.57   24.80
   4   3   1  256.07   24.50
  -4   3  -1  276.97   24.00
   4   3   1  307.47   28.80
   4   3   1  291.27   19.40
  -4   3  -1  248.78   27.90
   4   3   1  300.47   18.30
  -4   3  -1  294.47   28.20
  -4   3  -1  292.17   31.00
  -4   3  -1  319.27   23.90
   4   3   1  316.77   24.50
   4   3   1  261.47   21.60
  -4   3  -1  315.77   23.10
   4   3   1  303.17   21.50
  -4   3  -1  266.57   29.20
   5  -3   1  454.25   28.10
  -5  -3  -1  417.16   35.80
   5  -3   1  435.96   21.30
   5  -3   1  483.25   36.60
   5  -3   1  425.06   35.60
  -5  -3  -1  394.36   30.30
  -5  -3  -1  460.15   31.40
  -5  -3  -1  452.75   37.90
  -5  -3  -1  402.36   32.90
   5  -3   1  436.16   34.00
   5  -3   1  422.96   30.40
   5  -3   1  440.26   18.50
  -5  -3  -1  429.06   11.60
  -5  -3  -1  400.36   33.20
   5  -3   1  405.66   33.60
   5  -3   1  450.05   41.30
  -5  -3  -1  376.66   31.40
  -5  -3  -1  413.26   30.00
   5  -3   1  419.16   13.60
  -5   3  -1  464.15   31.60
   5   3   1  471.65   33.40
   5   3   1  426.86   35.10
  -5   3  -1  404.46   33.40
  -5   3  -1  434.26   40.20
   5   3   1  427.56   17.70
  -5   3  -1  443.16   39.50
   5   3   1  460.25   22.40
  -5   3  -1  430.06   28.60
   5   3   1  451.75   28.90
  -5   3  -1  496.05   41.40
   5   3   1  426.16   22.60
  -5   3  -1  377.26   34.80
  -5   3  -1  440.96   33.10
  -5   3  -1  414.26   13.20
  -5   3  -1  420.46   27.40
  -5   3  -1  454.65   28.30
   5   3   1  429.76   30.30
   5   3   1  422.16   25.50
   5   3   1  436.56   12.10
   5   3   1  355.86   33.20
   5   3   1  439.06   22.20
  -5   3  -1  437.56   35.90
   6  -3   1   62.99   14.30
   6  -3   1   71.59   21.50
  -6  -3  -1   90.89    3.70
   6  -3   1   83.59   17.30
  -6  -3  -1   49.00   11.70
   6  -3   1   75.99    6.80
   6  -3   1   96.49    6.90
  -6  -3  -1   71.59   14.70
  -6  -3  -1   46.90   14.30
  -6  -3  -1   65.39   18.10
  -6  -3  -1   97.59   21.60
  -6  -3  -1   64.89   15.00
   6  -3   1   68.19   16.50
  -6  -3  -1   69.89   17.70
  -6  -3  -1   69.39   15.90
  -6   3  -1   54.69   14.60
  -6   3  -1   57.39   14.90
  -6   3  -1  104.09   23.90
  -6   3  -1   63.99   14.70
   6   3   1   73.29    7.50
   6   3   1   89.69   19.10
   6   3   1   76.99   18.20
   6   3   1   72.49   14.40
  -6   3  -1   57.39   17.70
  -6   3  -1   58.29   17.70
  -6   3  -1   72.39   17.20
  -6   3  -1  113.59   13.90
   6   3   1   67.89   13.20
   6   3   1   70.99    9.30
   6   3   1   81.39    8.80
  -6   3  -1  101.99   13.10
  -7  -3  -1  195.78   23.50
   7  -3   1  177.38   33.60
  -7  -3  -1  168.48   18.80
   7  -3   1  186.28   23.00
   7  -3   1  176.98   20.80
  -7  -3  -1  172.88   29.80
  -7  -3  -1  197.68   29.30
  -7  -3  -1  158.88   24.00
  -7  -3  -1  221.28   23.40
  -7  -3  -1  137.29   24.40
  -7  -3  -1  199.48   20.80
  -7  -3  -1  188.48   20.50
   7  -3   1  176.18   22.00
   7   3   1  171.78   11.40
  -7   3  -1  211.38   17.90
  -7   3  -1  158.78   19.30
  -7   3  -1  173.38   19.80
   7   3   1  210.68    6.70
  -7   3  -1  188.38   23.90
  -7   3  -1  196.98   18.50
  -7   3  -1  181.78   21.30
   7   3   1  193.68   19.40
  -7   3  -1  191.28   25.60
  -7   3  -1  219.28   28.60
  -7   3  -1  172.58   18.40
  -7   3  -1  177.38   38.40
   7   3   1  186.78   20.20
   7   3   1  224.48   26.00
  -7   3  -1  148.09   25.10
  -8  -3  -1  178.98   32.30
  -8  -3  -1  211.48   41.50
  -8  -3  -1  156.58   22.20
  -8  -3  -1  192.68   24.50
  -8  -3  -1  202.68   22.20
   8  -3   1  187.18    9.10
  -8  -3  -1  169.08   19.50
   8  -3   1  203.68   23.90
  -8  -3  -1  134.79   24.10
   8  -3   1  201.28   22.40
   8  -3   1  221.18   32.40
   8   3   1  199.48   27.60
  -8   3  -1  214.68   29.50
   8   3   1  208.68   23.90
   8   3   1  198.28    7.00
   8   3   1  219.38   18.40
  -8   3  -1  188.98   26.70
  -8   3  -1  207.78   29.80
  -8   3  -1  193.18   23.70
  -8   3  -1  221.48   18.20
  -8   3  -1  209.68   22.10
  -8   3  -1  196.18   24.10
  -8   3  -1  200.18   20.00
  -8   3  -1  237.58   32.20
  -8   3  -1  203.58   37.60
   8   3   1  184.38   22.40
  -9  -3  -1   16.50    8.20
  -9  -3  -1    8.70    5.70
  -9  -3  -1   -3.40   12.10
   9  -3   1   36.20   14.10
   9  -3   1    2.80   13.90
  -9  -3  -1   24.10   13.20
   9  -3   1    1.80   10.60
  -9  -3  -1   14.50   11.80
   9  -3   1    5.40   10.60
  -9   3  -1   16.90    9.80
  -9   3  -1    3.90    9.20
  -9   3  -1   30.30   10.00
   9   3   1   27.20    6.90
  -9   3  -1   12.10   12.60
  -9   3  -1   16.70    6.90
  -9   3  -1   17.10   12.10
  -9   3  -1   21.20    6.20
 -10  -3  -1   61.89   24.90
 -10  -3  -1  125.19   24.90
  10  -3   1  112.19   13.30
  10  -3   1   71.89   25.70
  10  -3   1   72.59   19.30
 -10  -3  -1   98.69   27.40
 -10  -3  -1  113.29   25.60
  10   3   1   89.59   19.20
  10   3   1  104.89    5.20
 -10   3  -1   97.39   24.30
 -10   3  -1   94.09   17.70
 -10   3  -1  117.69   30.60
 -10   3  -1   99.39   26.60
 -11  -3  -1   34.70    5.40
 -11  -3  -1   24.00   14.00
 -11  -3  -1   36.60   13.10
 -11  -3  -1   34.80    8.30
 -11   3  -1   55.29   11.40
 -11   3  -1   13.40   13.30
  10  -4  -1   38.30    4.80
 -10  -4   1   29.00   10.90
 -10  -4   1   73.89   16.70
  10   4  -1   37.50    3.50
 -10   4   1    0.50   13.90
  -9  -4   1   46.20   18.20
  -9  -4   1   96.79   26.60
   9  -4  -1   91.29    6.80
  -9  -4   1  109.49   24.00
   9   4  -1   88.09   16.50
  -9   4   1   73.69   24.60
   9   4  -1   97.39    5.20
  -9   4   1   63.49   24.10
  -9   4   1   87.59   15.60
   8  -4  -1   51.49   17.00
   8  -4  -1   29.80   11.60
   8  -4  -1   27.50   17.10
  -8  -4   1   57.99   23.10
  -8  -4   1   47.00   17.80
  -8  -4   1   41.10   16.20
  -8  -4   1    9.50   12.90
   8  -4  -1   89.29   19.40
   8  -4  -1   75.29   16.50
   8  -4  -1   40.50    4.50
   8   4  -1   45.40    3.50
  -8   4   1   23.20   16.00
  -8   4   1   37.50   10.10
  -8   4   1   53.79   21.90
   8   4  -1   70.59   13.40
  -8   4   1   19.50   10.80
   8   4  -1   56.89   15.40
  -8   4   1   14.00   18.10
  -8   4   1   30.00   15.30
  -8   4   1   47.70   12.10
  -8   4   1   61.99   26.20
  -7  -4   1   63.49   18.90
  -7  -4   1   51.39   18.30
   7  -4  -1   98.99    6.20
   7  -4  -1   76.59   25.90
   7  -4  -1  110.59   32.10
   7  -4  -1   54.89   17.20
   7  -4  -1   79.79   17.80
  -7  -4   1   79.69   17.70
  -7  -4   1   70.29   21.30
   7   4  -1   98.19    4.90
  -7   4   1   65.69   13.60
  -7   4   1   62.39   16.00
  -7   4   1   90.49   29.60
  -7   4   1   72.89   16.60
  -7   4   1   71.59   20.90
   7   4  -1   71.09   18.20
  -7   4   1  113.29   29.00
  -6  -4   1  118.89   25.50
   6  -4  -1  134.29   15.80
  -6  -4   1  143.39   17.00
  -6  -4   1   85.69   12.50
  -6  -4   1   90.69   20.70
   6  -4  -1  155.78   19.90
   6  -4  -1   98.29   21.50
   6  -4  -1   87.49   19.70
  -6  -4   1   83.19   21.40
  -6  -4   1   85.09   20.90
  -6   4   1   91.39   25.80
  -6   4   1  110.39   25.40
  -6   4   1   83.99   23.10
  -6   4   1  109.09   20.70
  -6   4   1  142.39   18.80
   6   4  -1  150.38   19.70
  -6   4   1   79.29   15.60
   6   4  -1  149.29   16.10
   6   4  -1  141.49   14.10
  -6   4   1   89.19   17.50
   6   4  -1  134.39   17.80
  -6   4   1   74.49   16.50
  -5  -4   1  151.18   31.00
  -5  -4   1  207.78   25.90
   5  -4  -1  205.58   15.30
  -5  -4   1  174.38   20.20
   5  -4  -1  202.48   30.10
   5  -4  -1  163.18   22.90
   5  -4  -1  182.18   19.30
   5  -4  -1  215.28   26.40
   5  -4  -1  214.48    8.50
  -5  -4   1  231.08   27.10
  -5  -4   1  166.78   29.60
   5  -4  -1  197.78   33.50
  -5  -4   1  179.58   24.80
   5  -4  -1  192.88   24.80
   5  -4  -1  132.29   24.20
  -5  -4   1  195.08   21.00
   5  -4  -1  214.68   21.80
  -5  -4   1  188.08   27.10
  -5  -4   1  227.88   26.10
   5   4  -1  189.38   23.00
   5   4  -1  172.58   23.10
  -5   4   1  202.88   34.60
   5   4  -1  175.98   23.90
  -5   4   1  229.98   27.20
  -5   4   1  208.28   29.60
  -5   4   1  185.28   22.80
  -5   4   1  222.08   40.40
   5   4  -1  199.48   18.90
  -5   4   1  192.48   22.30
   5   4  -1  137.39   23.50
  -5   4   1  198.98   20.10
  -5   4   1  235.88   36.10
   5   4  -1  208.88   25.90
  -5   4   1  181.58   23.10
  -5   4   1  186.78   22.20
   5   4  -1  197.68   18.30
  -5   4   1  214.08   38.90
   5   4  -1  148.69   30.70
  -5   4   1  170.58   12.80
  -4  -4   1   49.70   14.60
  -4  -4   1   71.39   15.40
   4  -4  -1   57.69   14.00
   4  -4  -1   55.99   17.70
  -4  -4   1   72.39   19.40
  -4  -4   1   74.69   18.50
   4  -4  -1   50.19   14.00
  -4  -4   1   59.89   17.60
  -4  -4   1   69.99   18.10
   4  -4  -1   55.89   12.30
   4  -4  -1   45.40   17.00
   4  -4  -1   52.39    9.60
  -4  -4   1   37.20   15.00
   4  -4  -1   34.40    8.60
  -4  -4   1   53.69   12.90
   4  -4  -1   27.80   13.20
   4  -4  -1   96.29   22.70
   4  -4  -1   63.19   16.20
  -4  -4   1   52.89   14.70
  -4   4   1   55.69   13.30
  -4   4   1   44.20   15.50
   4   4  -1   43.50   10.70
  -4   4   1   39.30   14.70
   4   4  -1   44.50   12.10
   4   4  -1   60.69   11.90
  -4   4   1   44.70   17.70
  -4   4   1   65.69   18.70
   4   4  -1   64.39   13.20
   4   4  -1   41.60   18.10
  -4   4   1   52.99   15.00
  -4   4   1   43.00   12.50
   4   4  -1   44.60   14.50
  -4   4   1   55.69   14.50
  -4   4   1   53.29   14.10
  -4   4   1   41.30   11.90
   4   4  -1   41.70    9.80
   4   4  -1   34.60    9.00
  -4   4   1   55.69   11.90
   4   4  -1   55.39   13.60
   4   4  -1   61.39   13.20
  -3  -4   1  385.26   29.70
   3  -4  -1  358.06   33.50
   3  -4  -1  421.46   38.20
  -3  -4   1  429.86   38.30
  -3  -4   1  405.26   38.20
   3  -4  -1  429.36   37.40
  -3  -4   1  405.76   39.70
  -3  -4   1  395.66   33.50
   3  -4  -1  372.56   24.10
   3  -4  -1  429.06   12.20
   3  -4  -1  386.66   37.40
  -3  -4   1  444.76   39.70
   3  -4  -1  325.27   35.60
   3  -4  -1  332.17   34.70
   3  -4  -1  389.96   30.40
  -3  -4   1  374.06   37.80
  -3  -4   1  393.96   35.80
   3  -4  -1  359.26   25.90
   3   4  -1  420.66   30.00
  -3   4   1  335.47   29.90
  -3   4   1  329.17   37.60
   3   4  -1  359.16   33.60
  -3   4   1  322.97   37.50
   3   4  -1  357.96   29.80
  -3   4   1  380.46   39.60
   3   4  -1  403.26   29.60
   3   4  -1  394.36   32.10
  -3   4   1  420.76   39.70
   3   4  -1  421.56   31.50
   3   4  -1  418.26   36.00
   3   4  -1  393.86   27.40
  -3   4   1  331.37   29.40
  -3   4   1  384.96   35.10
  -3   4   1  376.56   28.00
  -3   4   1  395.16   38.90
   3   4  -1  375.46   39.50
  -3   4   1  362.76   32.50
  -3   4   1  364.86   32.40
  -3   4   1  443.16   27.00
   3   4  -1  352.86   32.60
   3   4  -1  365.86   21.10
   3   4  -1  348.07   36.10
  -2  -4   1  342.17   35.70
   2  -4  -1  333.27   33.30
  -2  -4   1  369.56   38.00
   2  -4  -1  377.06   36.10
  -2  -4   1  417.66   36.70
  -2  -4   1  406.06   38.00
   2  -4  -1  369.06   37.60
   2  -4  -1  403.96   31.30
   2  -4  -1  397.26   28.50
  -2  -4   1  368.36   32.60
   2  -4  -1  377.36   36.80
   2  -4  -1  383.16   11.20
   2  -4  -1  371.16   33.80
  -2  -4   1  420.66   36.20
  -2  -4   1  384.26   37.40
  -2  -4   1  385.86   29.70
   2  -4  -1  346.67   35.90
  -2  -4   1  366.16   33.10
   2  -4  -1  387.06   26.40
   2   4  -1  345.77   24.30
   2   4  -1  354.66   25.90
   2   4  -1  355.26   35.10
  -2   4   1  362.56   37.90
  -2   4   1  395.66   31.10
  -2   4   1  342.77   35.90
   2   4  -1  373.66   38.80
   2   4  -1  380.96   31.10
  -2   4   1  391.76   32.20
  -2   4   1  342.97   26.50
   2   4  -1  388.36   30.00
  -2   4   1  390.76   34.90
  -2   4   1  357.46   26.40
   2   4  -1  346.87   31.80
   2   4  -1  346.87   33.20
  -2   4   1  360.96   37.40
   2   4  -1  357.16   34.00
  -2   4   1  333.87   35.70
  -2   4   1  373.56   32.60
  -2   4   1  308.57   34.50
   2   4  -1  354.66   32.70
   1  -4  -1   47.90   14.80
  -1  -4   1   36.40   11.80
   1  -4  -1   59.59   18.30
  -1  -4   1   56.09   15.20
  -1  -4   1  105.59   23.80
   1  -4  -1   65.99   18.00
   1  -4  -1   57.99   15.70
   1  -4  -1   53.39   16.30
  -1  -4   1   49.00   13.90
   1  -4  -1   52.39   12.70
   1  -4  -1   65.79   17.20
   1  -4  -1   58.69   12.50
   1  -4  -1   56.49   15.90
   1   4  -1   69.09   16.50
  -1   4   1   46.70   14.70
  -1   4   1   53.59   13.00
  -1   4   1   50.89   13.00
   1   4  -1   70.69   14.50
   1   4  -1   66.19   16.50
  -1   4   1   59.39   17.30
   1   4  -1   72.39   18.60
  -1   4   1   27.10    8.70
   1   4  -1   34.30   14.40
   1   4  -1   54.59   12.10
  -1   4   1   43.70   12.30
   1   4  -1   34.40   10.50
  -1   4   1   37.50    9.90
  -1   4   1   51.99   14.50
   1   4  -1   49.20   13.70
  -1   4   1   71.19   19.10
  -1   4   1   48.10   14.20
   1   4  -1   44.20   11.70
  -1   4   1   30.50    9.00
   0  -4   1  441.36   38.80
   0  -4   1  445.16   34.10
   0  -4  -1  412.66   32.10
   0  -4   1  414.56   34.30
   0  -4   1  450.55   34.20
   0  -4  -1  400.56   33.80
   0  -4  -1  504.05   49.50
   0  -4  -1  447.16   38.40
   0  -4  -1  472.35   38.90
   0  -4  -1  428.76   39.00
   0  -4   1  441.56   37.80
   0  -4   1  404.16   37.30
   0  -4  -1  441.66   11.60
   0  -4  -1  426.36   36.50
   0  -4   1  416.86   38.10
   0  -4  -1  372.96   35.10
   0  -4   1  419.16   38.60
   0  -4  -1  479.15   43.00
   0   4   1  397.16   32.60
   0   4  -1  410.06   32.00
   0   4  -1  428.36   34.90
   0   4   1  436.16   33.70
   0   4  -1  461.15   43.70
   0   4  -1  425.36   34.10
   0   4   1  438.06   38.80
   0   4  -1  434.26   36.40
   0   4   1  451.55   34.00
   0   4  -1  415.66   36.70
   0   4   1  437.16   29.10
   0   4   1  497.55   42.70
   0   4  -1  426.76   42.40
   0   4   1  421.96   33.10
   0   4  -1  464.55   40.90
   0   4   1  431.56   33.30
   0   4  -1  427.86   29.50
   0   4   1  366.36   35.80
   0   4  -1  446.66   36.60
   0   4   1  456.15   39.10
   0   4  -1  413.26   33.20
   0   4   1  414.66   34.30
   0   4   1  425.46   32.20
   0   4  -1  419.66   39.60
   1  -4   1 1317.67   64.69
  -1  -4  -1 1249.88   30.50
  -1  -4  -1 1274.17   69.89
  -1  -4  -1 1304.77   69.79
   1  -4   1 1239.48   69.49
   1  -4   1 1239.28   62.89
  -1  -4  -1 1284.77   73.09
  -1  -4  -1 1205.18   64.99
   1  -4   1 1379.16   64.09
   1  -4   1 1228.08   59.79
  -1  -4  -1 1235.78   62.59
  -1  -4  -1 1289.27   66.89
   1  -4   1 1287.27   71.99
   1  -4   1 1263.57   70.49
   1  -4   1 1317.17   73.59
  -1  -4  -1 1348.17   74.59
  -1  -4  -1 1325.27   75.79
  -1  -4  -1 1322.97   65.79
  -1  -4  -1 1326.07   63.19
  -1   4  -1 1323.77   67.49
   1   4   1 1281.57   67.19
  -1   4  -1 1291.27   70.89
  -1   4  -1 1350.76   67.99
  -1   4  -1 1297.77   65.69
   1   4   1 1249.07   58.79
  -1   4  -1 1175.68   55.49
  -1   4  -1 1250.97   61.29
   1   4   1 1295.67   54.19
   1   4   1 1417.56   64.89
  -1   4  -1 1316.87   75.29
   1   4   1 1191.68   68.09
   1   4   1 1322.37   63.29
  -1   4  -1 1286.57   73.19
  -1   4  -1 1177.68   61.69
  -1   4  -1 1338.97   77.09
  -1   4  -1 1261.57   65.39
   1   4   1 1124.39   61.79
   1   4   1 1224.58   61.49
   1   4   1 1236.68   72.49
  -1   4  -1 1267.97   31.10
   1   4   1 1152.48   59.89
  -1   4  -1 1319.97   61.89
   1   4   1 1299.47   69.39
  -2  -4  -1   97.39    2.80
  -2  -4  -1   95.19   23.90
  -2  -4  -1   97.09   19.20
   2  -4   1   76.39   18.40
   2  -4   1   91.29   23.60
  -2  -4  -1  107.49   21.80
   2  -4   1   75.89   18.70
  -2  -4  -1   68.59   19.40
  -2  -4  -1   79.99   17.50
   2  -4   1   74.39   17.50
   2  -4   1  117.89   24.30
  -2  -4  -1   75.29   17.50
   2  -4   1   89.29   18.20
  -2  -4  -1   81.49   16.80
   2  -4   1  103.19   21.30
  -2  -4  -1   98.59   21.20
  -2  -4  -1  107.79   23.20
  -2  -4  -1   82.19   22.30
   2  -4   1  116.09   19.40
   2   4   1   93.19   20.00
  -2   4  -1  109.99   16.30
   2   4   1  107.69   23.30
  -2   4  -1   71.59   17.90
  -2   4  -1   87.29   19.50
   2   4   1  147.19   18.50
  -2   4  -1  101.49   19.60
  -2   4  -1  117.59   22.80
  -2   4  -1   96.59   20.70
  -2   4  -1  108.49   18.10
   2   4   1   86.99   18.10
   2   4   1   87.89   16.60
   2   4   1  117.79   24.10
  -2   4  -1   66.39   14.90
   2   4   1   94.89   20.10
   2   4   1  128.29   27.80
   2   4   1   80.89   14.40
  -2   4  -1   75.09   20.70
   2   4   1   94.69   16.70
  -2   4  -1   75.89   22.60
  -2   4  -1  106.89   24.30
  -3  -4  -1  587.94   40.30
   3  -4   1  574.44   36.30
  -3  -4  -1  598.44   42.10
   3  -4   1  612.74   48.50
  -3  -4  -1  628.44   43.20
   3  -4   1  590.84   45.60
   3  -4   1  605.04   46.70
   3  -4   1  600.04   43.90
   3  -4   1  593.74   36.00
  -3  -4  -1  644.54   48.20
  -3  -4  -1  609.94   43.60
   3  -4   1  595.54   50.29
   3  -4   1  668.13   37.80
   3  -4   1  626.34   46.90
  -3  -4  -1  644.24   47.30
  -3  -4  -1  607.54   46.40
  -3  -4  -1  556.54   48.50
  -3  -4  -1  589.84   49.40
   3  -4   1  611.84   17.30
  -3   4  -1  574.34   48.90
   3   4   1  573.64   39.10
   3   4   1  642.84   49.20
   3   4   1  581.04   38.60
  -3   4  -1  648.74   41.40
  -3   4  -1  576.34   42.70
  -3   4  -1  700.73   54.69
  -3   4  -1  596.94   45.80
   3   4   1  619.24   46.00
   3   4   1  663.73   41.90
   3   4   1  633.94   36.00
  -3   4  -1  582.84   44.60
   3   4   1  621.04   40.90
  -3   4  -1  611.14   17.00
  -3   4  -1  659.83   43.80
   3   4   1  600.14   30.20
   3   4   1  630.74   33.60
  -3   4  -1  640.04   51.49
   3   4   1  670.63   54.09
   3   4   1  690.03   43.20
  -3   4  -1  605.34   38.10
  -3   4  -1  672.53   39.20
   3   4   1  548.65   43.40
   4  -4   1  859.61   54.69
  -4  -4  -1  821.32   52.49
  -4  -4  -1  765.02   46.90
  -4  -4  -1  864.31   54.29
  -4  -4  -1  801.72   58.19
   4  -4   1  813.12   41.40
  -4  -4  -1  834.12   53.99
  -4  -4  -1  805.72   55.89
   4  -4   1  845.72   58.09
   4  -4   1  832.92   60.69
   4  -4   1  850.11   55.79
   4  -4   1  889.21   55.89
   4  -4   1  751.22   46.50
   4  -4   1  797.02   54.79
   4  -4   1  797.12   22.50
  -4  -4  -1  805.52   57.69
  -4  -4  -1  797.32   57.99
   4  -4   1  789.32   40.40
   4  -4   1  779.72   37.60
   4   4   1  947.51   62.79
   4   4   1  864.41   49.80
  -4   4  -1  839.22   59.19
  -4   4  -1  909.21   51.99
  -4   4  -1  757.82   52.69
  -4   4  -1  745.43   42.70
  -4   4  -1  821.72   59.39
   4   4   1  801.22   42.00
  -4   4  -1  706.93   48.20
  -4   4  -1  790.42   60.99
  -4   4  -1  787.12   22.10
   4   4   1  803.92   45.70
   4   4   1  870.21   56.39
   4   4   1  789.32   48.20
  -4   4  -1  775.22   58.09
  -4   4  -1  827.92   44.40
   4   4   1  870.11   41.10
   4   4   1  810.22   32.40
  -4   4  -1  820.42   60.29
   4   4   1  765.42   50.79
   4   4   1  857.71   48.40
   4   4   1  866.81   45.60
  -4   4  -1  772.92   46.00
   5  -4   1   17.10    9.10
  -5  -4  -1   16.90    8.50
  -5  -4  -1   11.10    8.80
   5  -4   1   15.10    8.50
   5  -4   1   49.00   10.10
  -5  -4  -1   45.90   14.60
  -5  -4  -1   11.50    7.20
   5  -4   1   26.30   11.30
   5  -4   1   37.30   10.40
   5  -4   1   26.00    6.70
   5  -4   1   13.80    6.80
  -5  -4  -1   29.60   13.00
   5  -4   1   21.20   11.90
  -5  -4  -1   25.50   11.50
  -5  -4  -1   27.80   12.30
   5  -4   1   23.20   12.10
  -5   4  -1   12.10    9.00
  -5   4  -1   24.10   13.90
   5   4   1   28.00   12.90
  -5   4  -1    4.80   11.20
  -5   4  -1   31.50    9.20
  -5   4  -1   16.60    7.90
   5   4   1   24.60    8.00
   5   4   1   15.10    8.80
   5   4   1   13.00    7.40
  -5   4  -1   23.50    9.70
   5   4   1   30.90    9.70
  -5   4  -1   21.20   14.10
   5   4   1   22.90    8.00
   5   4   1   23.80   11.60
  -5   4  -1   17.40    6.50
  -5   4  -1   22.60   10.20
  -5   4  -1   25.00    8.90
  -5   4  -1   28.80    5.90
   6  -4   1  823.82   55.99
   6  -4   1  867.01   59.69
  -6  -4  -1  715.73   51.29
   6  -4   1  846.92   64.19
  -6  -4  -1 1076.19  104.39
  -6  -4  -1  844.12   83.09
  -6  -4  -1  830.62   59.69
   6  -4   1  899.91   59.19
  -6  -4  -1  817.52   80.99
   6  -4   1  812.62   47.50
  -6  -4  -1  738.83   71.19
   6  -4   1  767.32   23.60
  -6  -4  -1  819.12   50.89
  -6  -4  -1  835.82   59.89
   6  -4   1  741.53   52.79
   6   4   1  896.91   50.99
   6   4   1  816.72   45.80
   6   4   1  792.12   61.19
  -6   4  -1  840.22   45.90
  -6   4  -1  830.52   84.19
  -6   4  -1  811.42   61.99
   6   4   1  789.72   37.00
  -6   4  -1  885.31   53.29
  -6   4  -1  780.82   41.10
  -6   4  -1  834.32   46.80
  -6   4  -1  863.51   60.79
  -6   4  -1  880.81   61.59
   6   4   1  826.02   37.60
  -6   4  -1  875.01   64.89
   6   4   1  842.22   41.00
   6   4   1  804.32   21.70
  -6   4  -1  775.92   49.90
   6   4   1  735.73   48.20
  -7  -4  -1  449.26   47.10
   7  -4   1  391.26   14.20
   7  -4   1  403.96   34.10
  -7  -4  -1  418.06   40.40
   7  -4   1  393.16   36.10
  -7  -4  -1  356.96   36.40
   7  -4   1  442.76   46.90
  -7  -4  -1  391.06   35.40
  -7  -4  -1  354.86   35.90
  -7  -4  -1  437.56   59.89
   7  -4   1  396.86   34.70
  -7   4  -1  448.86   42.00
   7   4   1  460.75   29.80
  -7   4  -1  404.86   30.20
  -7   4  -1  363.76   43.80
  -7   4  -1  364.06   40.70
  -7   4  -1  508.35   52.09
  -7   4  -1  383.36   44.80
  -7   4  -1  370.16   38.40
  -7   4  -1  398.56   35.20
   7   4   1  414.16   12.30
  -8  -4  -1   34.50   11.30
   8  -4   1   23.80   12.10
  -8  -4  -1   26.60   17.50
  -8  -4  -1   34.20   14.10
   8  -4   1   37.40   13.40
  -8  -4  -1   20.90   11.00
   8  -4   1   28.20   15.60
  -8  -4  -1   64.79   22.80
  -8   4  -1   21.00   17.10
  -8   4  -1   30.30   16.50
   8   4   1   33.40    3.20
  -8   4  -1   45.40   12.40
  -8   4  -1   39.70   14.50
   8   4   1   57.69   12.60
  -8   4  -1   61.19   16.10
  -8   4  -1   36.70   11.50
  -8   4  -1   23.20   10.90
   8   4   1   44.10   12.90
   9  -4   1  262.47   41.10
  -9  -4  -1  224.38   26.20
  -9  -4  -1  282.17   37.10
  -9  -4  -1  215.08   46.30
  -9   4  -1  240.88   37.70
  -9   4  -1  240.48   43.70
  -9   4  -1  213.78   26.60
   9   4   1  256.37    8.80
  -9   4  -1  255.27   23.20
  -9   4  -1  262.27   36.10
 -10  -4  -1  169.58   36.10
 -10  -4  -1  173.38   33.10
  10  -4   1   79.89   28.10
 -10  -4  -1  101.19   34.20
 -10  -4  -1  143.09   25.60
  10   4   1  147.49    7.90
 -10   4  -1  144.69   37.60
 -10   4  -1  168.18   34.70
 -10   4  -1  152.28   42.30
  -9  -5   1   72.89   24.90
   9  -5  -1   73.39    6.40
  -9   5   1   57.19   16.40
  -9   5   1   86.09   31.90
  -9   5   1   64.69   26.80
  -9   5   1   19.30   20.50
   9   5  -1   71.29    4.70
   8  -5  -1    0.20    1.80
  -8  -5   1   -1.40   13.70
  -8  -5   1    3.90    5.70
  -8  -5   1  -17.40   11.10
   8  -5  -1  -10.70    7.60
  -8   5   1   11.20    6.90
  -8   5   1   10.40    5.60
  -8   5   1  -13.00   13.50
  -8   5   1   -4.20    8.50
  -8   5   1  -18.20   14.60
  -7  -5   1  341.77   44.60
   7  -5  -1  333.47   36.90
  -7  -5   1  281.97   36.30
  -7  -5   1  270.77   38.80
   7  -5  -1  304.97   12.40
   7  -5  -1  343.07   46.80
  -7   5   1  265.27   33.10
  -7   5   1  240.18   42.60
  -7   5   1  348.27   62.69
   7   5  -1  251.07   30.80
  -7   5   1  241.48   32.50
  -7   5   1  345.07   41.80
   7   5  -1  285.77   10.70
  -7   5   1  326.57   43.30
  -7   5   1  302.47   40.00
   6  -5  -1  100.99   26.40
  -6  -5   1  156.58   29.70
  -6  -5   1   87.69   24.80
   6  -5  -1  127.79   31.50
  -6  -5   1  182.48   25.40
  -6  -5   1  149.09   36.50
   6  -5  -1  128.79    7.10
   6  -5  -1  152.68   29.00
   6   5  -1   82.59   20.80
   6   5  -1  162.98   20.60
  -6   5   1  110.19   25.10
  -6   5   1  111.69   22.50
  -6   5   1   89.39   21.50
  -6   5   1   97.99   18.60
  -6   5   1  125.79   29.30
  -6   5   1  164.38   39.60
  -6   5   1  122.69   25.20
  -6   5   1   95.19   20.90
   5  -5  -1   72.89   18.40
   5  -5  -1   79.99   20.80
  -5  -5   1   54.39   22.40
  -5  -5   1   52.89   14.90
   5  -5  -1   82.69    5.30
  -5  -5   1   77.79   23.30
  -5  -5   1   69.69   21.10
   5  -5  -1   71.09   23.60
  -5  -5   1   48.90   15.40
   5  -5  -1   67.49   21.60
   5  -5  -1   94.39   20.90
  -5  -5   1   65.99   23.50
  -5   5   1   55.29   20.80
  -5   5   1   51.49   18.00
  -5   5   1   80.89   26.60
   5   5  -1   97.99   17.80
  -5   5   1   83.39   20.10
  -5   5   1   65.19   17.90
  -5   5   1  102.79   13.80
   5   5  -1   84.49   20.60
   5   5  -1   82.49   19.40
  -5   5   1   70.59   26.40
  -5   5   1   52.59   23.70
  -5   5   1   62.19   17.20
   5   5  -1   81.39   25.80
   5   5  -1   56.09   11.90
  -4  -5   1  272.67   28.10
  -4  -5   1  254.47   33.30
   4  -5  -1  282.37   10.40
   4  -5  -1  275.27   34.00
  -4  -5   1  312.87   37.40
   4  -5  -1  269.87   35.10
   4  -5  -1  262.17   32.50
   4  -5  -1  275.47   35.70
   4  -5  -1  310.97   29.50
  -4  -5   1  311.67   36.00
   4  -5  -1  280.17   26.10
  -4  -5   1  344.47   42.40
  -4  -5   1  331.67   35.10
  -4  -5   1  281.07   30.70
   4   5  -1  326.87   31.20
   4   5  -1  256.07   27.90
   4   5  -1  266.27   31.20
  -4   5   1  249.78   29.50
   4   5  -1  228.08   41.40
  -4   5   1  264.17   30.50
  -4   5   1  274.87   31.20
   4   5  -1  309.17   27.10
   4   5  -1  292.47   29.40
   4   5  -1  326.37   31.10
  -4   5   1  352.76   43.00
  -4   5   1  370.76   34.00
   4   5  -1  300.07   29.30
  -4   5   1  250.67   33.50
  -4   5   1  276.87   40.70
  -4   5   1  316.37   38.10
   4   5  -1  308.57   34.80
  -4   5   1  280.37   27.30
  -4   5   1  291.37   37.80
  -4   5   1  273.37   38.30
  -3  -5   1   56.09   18.50
   3  -5  -1  125.09   29.50
   3  -5  -1  111.19   14.10
  -3  -5   1  149.39   30.50
  -3  -5   1   59.59   17.80
   3  -5  -1   74.89   20.20
  -3  -5   1  105.69   26.30
   3  -5  -1   99.89   18.70
  -3  -5   1  111.59   22.80
  -3  -5   1   78.69   25.20
  -3  -5   1   77.49   21.00
   3  -5  -1  116.99   21.80
  -3  -5   1   94.89   25.20
   3  -5  -1   81.49   25.30
   3  -5  -1  134.39   29.60
   3  -5  -1  100.39    5.00
  -3  -5   1  100.09   24.70
   3  -5  -1  121.69   26.10
   3  -5  -1  143.69   28.60
  -3   5   1   81.19   16.40
   3   5  -1   77.59   30.20
  -3   5   1   68.59   26.20
  -3   5   1   73.79   21.00
  -3   5   1   93.79   22.10
   3   5  -1  107.79   27.70
  -3   5   1   93.39   25.40
   3   5  -1   75.49   19.60
   3   5  -1  124.69   23.20
   3   5  -1   63.79   17.40
   3   5  -1   77.99   21.50
   3   5  -1   80.79   18.50
   3   5  -1   93.89   20.30
  -3   5   1  103.69   22.30
  -3   5   1   51.79   19.10
  -3   5   1   85.89   21.20
   3   5  -1  146.99   21.40
  -3   5   1  123.79   31.60
   3   5  -1   83.49   19.30
   3   5  -1   93.09   16.90
  -3   5   1  103.99   22.40
   3   5  -1  113.39   14.20
  -2  -5   1   72.29   22.70
   2  -5  -1  134.29   31.70
  -2  -5   1  107.99   23.40
  -2  -5   1  151.78   35.40
   2  -5  -1  142.39   18.10
  -2  -5   1  112.29   25.70
  -2  -5   1  138.69   28.50
  -2  -5   1  115.79   24.20
   2  -5  -1  140.29   23.60
   2  -5  -1  124.89    5.40
   2  -5  -1   96.39   22.70
  -2  -5   1  154.98   28.10
   2  -5  -1  122.59   27.70
   2  -5  -1  139.79   31.80
  -2  -5   1  102.09   25.30
   2  -5  -1  146.09   28.10
   2   5  -1  145.89   16.80
   2   5  -1  119.39   30.10
  -2   5   1  104.59   23.70
   2   5  -1  117.59   21.60
  -2   5   1  102.19   21.30
   2   5  -1  154.48   16.10
  -2   5   1  103.19   20.70
  -2   5   1   68.69   18.20
  -2   5   1   91.19   23.30
   2   5  -1   93.09   24.00
   2   5  -1   97.89   20.10
  -2   5   1  119.79   23.50
   2   5  -1  103.09   21.40
   2   5  -1   98.59   25.20
  -2   5   1  147.79   30.60
   2   5  -1   97.79   17.50
  -2   5   1  110.09   29.80
   2   5  -1  159.88   20.20
  -2   5   1  107.19   21.20
  -2   5   1  124.69   23.70
   2   5  -1  162.58   24.10
  -2   5   1  198.38   37.40
  -1  -5   1  319.07   37.00
   1  -5  -1  342.37   38.90
   1  -5  -1  401.86   44.20
  -1  -5   1  403.56   47.30
   1  -5  -1  392.96   39.00
   1  -5  -1  324.07   38.10
  -1  -5   1  414.56   38.50
   1  -5  -1  363.96   42.10
  -1  -5   1  401.96   42.60
   1  -5  -1  414.46   38.60
  -1  -5   1  338.57   39.00
   1  -5  -1  376.66   38.00
  -1  -5   1  413.26   41.90
   1  -5  -1  356.56   35.10
   1  -5  -1  354.86   10.60
  -1  -5   1  371.96   35.50
   1  -5  -1  400.36   32.40
  -1  -5   1  385.36   43.30
   1   5  -1  335.37   31.50
  -1   5   1  340.37   33.90
  -1   5   1  307.87   39.00
  -1   5   1  375.56   42.10
   1   5  -1  332.27   36.60
   1   5  -1  393.26   47.00
  -1   5   1  379.56   39.60
   1   5  -1  322.17   33.50
   1   5  -1  308.27   31.60
  -1   5   1  307.87   41.50
   1   5  -1  373.26   30.40
  -1   5   1  343.07   28.60
   1   5  -1  307.57   27.30
   1   5  -1  405.56   40.30
   1   5  -1  395.76   37.00
  -1   5   1  314.17   31.40
   1   5  -1  294.87   30.90
   1   5  -1  358.46   41.40
  -1   5   1  348.27   33.90
   1   5  -1  359.26   39.00
  -1   5   1  394.16   35.50
  -1   5   1  393.76   39.60
   0  -5  -1   53.69   14.40
   0  -5   1   49.00   14.50
   0  -5  -1   47.90   16.90
   0  -5   1   43.60   17.80
   0  -5  -1   57.59   13.10
   0  -5   1   45.80   16.50
   0  -5  -1   40.00   16.90
   0  -5   1   41.00   18.20
   0  -5  -1   83.19   18.10
   0  -5   1   49.70   18.40
   0  -5   1   65.09   16.30
   0  -5   1   43.40   16.90
   0  -5  -1   56.79   20.60
   0  -5  -1   53.49   18.00
   0  -5  -1   59.69   17.50
   0  -5   1   30.80   15.70
   0  -5   1   80.79   18.90
   0  -5  -1   65.09   23.00
   0  -5  -1   57.59    2.70
   0   5   1   31.50   12.90
   0   5   1   61.99   20.90
   0   5  -1   61.09   17.20
   0   5  -1   53.09   12.50
   0   5   1   42.80   14.40
   0   5  -1   53.79   16.60
   0   5   1   42.80   10.90
   0   5  -1   64.69   21.90
   0   5   1   55.29   16.30
   0   5   1   62.29   21.10
   0   5   1   75.19   21.40
   0   5  -1   52.99   19.70
   0   5   1   48.70   16.40
   0   5   1   52.69   17.70
   0   5  -1   50.79   15.80
   0   5   1   38.10   13.70
   0   5  -1   56.39   18.70
   0   5   1   60.99   15.90
   0   5  -1   49.80   15.20
   0   5  -1   52.69   17.00
   0   5  -1   28.30   10.90
   0   5  -1   33.40   14.30
  -1  -5  -1  158.78   32.10
  -1  -5  -1  144.79   28.20
   1  -5   1  180.18   25.50
  -1  -5  -1  175.88   24.20
   1  -5   1  154.28   21.50
  -1  -5  -1  204.88   29.60
  -1  -5  -1  174.88   28.50
   1  -5   1  113.39   24.40
   1  -5   1  198.98   27.40
  -1  -5  -1  170.98    5.00
  -1  -5  -1  167.68   31.60
   1  -5   1  178.68   34.50
   1  -5   1  188.68   38.60
  -1  -5  -1  115.99   26.50
   1  -5   1  214.68   26.70
   1  -5   1  146.89   25.70
  -1  -5  -1  235.78   27.00
   1  -5   1  137.99   36.10
  -1  -5  -1  193.88   25.80
  -1  -5  -1  162.48   32.40
  -1   5  -1  198.68   33.80
  -1   5  -1  151.48   27.90
   1   5   1  169.38   18.60
  -1   5  -1  129.49   24.50
   1   5   1  192.78   26.90
  -1   5  -1  185.78   24.80
   1   5   1  209.08   26.00
   1   5   1  197.08   25.40
  -1   5  -1  213.78   27.00
   1   5   1  176.18   33.00
   1   5   1  217.18   25.10
  -1   5  -1  164.98   28.30
  -1   5  -1  155.28   34.40
  -1   5  -1  153.88   20.50
  -1   5  -1  152.18   31.30
   1   5   1  138.69   24.90
  -1   5  -1  229.68   42.10
  -1   5  -1  153.48   26.60
   1   5   1  137.69   25.90
   1   5   1  199.48   24.00
   1   5   1  186.78   34.40
  -1   5  -1  145.69   31.50
  -2  -5  -1   75.29   19.00
   2  -5   1   67.39   23.00
   2  -5   1   81.59   19.40
   2  -5   1  115.89   21.30
  -2  -5  -1  102.59   28.80
  -2  -5  -1  100.49   23.90
  -2  -5  -1   74.89   23.30
   2  -5   1   88.49   21.90
   2  -5   1   90.99   22.60
  -2  -5  -1  102.19   24.20
  -2  -5  -1   77.79   20.50
  -2  -5  -1   79.79   17.30
  -2  -5  -1   85.09   20.30
   2  -5   1   64.29   18.50
   2  -5   1   67.19   21.00
  -2  -5  -1   76.49   19.10
   2  -5   1   82.29   30.80
   2   5   1   79.39   25.60
   2   5   1   51.99   17.90
   2   5   1   94.69   21.30
  -2   5  -1   64.89   17.30
  -2   5  -1   82.09   26.80
  -2   5  -1   55.49   13.60
  -2   5  -1   80.89   28.70
   2   5   1   84.39   21.10
   2   5   1   99.49   22.20
   2   5   1  103.39   12.10
  -2   5  -1   64.39   19.20
   2   5   1   98.59   22.20
   2   5   1   79.29   19.20
   2   5   1   92.19   17.70
  -2   5  -1   63.89   15.60
   2   5   1   68.79   16.70
   2   5   1  101.09   18.50
  -2   5  -1   53.29   22.10
  -2   5  -1   87.29   22.20
  -2   5  -1   86.49   22.20
  -2   5  -1   89.49   19.50
  -2   5  -1   87.59   17.70
   3  -5   1   26.40    8.40
   3  -5   1   70.49   19.10
  -3  -5  -1   11.40   10.50
  -3  -5  -1    6.80   11.30
   3  -5   1   10.40   12.10
   3  -5   1   24.70   12.20
   3  -5   1   24.90   10.10
  -3  -5  -1   30.70   10.20
   3  -5   1   42.70   15.50
  -3  -5  -1   25.80   12.20
   3  -5   1   27.00   13.00
  -3  -5  -1   26.80   17.70
   3  -5   1   42.10   12.60
  -3  -5  -1    3.70   12.60
   3  -5   1   22.20   11.50
  -3  -5  -1   14.20   11.60
   3   5   1    0.00   18.00
  -3   5  -1   10.70   10.30
   3   5   1   39.90   11.10
  -3   5  -1   14.80    9.50
   3   5   1   30.20   12.10
  -3   5  -1   34.60   23.10
  -3   5  -1   37.90   12.00
   3   5   1   31.10    9.70
  -3   5  -1   15.00    9.60
   3   5   1   36.00   10.50
   3   5   1   23.10   11.80
   3   5   1   18.60    7.70
   3   5   1   26.70    9.30
  -3   5  -1   24.40    7.20
  -3   5  -1   18.60    8.70
   3   5   1   19.40   13.00
  -3   5  -1   31.50   10.50
   3   5   1   23.10    9.70
   3   5   1   17.90   11.10
  -3   5  -1   20.90    9.20
  -3   5  -1   14.40   13.10
  -4  -5  -1  268.87   49.30
   4  -5   1  223.28   41.30
  -4  -5  -1  203.28   27.70
   4  -5   1  153.58   29.10
   4  -5   1  170.68   37.70
   4  -5   1  207.78   37.90
   4  -5   1  179.08   34.40
  -4  -5  -1  180.88   30.90
   4  -5   1  219.18   23.20
  -4  -5  -1  183.18   36.20
  -4  -5  -1  265.97   36.90
  -4  -5  -1  160.28   33.50
  -4  -5  -1  205.18   26.40
   4   5   1  150.68   25.20
  -4   5  -1  220.38   40.90
  -4   5  -1  171.58   31.90
  -4   5  -1  142.69   27.80
   4   5   1  192.88   22.60
   4   5   1  214.18   28.40
  -4   5  -1  168.78   34.40
  -4   5  -1  226.08   26.80
   4   5   1  201.58   27.60
   4   5   1  241.28   25.40
   4   5   1  190.08   21.20
  -4   5  -1  185.08   23.00
  -4   5  -1  174.18   39.00
  -4   5  -1  134.29   24.20
   4   5   1  198.48   24.80
  -4   5  -1  183.38   36.50
  -4   5  -1  221.58   32.50
  -4   5  -1  129.89   26.50
   4   5   1  192.28   25.10
   5  -5   1   53.99   15.00
  -5  -5  -1   47.60   16.20
   5  -5   1   92.89   22.50
   5  -5   1   85.69   25.20
   5  -5   1   76.29   21.40
  -5  -5  -1   78.19   19.20
  -5  -5  -1   92.39   26.30
   5  -5   1   47.30   21.80
   5  -5   1   69.19   21.80
  -5  -5  -1   88.99   26.70
  -5  -5  -1   28.50   14.00
  -5  -5  -1   71.29   23.20
  -5   5  -1   63.39   16.40
  -5   5  -1   75.59   14.30
  -5   5  -1   63.09   22.70
   5   5   1   57.39   14.90
  -5   5  -1   65.29   19.00
   5   5   1   76.69   14.30
   5   5   1   46.80   14.10
  -5   5  -1   45.90   21.50
  -5   5  -1   70.89   19.00
   5   5   1   64.09   17.80
  -5   5  -1   62.99   19.80
  -5   5  -1   52.99   19.20
   5   5   1   65.59   16.50
  -5   5  -1   69.99   18.40
  -6  -5  -1   24.20   10.90
  -6  -5  -1  -15.00   12.40
  -6  -5  -1   -4.00   10.70
   6  -5   1   15.10   15.60
   6  -5   1   11.20   10.60
  -6  -5  -1   10.00    7.90
   6   5   1   18.10   11.00
  -6   5  -1    4.20   10.00
  -6   5  -1    1.80   11.40
  -6   5  -1   12.60   10.00
  -6   5  -1   16.90   14.70
  -6   5  -1   11.00    7.30
   6   5   1    9.90    8.40
  -6   5  -1   27.70   15.60
  -6   5  -1    3.10   12.10
  -6   5  -1   36.00    9.40
   7  -5   1   44.00   13.60
  -7  -5  -1   -3.30   13.50
  -7  -5  -1   30.10    9.10
   7  -5   1   20.20   12.60
  -7   5  -1   20.50   16.80
  -7   5  -1   39.10   17.90
  -7   5  -1    7.10   14.30
  -7   5  -1    7.70    7.30
   8  -5   1   32.10   15.10
  -8  -5  -1   11.10   12.90
  -8  -5  -1   58.69   19.30
  -8   5  -1   49.90   20.10
  -8   5  -1   24.70   13.40
  -8   5  -1   64.69   29.30
   8   5   1   42.60    3.30
  -8   5  -1   43.70   13.30
   9  -5   1    2.30   13.50
  -9  -5  -1   -9.20    9.30
  -9  -5  -1   -6.90   13.10
  -9  -5  -1    7.10   16.50
  -9   5  -1    0.70   24.80
  -9   5  -1    3.40    7.80
  -9   5  -1   32.50   12.60
   7  -6  -1   14.60    3.50
  -7  -6   1   23.40   16.70
   7   6  -1   24.30    3.30
   6  -6  -1   29.60   15.60
  -6  -6   1   13.40   18.60
  -6  -6   1   23.60   17.90
  -6  -6   1   50.59   25.20
   6  -6  -1   38.30    4.30
   6  -6  -1   29.50   17.40
  -6   6   1   65.19   29.90
  -6   6   1   30.10   14.50
  -6   6   1    1.20   15.00
  -6   6   1   43.70   17.40
   5  -6  -1    4.20   12.20
  -5  -6   1    1.20   12.20
   5  -6  -1   25.40   14.60
  -5  -6   1    2.50   13.90
  -5  -6   1  -10.20   12.30
   5  -6  -1   15.20    3.00
  -5   6   1   34.30   12.10
  -5   6   1   22.90   21.20
   5   6  -1   35.20   13.20
  -5   6   1   20.20   19.60
  -5   6   1    6.10    7.50
  -5   6   1   39.70   12.40
  -5   6   1    7.50   11.20
   4  -6  -1   -4.80   11.50
   4  -6  -1   -3.70    9.40
  -4   6   1   -3.10   11.70
  -4   6   1   26.90   15.30
  -4   6   1   -4.50   16.80
  -4   6   1  -21.20   12.80
  -4   6   1    3.40    9.50
  -4   6   1  -16.20    8.00
   4   6  -1    2.20   10.10
   4   6  -1    1.80    9.70
   4   6  -1   -7.10   12.80
   4   6  -1   33.70   13.20
  -3  -6   1   43.50   13.00
   3  -6  -1   36.10    3.30
   3  -6  -1   18.80   14.80
  -3  -6   1   39.10   20.30
  -3  -6   1   69.29   18.70
  -3  -6   1   21.30   17.10
   3  -6  -1   18.60   22.20
  -3   6   1    2.80   14.30
  -3   6   1   20.70   17.40
  -3   6   1   25.00   16.10
  -3   6   1   29.40   12.40
   3   6  -1   54.59   17.00
   3   6  -1    3.70   16.40
  -3   6   1   28.80   16.30
  -3   6   1   36.00   18.40
  -3   6   1   43.50   20.80
   3   6  -1   30.30   19.30
   3   6  -1   10.60   16.80
   3   6  -1   53.09   10.30
  -2  -6   1   52.89   26.30
   2  -6  -1   72.79   26.70
  -2  -6   1   54.19   19.50
  -2  -6   1   61.99   22.10
   2  -6  -1   83.19   27.20
  -2  -6   1   34.70   16.30
  -2  -6   1   88.99   19.10
   2  -6  -1   82.19   23.40
   2   6  -1   73.79   25.60
   2   6  -1   60.29   24.30
  -2   6   1   76.69   23.70
  -2   6   1   31.40   25.30
  -2   6   1   58.99   21.00
  -2   6   1   48.40   22.50
   2   6  -1   68.99   21.50
   2   6  -1   59.39   18.70
   2   6  -1   53.59   17.30
  -2   6   1   62.99   21.20
   2   6  -1   75.19   22.70
  -2   6   1   68.99   24.20
   1  -6  -1    5.30    9.20
  -1  -6   1   15.90   12.40
   1  -6  -1   10.20   13.60
   1  -6  -1    1.60   13.80
   1  -6  -1    8.30   13.70
  -1  -6   1   16.90   14.30
  -1  -6   1   26.90   13.40
  -1  -6   1   35.20   13.00
   1  -6  -1  -15.60   14.60
  -1  -6   1    6.50    8.00
   1  -6  -1    1.70   10.70
   1  -6  -1    3.70   12.40
   1   6  -1   11.70   11.70
   1   6  -1   -1.80    9.20
   1   6  -1   -1.50   11.20
  -1   6   1   23.80    9.80
   1   6  -1    1.10   14.90
   1   6  -1    5.50    6.90
  -1   6   1  -10.80    9.40
  -1   6   1    2.80   11.50
  -1   6   1    0.30   15.80
  -1   6   1   18.50    8.80
   1   6  -1  -10.50   10.50
  -1   6   1   18.10    9.00
  -1   6   1   -4.60    8.20
  -1   6   1   -0.80   14.30
   0  -6  -1  102.79   27.50
   0  -6  -1   65.19   16.80
   0  -6  -1   66.39   26.20
   0  -6  -1   28.70   21.50
   0  -6   1   56.09   19.00
   0  -6   1   85.09   29.70
   0  -6  -1   57.79   24.70
   0  -6  -1  117.69   32.00
   0  -6  -1   64.99   23.10
   0  -6   1   30.60   18.90
   0  -6  -1   97.09   21.20
   0  -6   1   39.60   21.50
   0  -6   1   72.39   19.30
   0  -6   1   64.79   24.80
   0  -6   1   88.69   22.60
   0   6   1  107.99   24.90
   0   6   1   46.40   18.60
   0   6  -1   59.79   19.40
   0   6  -1   43.50   23.60
   0   6   1   87.39   27.80
   0   6  -1   74.89   23.30
   0   6  -1  109.09   24.60
   0   6  -1   83.69   25.00
   0   6  -1  132.49   29.30
   0   6   1   85.19   19.20
   0   6   1  132.79   28.40
   0   6  -1  109.19   23.50
   0   6   1   93.19   22.60
   0   6   1   84.29   22.00
   1  -6   1  179.88   39.90
   1  -6   1  163.88   32.20
   1  -6   1  156.68   35.50
  -1  -6  -1  208.38   40.10
   1  -6   1  178.08   33.10
  -1  -6  -1  147.79   28.20
  -1  -6  -1  140.69   31.40
   1  -6   1  141.69   32.50
  -1  -6  -1  216.88   25.30
   1  -6   1  153.98   31.50
   1  -6   1  241.58   44.00
  -1  -6  -1  216.98   40.40
  -1   6  -1  172.58   41.00
   1   6   1  187.48   35.50
  -1   6  -1  271.57   49.20
   1   6   1  239.58   39.20
   1   6   1  139.09   27.60
  -1   6  -1  144.09   28.60
   1   6   1  232.28   39.50
  -1   6  -1  165.18   31.50
  -1   6  -1  249.48   45.60
  -1   6  -1  126.29   31.20
   1   6   1  227.88   27.60
  -1   6  -1  146.19   28.70
  -1   6  -1  147.79   34.00
   1   6   1  210.38   40.00
  -2  -6  -1    8.70   21.80
  -2  -6  -1   12.60   10.20
   2  -6   1    5.30   14.40
   2  -6   1  -13.00   10.50
   2  -6   1    6.10   15.20
   2  -6   1    3.70   12.60
  -2  -6  -1   -7.30   14.80
   2  -6   1    6.70   10.40
  -2   6  -1   20.30   11.40
  -2   6  -1   -1.10   18.10
   2   6   1   -2.80    9.40
  -2   6  -1   -8.20    8.60
  -2   6  -1   18.20   11.40
   2   6   1   -8.30   10.10
  -2   6  -1   -7.30   13.90
   2   6   1    7.70   15.40
   2   6   1  -12.90   12.90
   2   6   1    3.00   13.90
   3  -6   1  118.99   32.10
  -3  -6  -1  177.68   41.50
  -3  -6  -1  157.08   32.70
  -3  -6  -1  130.39   36.00
   3  -6   1  129.49   32.40
  -3  -6  -1  204.98   25.80
  -3  -6  -1  136.89   32.40
  -3   6  -1  189.08   36.00
  -3   6  -1  161.58   33.00
   3   6   1  161.48   31.30
  -3   6  -1  114.69   23.20
  -3   6  -1  221.58   44.20
   3   6   1  197.48   33.70
   3   6   1  186.58   26.20
  -3   6  -1  110.49   35.30
  -3   6  -1  140.69   27.30
   3   6   1  203.78   39.20
  -4  -6  -1  141.49   34.50
  -4  -6  -1  135.99   37.50
   4  -6   1  114.49   30.40
  -4  -6  -1  157.48   30.90
  -4   6  -1  127.29   30.10
  -4   6  -1  137.99   37.90
  -4   6  -1  167.78   37.80
  -4   6  -1  209.68   37.20
   4   6   1  253.27   41.50
   4   6   1  183.08   20.40
  -4   6  -1  149.69   33.00
  -4   6  -1  162.28   36.70
   5  -6   1    4.40   11.70
   5  -6   1   26.00   14.50
  -5  -6  -1   33.40   11.00
  -5  -6  -1   23.00   13.50
   5   6   1   12.10   14.60
  -5   6  -1   16.10   11.40
  -5   6  -1   20.60    9.30
  -5   6  -1   -1.80   18.50
  -5   6  -1    6.60    9.50
  -5   6  -1   17.30    7.70
  -5   6  -1    3.00   11.80
  -6  -6  -1  170.28   42.60
   6  -6   1  106.09   34.00
  -6  -6  -1  182.48   40.90
  -6  -6  -1  229.28   49.90
  -6   6  -1  197.28   46.20
  -6   6  -1  188.28   38.20
  -6   6  -1  184.18   34.80
  -6   6  -1  188.48   46.70
  -6   6  -1  260.27   46.80
   2  -7  -1   33.80   17.80
  -2  -7   1   36.80   23.00
  -2  -7   1   40.40   21.20
  -2  -7   1   22.50   23.00
   2   7  -1   79.49   16.70
   2   7  -1   70.89   24.10
   2   7  -1   55.49   29.00
  -2   7   1   66.79   30.80
  -2   7   1   60.99   18.50
  -2   7   1   91.59   24.00
  -2   7   1   63.99   28.40
  -2   7   1   62.49   24.80
   2   7  -1   59.09   26.00
  -1  -7   1  179.58   37.00
  -1   7   1  183.48   37.50
  -1   7   1  129.89   27.60
   1   7  -1  196.68   50.39
   1   7  -1  179.78   35.70
   1   7  -1  236.38   28.10
  -1   7   1  141.29   28.70
   0   7  -1   63.99   21.50
   0   7  -1    2.60   17.50
   0   7  -1   41.80   17.50
   0   7   1   45.10   12.40
   0   7   1   54.19   16.70
   1  -7   1   32.50   20.90
   1   7   1   72.89   27.90
  -1   7  -1  121.39   39.00
   1   7   1   23.30   19.00
  -1   7  -1   31.20   18.40
  -1   7  -1   48.40   21.40
   1   7   1   42.80   23.60
  -1   7  -1   70.79   23.70
  -2  -7  -1   50.59   30.30
   2  -7   1   49.30   25.50
   2   7   1   54.49   22.60
  -2   7  -1   89.39   28.20
   2   7   1   17.40   24.60
  12   0  -2    3.50    2.50
  12   0  -2    5.00    2.40
 -12   0   2   -2.90    9.50
  11   0  -2   43.50    4.30
 -11   0   2   33.00   13.50
 -11   0   2   14.80   10.70
 -11   0   2   36.10   12.10
 -11   0   2   36.80   15.10
 -11   0   2   36.20   12.40
  11   0  -2   47.00    4.80
 -11   0   2   25.40   12.50
 -10   0   2  229.58   27.10
 -10   0   2  203.78   25.00
 -10   0   2  251.47   27.30
 -10   0   2  217.68   20.80
 -10   0   2  207.38   39.30
 -10   0   2  265.37   28.50
  10   0  -2  241.88    9.70
 -10   0   2  238.78   22.40
  10   0  -2  238.98   10.30
   9   0  -2    6.50    2.10
   9   0  -2    3.40    1.60
  -9   0   2    1.80    5.50
  -9   0   2    0.50    5.30
  -9   0   2    1.40    5.20
  -9   0   2   -3.10    4.80
  -9   0   2    4.70    3.90
  -9   0   2    8.90    4.20
  -9   0   2    5.80    7.40
  -8   0   2  309.57   19.60
  -8   0   2  302.17   23.70
   8   0  -2  283.17   10.50
   8   0  -2  277.27    9.80
  -8   0   2  272.37   27.30
  -8   0   2  302.17   33.90
  -8   0   2  272.67   24.00
  -8   0   2  270.37   20.10
  -7   0   2  490.55   26.40
  -7   0   2  473.75   33.10
  -7   0   2  480.25   14.60
  -7   0   2  516.35   30.90
  -7   0   2  505.05   25.40
  -7   0   2  500.15   30.60
  -7   0   2  512.75   27.30
   7   0  -2  471.55   14.80
   7   0  -2  494.05   14.40
  -7   0   2  513.95   35.20
  -7   0   2  514.75   32.60
  -7   0   2  488.85   32.70
  -6   0   2  207.78   15.00
   6   0  -2  193.28    9.40
  -6   0   2  186.88   16.20
  -6   0   2  187.88    8.80
  -6   0   2  155.28   18.00
  -6   0   2  171.18    7.50
  -6   0   2  190.58    6.40
   6   0  -2  191.88    6.60
   6   0  -2  185.88    7.10
  -6   0   2  172.58   13.80
  -6   0   2  182.88   18.30
  -6   0   2  186.08   13.70
  -6   0   2  204.08   18.20
  -5   0   2  306.47   16.00
  -5   0   2  312.57   23.40
   5   0  -2  329.67   12.70
   5   0  -2  262.37   11.70
  -5   0   2  310.57   16.70
  -5   0   2  312.27    9.40
  -5   0   2  285.07   17.90
  -5   0   2  315.07    8.90
   5   0  -2  297.87   12.80
  -5   0   2  320.67   12.10
   4   0  -2  549.74   20.20
  -4   0   2  571.14   22.10
  -4   0   2  566.84   15.00
  -4   0   2  576.84   28.10
   4   0  -2  570.34   17.90
   4   0  -2  576.24   28.30
   4   0  -2  566.04   19.20
  -4   0   2  523.95   21.80
  -4   0   2  598.24   19.00
   4   0  -2  553.34   15.10
  -4   0   2  592.04   21.50
   3   0  -2   30.60    3.80
   3   0  -2   37.20    7.40
  -3   0   2   26.30    5.50
  -3   0   2   24.30    2.90
   3   0  -2   28.20    1.80
   3   0  -2   31.30    7.60
  -3   0   2   30.90    1.70
  -3   0   2   34.80    3.50
  -3   0   2   32.10    4.10
  -3   0   2   26.70    3.60
   3   0  -2   30.00    4.40
   3   0  -2   28.00    5.50
  -3   0   2   25.00    3.00
  -3   0   2   35.60    8.20
  -3   0   2   20.90    5.40
   3   0  -2   28.10    1.60
  -3   0   2   24.10    3.20
  -2   0   2 3343.67   87.69
  -2   0   2 3652.13   99.89
   2   0  -2 3188.58   87.59
   2   0  -2 3831.92   89.49
   2   0  -2 3780.12   96.99
   2   0  -2 3736.23  100.89
  -2   0   2 3424.16   97.29
   2   0  -2 3597.74   88.89
  -2   0   2 3556.44   92.49
   1   0  -2  827.92   25.10
   1   0  -2  802.82   25.00
   1   0  -2  830.02   29.10
  -1   0   2  831.32   29.10
   1   0  -2  742.33   21.90
  -1   0   2  811.42   24.90
   1   0  -2  804.82   30.20
  -1   0   2  810.52   29.40
  -1   0   2  819.12   28.40
   1   0  -2  825.62   31.90
  -1   0   2  815.12   32.00
   1   0  -2  816.02   29.00
   0   0   2  450.55   19.70
   0   0   2  427.46   16.70
   0   0  -2  411.66   19.00
   0   0  -2  450.85   22.20
   0   0   2  429.76   15.90
   0   0  -2  450.15   18.90
   0   0   2  430.66   19.00
   0   0  -2  415.86   15.90
   0   0  -2  440.56   19.60
   0   0   2  434.36   22.30
   0   0   2  428.96   15.70
   1   0   2 4196.78  106.09
  -1   0  -2 4276.37  107.39
   1   0   2 4272.07  111.59
  -1   0  -2 4253.57  108.69
   1   0   2 4210.08  115.19
  -1   0  -2 3812.82  105.99
  -2   0  -2 1569.84   49.60
   2   0   2 1554.14   45.70
   2   0   2 1620.34   49.70
  -2   0  -2 1507.45   47.50
  -2   0  -2 1673.33   46.70
  -2   0  -2 1595.14   49.60
   2   0   2 1413.66   48.00
  -2   0  -2 1564.54   52.69
   2   0   2 1603.94   49.50
   2   0   2 1575.14   53.49
   2   0   2 1548.95   49.40
  -2   0  -2 1626.64   50.99
  -2   0  -2 1590.34   48.80
  -3   0  -2 1034.70   36.70
  -3   0  -2 1030.00   31.70
   3   0   2 1047.30   31.80
   3   0   2 1027.70   40.20
   3   0   2  985.50   35.50
  -3   0  -2 1037.60   39.60
  -3   0  -2  969.00   38.70
  -3   0  -2 1023.20   36.70
  -3   0  -2 1027.00   36.40
   3   0   2 1035.80   37.60
   3   0   2  846.92   36.40
  -3   0  -2 1022.90   35.50
  -3   0  -2  865.41   39.20
   3   0   2 1013.10   34.30
   3   0   2 1023.30   41.50
  -3   0  -2 1083.29   40.30
   4   0   2 2342.27   64.49
   4   0   2 2143.89   75.99
   4   0   2 2484.35   75.39
   4   0   2 2490.45   77.69
  -4   0  -2 2224.08   78.39
  -4   0  -2 2521.35   81.69
  -4   0  -2 2600.94   68.89
  -4   0  -2 2276.17   74.79
   4   0   2 2508.55   82.99
  -4   0  -2 2492.55   64.69
  -4   0  -2 2498.05   78.49
  -4   0  -2 2578.94   73.59
   4   0   2 2570.94   71.29
  -4   0  -2 2581.04   72.89
   4   0   2 2562.94   73.59
   4   0   2 2548.15   67.09
  -4   0  -2 2598.64   67.19
   5   0   2  682.63   37.90
  -5   0  -2  692.53   29.80
  -5   0  -2  699.03   35.20
  -5   0  -2  668.23   25.50
   5   0   2  573.54   23.90
  -5   0  -2  657.33   24.50
  -5   0  -2  693.03   16.90
  -5   0  -2  687.73   37.10
  -5   0  -2  659.13   18.40
  -5   0  -2  686.13   30.50
   5   0   2  690.13   31.90
  -5   0  -2  666.93   29.10
  -5   0  -2  686.43   34.50
   5   0   2  670.63   30.60
   5   0   2  663.63   34.70
   6   0   2  506.35   35.60
  -6   0  -2  509.95   26.60
  -6   0  -2  508.55   13.20
   6   0   2  533.05   22.80
  -6   0  -2  510.05   25.20
  -6   0  -2  496.65   21.70
   6   0   2  459.25   26.50
  -6   0  -2  501.35   33.40
  -6   0  -2  460.35   30.40
  -6   0  -2  500.15   14.80
  -6   0  -2  484.85   17.50
  -6   0  -2  460.95   30.40
   6   0   2  520.15   21.00
   6   0   2  424.86   30.30
  -6   0  -2  489.75   24.90
  -6   0  -2  440.76   23.20
   6   0   2  488.85   27.70
  -6   0  -2  489.15   20.20
  -6   0  -2  502.05   24.80
  -7   0  -2 1794.42   61.59
   7   0   2 1821.32   52.89
  -7   0  -2 1810.52   74.59
   7   0   2 1833.72   79.79
  -7   0  -2 1787.32   71.29
  -7   0  -2 1817.62   59.59
   7   0   2 1587.14   62.19
  -7   0  -2 1840.12   59.09
   7   0   2 1856.71   65.49
  -7   0  -2 1745.23   74.19
  -7   0  -2 1786.22   53.99
  -7   0  -2 1788.02   47.70
  -7   0  -2 1810.72   61.39
   7   0   2 1786.92   53.99
  -7   0  -2 1826.42   58.59
  -7   0  -2 1758.42   54.79
  -8   0  -2   29.40    7.50
  -8   0  -2   44.80    7.90
  -8   0  -2   63.99   12.30
  -8   0  -2   46.90   13.30
   8   0   2   63.89    6.20
  -8   0  -2   33.80   12.30
   8   0   2   46.10   11.10
  -8   0  -2   54.79    8.40
  -8   0  -2   43.00   11.30
  -8   0  -2   48.40    3.90
  -8   0  -2   32.20    9.90
  -8   0  -2   45.30    7.40
  -8   0  -2   51.89    4.60
  -8   0  -2   49.60   10.00
  -8   0  -2   50.99    2.90
  -9   0  -2  546.95   38.40
   9   0   2  599.74   34.70
  -9   0  -2  571.14   25.00
  -9   0  -2  520.85   23.80
  -9   0  -2  554.14   36.60
  -9   0  -2  514.45   40.10
  -9   0  -2  515.25   29.40
  -9   0  -2  570.94   41.90
  -9   0  -2  535.45   41.20
  -9   0  -2  584.54   32.60
 -10   0  -2  400.06   31.10
 -10   0  -2  419.76   38.00
 -10   0  -2  446.26   44.20
 -10   0  -2  417.06   52.09
 -10   0  -2  399.46   36.30
 -10   0  -2  414.76   37.90
 -11   0  -2   17.00   11.30
 -11   0  -2    0.80    8.40
 -11   0  -2   28.80   12.60
 -11   0  -2   15.50   12.00
 -11   0  -2   -1.50    7.20
 -12   0  -2  135.79   28.80
 -12   0  -2  242.28   44.30
 -12   0  -2  189.58   27.50
 -12  -1   2   95.59   21.40
 -12  -1   2  121.09   27.30
  12  -1  -2  111.79    7.80
 -12  -1   2   91.09   27.20
 -12   1   2   91.99   26.70
  12   1  -2  116.39    6.90
 -12   1   2  136.89   27.80
 -11  -1   2   91.39   40.60
 -11  -1   2   67.49   14.80
 -11  -1   2   36.20   19.50
 -11  -1   2   39.50   14.50
  11  -1  -2   61.19    5.60
 -11   1   2   53.39   21.90
  11   1  -2   58.59    4.70
 -11   1   2   59.09   14.30
 -11   1   2   44.80   17.40
 -11   1   2   66.89   16.70
 -10  -1   2  206.18   22.70
 -10  -1   2  214.28   29.30
 -10  -1   2  219.28   24.00
 -10  -1   2  213.38   21.90
 -10  -1   2  242.28   30.50
  10  -1  -2  228.48   10.90
 -10  -1   2  261.67   26.30
 -10   1   2  213.08   24.20
 -10   1   2  212.88   28.20
  10   1  -2  232.28    9.10
 -10   1   2  229.28   31.20
 -10   1   2  217.08   23.70
  10   1  -2  222.08    9.50
 -10   1   2  203.68   23.70
 -10   1   2  235.68   22.10
 -10   1   2  260.77   25.10
   9  -1  -2  429.96   15.90
  -9  -1   2  412.96   17.00
  -9  -1   2  428.46   30.40
  -9  -1   2  441.16   31.20
  -9  -1   2  477.05   35.20
  -9  -1   2  438.96   21.30
  -9  -1   2  473.15   25.60
  -9  -1   2  426.06   18.80
  -9  -1   2  396.16   29.90
  -9  -1   2  475.95   39.70
   9  -1  -2  419.66   17.80
  -9  -1   2  463.05   38.20
  -9  -1   2  447.86   39.10
  -9   1   2  441.86   33.30
   9   1  -2  426.36   14.30
  -9   1   2  418.76   30.80
   9   1  -2  439.06   13.60
  -9   1   2  415.76   16.90
  -9   1   2  445.16   30.90
  -9   1   2  484.55   38.60
  -9   1   2  391.36   31.70
  -9   1   2  406.66   20.00
  -9   1   2  502.55   38.70
  -9   1   2  462.85   40.80
  -8  -1   2  176.58   17.20
  -8  -1   2  180.68   23.90
  -8  -1   2  165.98   13.00
   8  -1  -2  204.98    8.30
  -8  -1   2  164.78   18.10
  -8  -1   2  221.58   22.50
  -8  -1   2  192.08   24.10
   8  -1  -2  190.08    8.40
  -8  -1   2  199.78   12.90
  -8  -1   2  189.78   20.00
  -8  -1   2  179.88   14.30
  -8   1   2  183.48   20.00
   8   1  -2  187.18    7.10
  -8   1   2  205.08   23.50
  -8   1   2  199.58   18.90
  -8   1   2  215.58   22.20
  -8   1   2  180.58   12.40
   8   1  -2  188.18    7.70
  -8   1   2  205.08   23.00
  -8   1   2  216.08   26.20
  -8   1   2  199.08   11.20
  -8   1   2  204.38   20.80
  -8   1   2  223.58   19.70
  -7  -1   2  514.85   39.10
  -7  -1   2  497.55   22.50
  -7  -1   2  555.14   26.20
  -7  -1   2  514.55   15.60
  -7  -1   2  565.24   23.00
  -7  -1   2  524.25   29.60
   7  -1  -2  553.34   16.90
  -7  -1   2  541.75   31.00
  -7  -1   2  561.04   24.60
  -7  -1   2  539.85   33.20
  -7  -1   2  494.65   38.30
   7  -1  -2  549.95   16.50
   7   1  -2  579.24   19.00
  -7   1   2  548.35   23.20
   7   1  -2  561.14   15.50
   7   1  -2  571.24   17.30
  -7   1   2  588.44   34.40
  -7   1   2  623.64   34.80
  -7   1   2  570.24   22.00
  -7   1   2  556.34   32.50
  -7   1   2  551.14   30.30
   7   1  -2  567.64   16.30
   7   1  -2  611.64   20.40
  -7   1   2  572.44   38.80
   7   1  -2  581.74   20.70
   6  -1  -2 1647.64   50.29
  -6  -1   2 2076.69   65.79
   6  -1  -2 1962.90   67.29
  -6  -1   2 1966.80   69.29
   6  -1  -2 1877.91   55.39
   6  -1  -2 1801.32   70.99
  -6  -1   2 1936.81   81.09
  -6  -1   2 1643.44   55.49
  -6  -1   2 1871.51   54.49
  -6  -1   2 1899.51   53.69
  -6  -1   2 1833.82   63.09
  -6  -1   2 1726.53   76.69
   6  -1  -2 1887.61   57.39
   6  -1  -2 1846.32   49.50
  -6   1   2 1941.61   66.09
   6   1  -2 1848.12   46.20
  -6   1   2 1805.42   55.19
  -6   1   2 1846.52   48.10
  -6   1   2 1855.11   54.89
  -6   1   2 1804.02   75.99
   6   1  -2 1883.61   54.89
   6   1  -2 1803.72   50.29
   6   1  -2 1883.11   57.79
  -6   1   2 1875.11   68.59
  -6   1   2 1842.32   53.69
  -6   1   2 1853.31   61.39
  -6   1   2 1826.22   74.09
  -6   1   2 1898.21   68.49
   6   1  -2 1831.82   57.59
   5  -1  -2 1119.79   47.70
   5  -1  -2 1139.29   45.30
  -5  -1   2 1176.78   37.50
   5  -1  -2 1114.19   38.20
  -5  -1   2 1110.29   54.39
  -5  -1   2 1163.58   48.80
  -5  -1   2 1140.39   32.70
  -5  -1   2 1098.99   55.89
  -5  -1   2 1007.90   41.50
  -5  -1   2 1129.39   40.80
   5  -1  -2 1152.38   41.20
   5  -1  -2 1108.09   34.80
  -5   1   2 1153.68   53.99
   5   1  -2 1175.28   39.90
  -5   1   2 1130.89   40.90
  -5   1   2 1103.49   46.50
   5   1  -2 1164.28   42.20
  -5   1   2 1147.79   36.40
  -5   1   2 1171.68   39.80
  -5   1   2 1121.29   31.40
  -5   1   2 1093.19   46.10
  -5   1   2 1106.99   28.80
  -5   1   2 1107.39   37.70
   5   1  -2 1143.39   53.99
  -5   1   2 1055.29   38.40
  -5   1   2 1078.69   50.89
  -5   1   2 1148.89   33.60
   5   1  -2 1130.39   31.00
   5   1  -2 1082.69   28.10
  -5   1   2 1117.79   42.70
  -4  -1   2 2031.60   67.79
  -4  -1   2 2110.79   57.29
   4  -1  -2 1926.11   55.09
   4  -1  -2 1880.01   64.39
  -4  -1   2 1910.01   58.99
   4  -1  -2 1932.51   61.89
  -4  -1   2 1817.52   59.39
  -4  -1   2 1842.92   70.19
  -4  -1   2 1910.61   55.89
   4   1  -2 1945.31   60.59
   4   1  -2 1906.11   62.19
   4   1  -2 1874.01   61.59
   4   1  -2 1795.72   50.49
  -4   1   2 1875.71   52.59
  -4   1   2 1819.22   67.99
   4   1  -2 1885.41   54.59
  -4   1   2 1696.53   49.90
  -4   1   2 1935.31   54.59
  -4   1   2 1918.71   56.09
  -4   1   2 1915.31   72.59
  -4   1   2 1787.42   56.99
  -4   1   2 1912.41   64.89
   4   1  -2 1876.21   70.39
  -4   1   2 1919.41   59.09
  -4   1   2 1895.51   63.99
   4   1  -2 1681.43   53.39
  -3  -1   2 3471.85  101.69
  -3  -1   2 3851.51  102.39
  -3  -1   2 3791.32  100.99
   3  -1  -2 3912.61  106.99
   3  -1  -2 3840.72   97.39
  -3  -1   2 3563.34  105.59
   3  -1  -2 3852.61  100.59
   3  -1  -2 3841.22  101.29
   3  -1  -2 3926.11  108.29
  -3  -1   2 4049.49   98.09
   3  -1  -2 3891.81  108.49
  -3  -1   2 3717.63  115.69
   3  -1  -2 3814.02  106.89
   3   1  -2 3990.20  115.89
  -3   1   2 3934.21  101.09
   3   1  -2 3973.50   98.79
  -3   1   2 3745.13   98.69
  -3   1   2 3396.16  106.29
   3   1  -2 3727.93  107.69
  -3   1   2 3785.62   98.79
  -3   1   2 3860.51  112.19
  -3   1   2 3880.61  108.59
   3   1  -2 3818.02  105.89
  -3   1   2 3814.12  115.99
   3   1  -2 3887.71   94.89
  -3   1   2 3847.72  105.39
   3   1  -2 3743.23  108.29
  -2  -1   2 4290.07  114.29
   2  -1  -2 4626.04  112.89
   2  -1  -2 4412.26  119.59
  -2  -1   2 4472.45  125.89
   2  -1  -2 3902.11  118.19
   2  -1  -2 4126.09  116.29
  -2  -1   2 4134.19  116.69
   2  -1  -2 4481.65  115.39
  -2  -1   2 4305.27  115.19
  -2  -1   2 4404.76  125.79
   2  -1  -2 4611.14  121.29
  -2  -1   2 4451.05  115.39
  -2  -1   2 4535.65  120.89
  -2  -1   2 4497.35  111.19
  -2   1   2 4250.67  120.49
   2   1  -2 4613.44  107.29
   2   1  -2 4569.74  111.39
   2   1  -2 4348.96  120.29
  -2   1   2 4385.16  114.39
  -2   1   2 4269.27  119.69
  -2   1   2 4569.34  128.09
   2   1  -2 4484.05  113.49
  -2   1   2 4411.56  119.39
   2   1  -2 4252.07  121.49
  -2   1   2 4403.56  120.69
   2   1  -2 4513.05  126.29
  -2   1   2 4469.65  113.19
  -2   1   2 4414.16  112.09
  -2   1   2 4458.45  122.59
  -1  -1   2 3455.15   95.59
  -1  -1   2 3521.65   92.69
  -1  -1   2 3388.46   91.99
   1  -1  -2 3571.94   97.19
   1  -1  -2 3436.16   94.09
   1  -1  -2 3372.86   93.69
   1  -1  -2 3572.34   90.89
  -1  -1   2 3671.63   99.39
  -1  -1   2 3419.46   90.49
   1  -1  -2 3266.07   97.89
   1  -1  -2 3599.14   92.19
   1   1  -2 3346.57   98.89
   1   1  -2 3453.05   91.39
  -1   1   2 3325.87   90.29
   1   1  -2 3434.76   87.79
   1   1  -2 3395.86   93.89
   1   1  -2 3284.67   99.59
  -1   1   2 3138.19   96.39
   1   1  -2 3390.76   97.49
   1   1  -2 3402.06   92.09
  -1   1   2 3050.09   95.39
  -1   1   2 3356.16   91.29
   1   1  -2 3419.96   99.49
  -1   1   2 3416.86   95.19
  -1   1   2 3421.66   95.99
   1   1  -2 3640.14   90.99
   1   1  -2 3118.79   90.79
  -1   1   2 3368.16   94.29
  -1   1   2 3341.47   88.29
   0  -1   2 9999.00  938.21
   0  -1   2 9394.26  785.02
   0   1   2 9004.40  791.52
  -1  -1  -2  618.04   30.20
   1  -1   2  614.84   28.80
   1  -1   2  602.34   28.00
   1  -1   2  595.04   29.30
  -1  -1  -2  627.84   26.50
   1  -1   2  622.34   26.40
  -1  -1  -2  638.84   22.70
  -1  -1  -2  624.54   29.00
   1  -1   2  604.54   29.60
  -1  -1  -2  618.64   26.80
  -1  -1  -2  666.33   25.40
  -1  -1  -2  633.74   30.50
   1  -1   2  580.14   28.70
   1  -1   2  612.14   25.00
  -1  -1  -2  668.93   27.90
  -1  -1  -2  602.64   26.20
  -1   1  -2  594.64   25.50
  -1   1  -2  589.84   27.80
   1   1   2  652.03   27.00
   1   1   2  649.34   27.10
   1   1   2  638.14   28.60
  -1   1  -2  649.64   32.10
   1   1   2  645.74   22.10
   1   1   2  626.94   24.00
   1   1   2  606.44   29.30
  -1   1  -2  587.24   28.30
  -1   1  -2  620.74   28.90
   1   1   2  612.04   24.40
   1   1   2  598.94   23.40
  -1   1  -2  612.84   29.40
   2  -1   2  504.35   22.10
  -2  -1  -2  483.95   24.10
  -2  -1  -2  489.95   26.50
   2  -1   2  480.55   27.30
   2  -1   2  498.95   27.70
  -2  -1  -2  516.85   21.30
  -2  -1  -2  519.25   28.80
   2  -1   2  469.25   24.90
  -2  -1  -2  518.75   19.00
   2  -1   2  483.95   22.40
   2  -1   2  475.55   26.00
  -2   1  -2  482.25   13.00
   2   1   2  483.05   17.90
   2   1   2  516.45   24.70
  -2   1  -2  470.35   24.90
  -2   1  -2  510.25   27.40
  -2   1  -2  496.15   26.50
   2   1   2  504.95   25.10
  -2   1  -2  496.55   27.90
  -2   1  -2  437.06   26.40
   2   1   2  480.85   19.70
   3  -1   2 1389.96   50.09
  -3  -1  -2 1375.66   51.69
   3  -1   2 1323.17   43.80
  -3  -1  -2 1156.98   38.00
   3  -1   2 1317.47   48.50
  -3  -1  -2 1356.36   46.20
  -3  -1  -2 1291.27   48.00
   3  -1   2 1343.07   43.20
  -3  -1  -2 1295.77   45.40
  -3  -1  -2 1322.17   43.80
  -3  -1  -2 1292.97   47.00
   3  -1   2 1322.57   42.60
  -3  -1  -2 1346.07   51.19
  -3  -1  -2 1208.18   41.50
   3  -1   2 1258.17   52.59
   3   1   2 1373.86   38.10
  -3   1  -2 1312.27   41.90
  -3   1  -2 1403.26   56.29
  -3   1  -2 1361.56   51.19
  -3   1  -2 1318.67   49.80
   3   1   2 1384.46   49.40
   3   1   2 1333.17   39.80
   3   1   2 1290.27   49.50
  -3   1  -2 1266.27   53.29
   3   1   2 1328.97   42.10
  -3   1  -2 1309.97   51.39
  -3   1  -2 1327.67   51.49
  -4  -1  -2  306.67   16.10
   4  -1   2  327.57   17.70
  -4  -1  -2  304.47   20.70
  -4  -1  -2  323.87   18.40
  -4  -1  -2  325.87   14.20
   4  -1   2  328.17   21.30
  -4  -1  -2  287.27   20.20
  -4  -1  -2  302.57   21.50
   4  -1   2  337.17   16.80
  -4  -1  -2  325.27   18.60
   4  -1   2  321.17   21.80
  -4  -1  -2  300.27   20.60
  -4  -1  -2  327.97    9.60
   4  -1   2  301.77   19.00
   4  -1   2  298.77   23.20
  -4   1  -2  328.87   23.80
   4   1   2  315.67   13.90
  -4   1  -2  312.47   22.00
   4   1   2  315.67   15.20
   4   1   2  364.86   23.20
   4   1   2  306.97   20.70
   4   1   2  326.67    8.40
   4   1   2  319.77   22.20
  -4   1  -2  326.97    9.40
   4   1   2  319.17   21.00
  -4   1  -2  321.17   18.40
  -4   1  -2  317.37    9.90
  -4   1  -2  332.37   22.70
  -4   1  -2  304.27   21.40
  -4   1  -2  331.17   16.20
   4   1   2  332.37   16.50
  -4   1  -2  349.96   22.00
   4   1   2  340.37   13.60
   5  -1   2  312.47   17.70
  -5  -1  -2  279.37   20.20
  -5  -1  -2  304.67    8.50
   5  -1   2  330.87   19.10
   5  -1   2  300.47   16.10
   5  -1   2  292.07   20.60
  -5  -1  -2  316.77   16.80
   5  -1   2  325.37   23.20
  -5  -1  -2  303.27    9.70
  -5  -1  -2  344.17   19.30
  -5  -1  -2  288.37   20.90
   5  -1   2  270.87   25.70
  -5  -1  -2  277.27   21.50
  -5  -1  -2  284.17   12.90
  -5  -1  -2  310.07   22.70
   5  -1   2  311.37   28.00
  -5  -1  -2  281.47   24.20
  -5   1  -2  344.57   24.40
   5   1   2  312.07   13.50
   5   1   2  323.17   22.40
   5   1   2  316.57   23.30
  -5   1  -2  332.37   27.50
  -5   1  -2  331.47   22.30
  -5   1  -2  249.58   21.80
  -5   1  -2  320.07    9.30
   5   1   2  249.97   22.80
  -5   1  -2  302.47   21.60
  -5   1  -2  304.87   24.30
   5   1   2  287.27   21.50
  -5   1  -2  283.47   22.70
  -5   1  -2  300.07   18.00
   5   1   2  306.87   15.60
  -5   1  -2  318.67   18.60
  -5   1  -2  311.07   21.00
   5   1   2  339.37   20.90
   5   1   2  325.57    8.60
  -6  -1  -2   93.49    9.60
  -6  -1  -2  107.69   14.90
   6  -1   2   80.09    9.00
  -6  -1  -2   92.99   12.70
  -6  -1  -2   76.99    9.30
   6  -1   2   97.69   13.90
   6  -1   2  125.79   24.90
   6  -1   2   83.39    8.70
   6  -1   2   90.69   18.20
   6  -1   2   86.99    8.00
  -6  -1  -2   79.09   13.30
  -6  -1  -2   77.29    8.10
  -6  -1  -2   77.99    4.80
  -6  -1  -2   72.99   11.00
   6  -1   2   79.29   13.10
  -6  -1  -2   80.09   16.20
   6   1   2   94.79    7.80
  -6   1  -2   83.99   18.10
   6   1   2   91.89   14.60
   6   1   2   81.89   14.80
   6   1   2   54.19   12.30
  -6   1  -2   89.09    7.40
  -6   1  -2   80.89   16.30
  -6   1  -2   95.19   12.60
  -6   1  -2   80.49   11.40
  -6   1  -2   66.59   15.00
  -6   1  -2   84.19    8.20
  -6   1  -2   78.29    4.50
  -6   1  -2   67.69    9.90
  -6   1  -2   82.69    3.80
   6   1   2   82.39   10.60
   6   1   2   82.59    3.40
  -6   1  -2  100.29   17.20
  -6   1  -2   76.79    6.60
  -6   1  -2   76.69   10.70
  -6   1  -2   99.19   10.20
  -7  -1  -2   50.69    2.80
   7  -1   2   52.89   12.60
  -7  -1  -2   39.60   10.40
   7  -1   2   51.59    8.60
   7  -1   2   54.29    9.30
   7  -1   2   67.29    7.00
  -7  -1  -2   52.49    3.70
   7  -1   2   53.29   10.70
  -7  -1  -2   65.99   15.30
  -7  -1  -2   49.10    8.90
  -7  -1  -2   70.79   14.10
  -7  -1  -2   52.09   10.40
  -7  -1  -2   51.49    4.10
  -7  -1  -2   43.20    9.70
   7  -1   2   52.39   12.90
  -7  -1  -2   46.60    5.80
  -7  -1  -2   52.39    5.90
  -7  -1  -2   44.10   12.40
  -7   1  -2   58.39   11.40
  -7   1  -2   63.99   14.70
  -7   1  -2   51.19    3.00
   7   1   2   51.99    7.60
   7   1   2   50.69    2.90
   7   1   2   47.10   10.70
  -7   1  -2   62.99   16.90
  -7   1  -2   46.30   11.70
  -7   1  -2   55.49    5.30
  -7   1  -2   42.90    8.20
  -7   1  -2   68.09   11.90
  -7   1  -2   42.20   10.60
   7   1   2   44.30    9.70
  -7   1  -2   60.49   15.50
  -7   1  -2   46.10    8.10
  -7   1  -2   50.59    7.50
   7   1   2   60.59   14.90
  -7   1  -2   56.79   13.70
  -7   1  -2   57.39   11.30
   8  -1   2  129.59   10.00
  -8  -1  -2  123.59   12.20
  -8  -1  -2  128.89   10.30
   8  -1   2  128.29   17.50
  -8  -1  -2  135.39   15.30
   8  -1   2  127.29   11.00
  -8  -1  -2  131.89   26.20
  -8  -1  -2  135.09   11.60
  -8  -1  -2  122.19   18.50
  -8  -1  -2  129.89    5.30
   8  -1   2  111.39   16.00
   8  -1   2  124.89   11.40
  -8  -1  -2  158.48   26.50
  -8  -1  -2  142.99   18.10
  -8  -1  -2  149.88   29.90
   8   1   2  161.18   21.10
  -8   1  -2  152.38   13.60
  -8   1  -2  146.39   25.40
   8   1   2  141.89   10.10
  -8   1  -2  156.98   20.60
  -8   1  -2  134.49   17.80
  -8   1  -2  152.98   11.40
  -8   1  -2  151.18   14.00
   8   1   2  171.28   19.20
  -8   1  -2  169.78   23.30
  -8   1  -2  149.79   20.70
  -8   1  -2  139.19   14.10
  -8   1  -2  156.88   12.60
  -8   1  -2  140.09   18.60
   8   1   2  139.29    5.50
  -8   1  -2  148.09   14.40
   8   1   2  148.69   14.10
  -9  -1  -2   94.59   10.00
  -9  -1  -2  119.39   17.80
  -9  -1  -2  127.89   19.80
   9  -1   2  119.99   22.60
  -9  -1  -2  137.09   27.10
  -9  -1  -2  157.88   13.20
  -9  -1  -2  136.79   20.80
  -9  -1  -2  107.69   11.10
   9  -1   2  140.49   12.00
  -9  -1  -2  110.69   22.70
  -9   1  -2  130.39   26.80
  -9   1  -2  129.09   11.00
   9   1   2  136.09   12.50
  -9   1  -2  126.09   17.30
  -9   1  -2  119.29   14.10
  -9   1  -2  121.29   22.90
   9   1   2  122.49    5.60
  -9   1  -2  115.79   16.30
  -9   1  -2   92.19   10.50
  -9   1  -2  123.29    9.40
  -9   1  -2  122.79   11.30
  -9   1  -2  121.89   11.90
  -9   1  -2  149.79   26.40
  -9   1  -2   94.79   21.00
   9   1   2  116.39   20.70
 -10  -1  -2   10.70    6.90
 -10  -1  -2   31.20   10.90
 -10  -1  -2    6.00    4.60
 -10  -1  -2    4.20    7.10
 -10  -1  -2   10.50    4.20
 -10   1  -2   12.90    8.30
  10   1   2    9.90    2.20
 -10   1  -2   11.30    8.90
 -10   1  -2    3.50    5.70
  10   1   2   16.70    9.00
 -10   1  -2   -1.70    7.40
 -10   1  -2    8.30    5.80
 -11  -1  -2   25.80   14.50
 -11  -1  -2   13.50   16.70
 -11  -1  -2   27.00    9.30
 -11  -1  -2   11.70   11.30
 -11   1  -2   -9.50    8.60
 -11   1  -2   -0.70    9.10
 -11   1  -2   10.40    9.40
 -11   1  -2   13.30   11.90
 -11   1  -2    4.50    8.40
 -12  -1  -2   -8.40    8.90
 -12  -1  -2  -20.20   11.70
 -12  -1  -2   -4.10    8.70
 -12   1  -2  -15.00    8.30
 -12   1  -2   -6.40    7.50
 -12   1  -2   18.50    8.80
 -12   1  -2    4.90    8.70
  12  -2  -2    4.20    2.60
 -12  -2   2    3.70    8.70
 -12  -2   2    0.50   13.70
 -12   2   2   -9.60    8.60
 -12   2   2    6.60   10.80
 -12   2   2    2.70    9.40
  12   2  -2    4.90    2.00
 -11  -2   2  174.48   32.90
 -11  -2   2   92.29   18.00
  11  -2  -2  143.99    8.60
 -11  -2   2  168.98   30.20
 -11   2   2  139.99   32.20
 -11   2   2  147.39   34.20
 -11   2   2  117.39   29.30
 -11   2   2   94.59   24.20
 -11   2   2  127.39   19.70
  11   2  -2  137.69    6.80
 -10  -2   2   83.79   20.00
 -10  -2   2   62.19   16.80
 -10  -2   2  127.79   27.20
  10  -2  -2   82.49    6.20
 -10  -2   2   63.49    5.80
 -10  -2   2   88.19    6.80
 -10  -2   2   76.29   19.10
 -10  -2   2   81.19   20.60
 -10   2   2   74.99   17.20
 -10   2   2   68.39   25.40
 -10   2   2   73.59   19.10
 -10   2   2   68.59   20.10
  -9  -2   2    6.80    4.10
  -9  -2   2   -0.80    3.30
  -9  -2   2   -3.90    5.80
  -9  -2   2   -5.50    5.00
  -9  -2   2    9.30    4.10
   9  -2  -2   -0.20    1.60
  -9   2   2    0.60    3.60
   9   2  -2    0.10    1.30
   9   2  -2   -2.10    4.10
  -9   2   2    1.00    3.90
  -9   2   2   -4.70    6.40
   9   2  -2   -0.10    1.00
   9   2  -2    3.60    3.90
  -9   2   2   -1.20    2.20
  -9   2   2   -7.40    3.00
   9   2  -2    2.20    3.20
  -9   2   2    1.40    5.40
   8  -2  -2  347.07   15.80
   8  -2  -2  360.26   13.00
  -8  -2   2  365.16   24.40
  -8  -2   2  377.06   37.90
  -8  -2   2  397.96   24.50
   8  -2  -2  363.56   18.00
  -8  -2   2  352.66   11.20
  -8  -2   2  334.07   36.40
  -8  -2   2  403.96   33.20
  -8  -2   2  341.17   28.60
  -8  -2   2  387.76   20.10
  -8  -2   2  298.17   22.20
  -8   2   2  331.17   35.40
   8   2  -2  392.26   19.70
  -8   2   2  351.16   15.80
  -8   2   2  363.26   21.50
  -8   2   2  342.37   17.80
  -8   2   2  341.77   29.90
   8   2  -2  346.37   26.10
  -8   2   2  358.06   20.70
   8   2  -2  339.07   11.30
  -8   2   2  334.77   35.50
   8   2  -2  356.36   24.10
  -8   2   2  383.06   24.40
  -8   2   2  387.06   28.00
  -8   2   2  368.46   17.10
  -8   2   2  358.66   19.60
   8   2  -2  347.07   20.40
   8   2  -2  351.16   11.20
  -8   2   2  319.87   28.50
   8   2  -2  353.46   23.90
  -8   2   2  351.86   38.70
  -7  -2   2   85.69    4.00
  -7  -2   2   82.59    8.50
  -7  -2   2  110.09   20.50
   7  -2  -2   87.39    9.20
  -7  -2   2   89.99   12.90
  -7  -2   2  112.99   18.80
  -7  -2   2   78.19    6.30
   7  -2  -2   83.49   10.30
  -7  -2   2   97.19   18.20
   7  -2  -2   84.29   11.60
  -7  -2   2   84.89    6.70
   7  -2  -2   82.59    5.20
  -7  -2   2   91.39   11.90
   7  -2  -2   81.19   16.40
   7  -2  -2   82.49   14.80
  -7  -2   2   97.39   21.40
  -7   2   2   84.49   15.80
  -7   2   2  116.29   24.20
  -7   2   2   82.99   10.00
   7   2  -2   86.09    6.00
   7   2  -2   83.99    9.70
  -7   2   2   91.29   17.40
   7   2  -2   88.19   12.00
   7   2  -2   81.49    5.00
   7   2  -2   78.49   16.50
  -7   2   2   86.59    8.80
  -7   2   2   78.59   10.90
  -7   2   2   92.39   18.20
  -7   2   2   69.49    7.90
  -7   2   2   75.99    8.20
  -7   2   2   78.39    8.10
   7   2  -2   80.59   14.70
   7   2  -2   79.99   13.70
   7   2  -2   82.79    4.10
  -7   2   2   69.09   12.30
  -7   2   2   85.79   21.90
   7   2  -2   75.59    4.10
  -7   2   2   85.59   20.00
  -6  -2   2  288.67   22.90
   6  -2  -2  294.97   25.00
  -6  -2   2  325.47   28.20
   6  -2  -2  322.97   21.60
  -6  -2   2  329.17   25.20
  -6  -2   2  295.27   16.20
  -6  -2   2  245.98   28.50
  -6  -2   2  318.17   17.80
   6  -2  -2  259.97   24.10
  -6  -2   2  311.27   21.80
  -6  -2   2  308.27   24.00
   6  -2  -2  313.67   23.70
   6  -2  -2  317.77   19.60
   6  -2  -2  314.57   21.90
   6  -2  -2  304.97   10.70
   6  -2  -2  322.77   21.30
   6  -2  -2  317.17   23.60
   6   2  -2  277.57   29.60
   6   2  -2  300.97   18.40
  -6   2   2  336.27   20.50
  -6   2   2  300.87   30.20
  -6   2   2  279.17   20.80
  -6   2   2  294.67   17.50
   6   2  -2  291.57    9.20
  -6   2   2  335.27   24.70
  -6   2   2  296.77   28.90
   6   2  -2  296.17    9.30
   6   2  -2  300.17   21.30
   6   2  -2  283.97   20.30
  -6   2   2  319.27   22.40
  -6   2   2  283.47   18.40
   6   2  -2  308.07   15.10
  -6   2   2  276.37   25.90
   6   2  -2  322.67   24.50
   5  -2  -2  812.42   38.90
  -5  -2   2  805.32   41.50
   5  -2  -2  836.42   46.60
   5  -2  -2  845.42   35.20
  -5  -2   2  858.81   45.80
  -5  -2   2  824.92   42.10
  -5  -2   2  796.82   33.60
  -5  -2   2  840.02   49.50
   5  -2  -2  825.72   37.00
   5  -2  -2  800.02   36.40
   5  -2  -2  804.82   42.70
   5  -2  -2  853.41   41.60
  -5  -2   2  817.72   36.60
  -5  -2   2  795.02   29.90
  -5  -2   2  854.51   38.00
   5  -2  -2  790.82   22.60
   5  -2  -2  804.32   42.40
  -5   2   2  931.91   54.89
  -5   2   2  829.12   34.00
   5   2  -2  834.72   35.40
  -5   2   2  884.11   41.70
  -5   2   2  806.92   48.40
   5   2  -2  788.62   25.20
   5   2  -2  839.62   36.50
   5   2  -2  828.72   21.10
  -5   2   2  915.91   45.60
   5   2  -2  848.42   44.10
   5   2  -2  812.82   26.00
  -5   2   2  814.02   37.70
  -5   2   2  866.51   22.10
  -5   2   2  839.22   40.50
  -5   2   2  871.51   34.70
   5   2  -2  871.11   53.19
  -5   2   2  799.12   22.20
  -5   2   2  853.71   36.90
  -4  -2   2  303.37   25.30
   4  -2  -2  318.57   24.50
  -4  -2   2  292.77   24.30
  -4  -2   2  356.86   24.90
   4  -2  -2  317.87   21.90
   4  -2  -2  313.37   25.10
   4  -2  -2  315.77   14.30
  -4  -2   2  317.07   20.90
  -4  -2   2  289.87   19.20
  -4  -2   2  317.27   24.50
  -4  -2   2  313.37   16.40
  -4  -2   2  309.07   21.00
   4  -2  -2  302.57   21.30
   4  -2  -2  348.87   25.20
   4  -2  -2  302.77    9.70
  -4  -2   2  316.77   26.00
  -4   2   2  292.67   20.60
   4   2  -2  270.87   18.70
  -4   2   2  333.87   25.90
  -4   2   2  311.77   23.80
  -4   2   2  300.57   22.50
   4   2  -2  309.87   27.10
  -4   2   2  303.37   15.00
   4   2  -2  318.07   16.10
  -4   2   2  314.87   24.90
  -4   2   2  308.67   18.90
   4   2  -2  288.17    8.20
   4   2  -2  303.37   17.20
  -4   2   2  339.47   21.50
  -4   2   2  290.47   17.90
  -4   2   2  296.57    9.40
  -4   2   2  287.77   24.90
   4   2  -2  287.77   22.30
  -4   2   2  280.17    9.50
   4   2  -2  338.57   26.80
  -4   2   2  332.57   29.90
   4   2  -2  281.47   19.60
  -3  -2   2  830.52   42.70
  -3  -2   2  887.81   32.20
   3  -2  -2  872.51   32.20
   3  -2  -2  885.31   41.60
   3  -2  -2  839.82   38.90
   3  -2  -2  869.11   31.40
  -3  -2   2  903.91   48.30
   3  -2  -2  866.61   42.30
  -3  -2   2  876.51   38.80
  -3  -2   2  883.01   38.20
   3  -2  -2  895.61   36.70
  -3  -2   2  952.80   45.60
  -3  -2   2  898.31   45.70
   3  -2  -2  936.51   45.50
  -3  -2   2  916.71   39.20
  -3  -2   2  898.11   43.40
   3   2  -2  821.02   36.60
  -3   2   2  929.01   44.50
  -3   2   2  841.62   22.30
  -3   2   2  924.71   48.80
  -3   2   2  839.62   44.60
  -3   2   2  858.41   35.70
  -3   2   2  854.71   41.10
   3   2  -2  874.71   21.00
  -3   2   2  874.31   38.50
   3   2  -2  853.81   31.30
   3   2  -2  841.42   38.10
   3   2  -2  854.51   47.00
  -3   2   2  763.92   46.20
   3   2  -2  900.21   35.30
   3   2  -2  892.01   49.20
   3   2  -2  870.11   37.70
  -3   2   2  867.01   34.70
  -3   2   2  882.11   33.20
  -3   2   2  850.91   42.60
   2  -2  -2  920.01   31.80
   2  -2  -2 1072.79   47.40
  -2  -2   2 1009.10   44.10
  -2  -2   2 1028.60   49.40
   2  -2  -2 1045.10   37.50
  -2  -2   2 1013.20   47.30
   2  -2  -2 1026.00   44.00
  -2  -2   2 1004.60   45.10
   2  -2  -2 1066.79   44.50
  -2  -2   2  998.10   47.70
   2  -2  -2 1028.20   40.20
  -2  -2   2 1036.90   35.50
   2  -2  -2 1014.70   46.10
   2  -2  -2 1000.30   52.19
   2  -2  -2 1029.90   46.20
  -2  -2   2  981.20   41.60
  -2  -2   2 1078.39   43.70
  -2   2   2 1096.19   39.50
  -2   2   2 1027.10   49.40
  -2   2   2 1079.69   48.90
  -2   2   2  999.70   50.79
  -2   2   2 1035.90   46.70
  -2   2   2 1090.39   26.10
  -2   2   2 1034.80   48.40
  -2   2   2 1035.50   46.80
  -2   2   2 1075.69   49.10
   2   2  -2 1044.90   50.69
   2   2  -2 1014.40   47.80
   2   2  -2 1008.90   41.70
   2   2  -2 1010.70   49.70
   2   2  -2 1086.69   45.60
  -2   2   2 1056.79   42.20
   2   2  -2 1100.69   39.60
   1  -2  -2   77.99   10.60
  -1  -2   2   73.99   13.70
   1  -2  -2   73.69   14.90
  -1  -2   2   90.89    9.20
   1  -2  -2   87.79    9.60
   1  -2  -2   76.79    3.30
   1  -2  -2   90.69   12.10
   1  -2  -2   76.69   10.70
   1  -2  -2   80.59   11.30
   1  -2  -2   83.69   11.40
   1  -2  -2   85.99   11.00
  -1  -2   2  104.69   12.10
  -1  -2   2   73.39    8.70
  -1  -2   2   64.09   12.90
   1  -2  -2   79.99   12.20
  -1  -2   2  113.99   18.70
  -1   2   2   87.69   12.10
   1   2  -2  101.49   14.00
  -1   2   2   84.99    8.80
  -1   2   2  103.19   11.00
  -1   2   2   92.79   10.40
   1   2  -2   98.99   13.60
   1   2  -2   81.99   11.10
   1   2  -2   80.39   10.40
  -1   2   2  101.29   16.80
  -1   2   2   71.39   12.90
   1   2  -2   82.19   11.50
  -1   2   2   93.49   10.80
   1   2  -2  101.29   17.70
  -1   2   2   89.79   12.80
   1   2  -2   71.19   14.00
  -1   2   2   80.59   15.20
   1   2  -2   81.59    9.40
   1   2  -2   89.59    9.30
  -1   2   2  111.39   14.80
   1   2  -2   95.49   11.00
   0  -2   2 3115.99  104.99
   0  -2  -2 2837.52   94.19
   0  -2  -2 3257.17   98.89
   0  -2  -2 3173.48   98.79
   0  -2   2 3012.30   97.59
   0  -2  -2 3389.56  105.59
   0  -2  -2 3385.76  106.79
   0  -2   2 3465.65  106.89
   0  -2  -2 3291.67  101.39
   0  -2   2 3269.57  104.89
   0  -2  -2 3354.06  103.89
   0  -2   2 3216.58   98.19
   0  -2  -2 3294.77   96.79
   0  -2   2 3252.77   98.89
   0  -2  -2 3183.58   99.19
   0  -2   2 3151.38   97.39
   0  -2   2 3362.86  104.09
   0  -2   2 3330.97  108.79
   0   2  -2 3437.76  109.99
   0   2  -2 3316.27  106.69
   0   2  -2 3236.98  102.79
   0   2   2 2886.01  106.09
   0   2   2 3199.18   90.19
   0   2   2 3367.06  105.19
   0   2   2 3447.66  123.09
   0   2   2 3370.06   96.29
   0   2   2 3360.76  102.49
   0   2   2 3252.27  103.49
   0   2  -2 3405.46  104.19
   0   2   2 3193.18   95.19
   0   2   2 3059.29   97.59
   0   2  -2 3158.48   97.59
   0   2  -2 3223.08   96.69
   0   2  -2 3338.57  104.19
   0   2  -2 3365.16   96.69
   0   2  -2 3165.88  104.89
   0   2  -2 3286.37   96.49
   1  -2   2 1557.84   57.49
   1  -2   2 1622.24   60.09
  -1  -2  -2 1634.64   56.79
  -1  -2  -2 1577.64   64.89
   1  -2   2 1652.63   63.79
  -1  -2  -2 1652.33   57.49
   1  -2   2 1514.95   64.59
   1  -2   2 1551.94   56.29
   1  -2   2 1602.24   57.29
  -1  -2  -2 1649.04   60.59
   1  -2   2 1575.64   62.59
  -1  -2  -2 1607.14   58.99
   1  -2   2 1574.94   64.89
  -1  -2  -2 1545.45   58.99
  -1  -2  -2 1612.14   63.49
  -1  -2  -2 1560.94   63.79
  -1  -2  -2 1658.03   58.09
  -1   2  -2 1574.34   65.49
  -1   2  -2 1561.84   63.09
   1   2   2 1642.94   55.59
   1   2   2 1490.35   53.49
   1   2   2 1450.65   59.99
   1   2   2 1589.24   59.69
  -1   2  -2 1670.53   58.89
   1   2   2 1563.34   64.09
  -1   2  -2 1593.54   60.49
  -1   2  -2 1606.94   59.59
   1   2   2 1628.84   51.09
  -1   2  -2 1692.83   67.19
   1   2   2 1670.03   64.49
  -1   2  -2 1596.94   63.09
   1   2   2 1484.35   58.49
  -1   2  -2 1662.43   61.59
   2  -2   2  355.96   28.00
   2  -2   2  356.26   27.70
   2  -2   2  364.46   24.30
  -2  -2  -2  360.06   24.10
   2  -2   2  340.67   25.30
  -2  -2  -2  360.66   27.10
   2  -2   2  331.47   26.30
  -2  -2  -2  384.16   21.90
  -2  -2  -2  314.77   22.30
  -2  -2  -2  359.46   24.10
   2  -2   2  376.06   22.50
  -2  -2  -2  335.67   27.20
  -2  -2  -2  400.86   29.50
  -2  -2  -2  374.26   22.70
  -2  -2  -2  338.97   24.40
   2  -2   2  368.46   24.30
  -2  -2  -2  348.87   25.90
   2  -2   2  350.96   22.10
  -2   2  -2  342.77   10.00
   2   2   2  354.46   21.80
   2   2   2  354.76   20.20
   2   2   2  328.67   21.00
   2   2   2  352.46   20.10
   2   2   2  339.17   17.70
   2   2   2  353.46   22.80
  -2   2  -2  360.16   25.90
  -2   2  -2  341.17   23.80
  -2   2  -2  366.46   27.80
  -2   2  -2  336.87   26.10
   2   2   2  361.96   25.40
   2   2   2  362.06   26.00
  -2   2  -2  288.27   25.00
  -2   2  -2  340.47   22.50
   2   2   2  352.26   26.30
  -2   2  -2  354.96   24.60
   2   2   2  358.96   26.70
  -3  -2  -2 2617.34   96.59
  -3  -2  -2 2661.13   97.09
  -3  -2  -2 2741.63   89.49
   3  -2   2 2704.03   89.29
  -3  -2  -2 2746.23   80.29
   3  -2   2 2705.93   91.39
   3  -2   2 2477.35   97.29
  -3  -2  -2 2833.22   79.49
   3  -2   2 2628.74   94.59
  -3  -2  -2 2717.23   88.49
  -3  -2  -2 2807.42   85.49
  -3  -2  -2 2845.32   91.59
   3  -2   2 2824.92   84.39
   3  -2   2 2734.63   69.09
   3  -2   2 2772.62  100.09
  -3  -2  -2 2711.33   96.59
   3  -2   2 2619.64   84.79
  -3  -2  -2 2569.24   86.59
  -3   2  -2 2724.33   89.09
   3   2   2 2658.93   91.89
   3   2   2 2738.53   75.49
  -3   2  -2 2677.33   96.79
  -3   2  -2 2790.52   96.79
  -3   2  -2 2826.82   96.99
   3   2   2 2520.05  101.29
   3   2   2 2674.83   78.29
   3   2   2 2872.91   94.99
   3   2   2 2794.92   84.89
  -3   2  -2 2784.72   87.69
   3   2   2 2604.44   82.49
   3   2   2 2696.23   89.79
  -3   2  -2 2822.42   98.39
  -3   2  -2 2727.83   83.19
  -3   2  -2 2672.33   92.89
   3   2   2 2722.83   79.99
   3   2   2 2753.92   80.89
  -4  -2  -2 1692.83   55.79
  -4  -2  -2 1668.93   52.79
  -4  -2  -2 1652.43   53.49
   4  -2   2 1648.44   73.99
  -4  -2  -2 1556.44   63.89
   4  -2   2 1460.05   72.69
  -4  -2  -2 1655.33   70.59
  -4  -2  -2 1633.04   59.19
   4  -2   2 1722.33   70.09
  -4  -2  -2 1729.63   63.69
   4  -2   2 1671.63   60.09
  -4  -2  -2 1655.63   74.09
   4  -2   2 1654.63   64.49
  -4  -2  -2 1538.45   61.99
  -4  -2  -2 1651.33   70.79
  -4  -2  -2 1612.84   74.39
  -4   2  -2 1620.24   70.19
   4   2   2 1656.03   52.09
  -4   2  -2 1743.33   58.69
   4   2   2 1807.42   57.69
   4   2   2 1629.24   63.69
   4   2   2 1605.04   74.29
  -4   2  -2 1746.93   70.89
  -4   2  -2 1648.64   61.39
  -4   2  -2 1623.64   68.59
  -4   2  -2 1673.93   63.89
   4   2   2 1610.74   56.89
  -4   2  -2 1705.43   67.29
  -4   2  -2 1772.52   73.79
   4   2   2 1692.63   57.59
   4   2   2 1634.04   65.99
   4   2   2 1676.33   55.79
   4   2   2 1668.63   49.90
  -4   2  -2 1775.42   75.89
  -4   2  -2 1656.13   69.19
  -5  -2  -2   79.19    3.80
   5  -2   2   92.29    7.80
   5  -2   2   78.79   13.20
   5  -2   2   75.59   14.80
  -5  -2  -2   81.49   10.40
  -5  -2  -2   57.69   11.50
  -5  -2  -2   81.79    9.40
  -5  -2  -2   76.59    7.90
  -5  -2  -2   87.09   18.80
  -5  -2  -2   66.09   17.10
   5  -2   2   92.69   16.20
  -5  -2  -2   61.19   11.80
   5  -2   2   63.39   16.00
   5  -2   2   90.09   18.00
  -5  -2  -2   75.29   16.70
   5   2   2   79.59   14.90
   5   2   2   77.39    6.80
   5   2   2   80.89   11.80
  -5   2  -2   89.49   16.40
  -5   2  -2   72.79   16.00
   5   2   2   68.69    6.40
   5   2   2   98.69   18.80
  -5   2  -2   80.89   11.30
   5   2   2   84.79    9.40
  -5   2  -2   62.49   15.70
   5   2   2   59.99   10.90
  -5   2  -2   81.59   15.80
   5   2   2   85.39    7.50
   5   2   2   65.59   13.10
  -5   2  -2   78.69    4.30
   5   2   2   80.19    3.00
  -5   2  -2   74.19    9.40
  -5   2  -2  136.09   24.50
   5   2   2   79.39    9.20
  -6  -2  -2 1267.37   69.19
   6  -2   2 1263.77   49.40
   6  -2   2 1243.08   58.69
  -6  -2  -2 1270.17   41.10
   6  -2   2 1233.48   39.30
  -6  -2  -2 1261.47   47.50
  -6  -2  -2 1206.48   57.09
  -6  -2  -2 1179.78   31.30
   6  -2   2 1180.08   55.29
  -6  -2  -2 1194.78   56.79
  -6  -2  -2 1241.98   41.70
   6  -2   2 1186.98   64.29
  -6  -2  -2 1200.28   51.59
  -6  -2  -2 1187.08   49.20
  -6  -2  -2 1209.18   55.09
  -6  -2  -2 1271.47   63.79
   6  -2   2 1181.68   51.59
  -6   2  -2 1174.88   61.49
  -6   2  -2 1226.08   51.29
   6   2   2 1228.18   55.59
   6   2   2 1231.38   33.70
  -6   2  -2 1227.48   62.49
   6   2   2 1298.17   61.79
  -6   2  -2 1207.68   48.90
  -6   2  -2 1245.28   56.79
   6   2   2 1225.58   45.80
  -6   2  -2 1218.58   31.80
   6   2   2 1239.68   37.20
  -6   2  -2 1234.58   58.19
  -6   2  -2 1229.58   63.89
   6   2   2 1246.38   48.30
  -6   2  -2 1241.38   57.89
   6   2   2 1295.87   57.59
   6   2   2 1168.98   54.69
  -6   2  -2 1232.18   55.19
  -6   2  -2 1288.57   69.59
  -7  -2  -2 1142.89   48.50
  -7  -2  -2 1152.78   56.69
   7  -2   2 1170.48   47.00
  -7  -2  -2 1137.39   46.60
   7  -2   2 1239.08   66.39
  -7  -2  -2 1104.89   56.59
  -7  -2  -2 1151.88   35.00
  -7  -2  -2 1173.68   38.50
   7  -2   2 1186.18   56.89
   7  -2   2 1134.69   47.80
  -7  -2  -2 1071.59   67.09
   7  -2   2 1207.88   58.99
   7  -2   2 1152.38   35.40
  -7  -2  -2 1215.18   64.39
  -7  -2  -2 1105.39   30.20
  -7  -2  -2 1243.58   58.89
  -7  -2  -2 1164.58   48.50
   7   2   2 1179.08   35.00
  -7   2  -2 1166.08   55.69
   7   2   2 1187.38   62.09
  -7   2  -2 1106.19   53.99
  -7   2  -2 1127.99   55.59
  -7   2  -2 1235.28   64.59
   7   2   2 1141.49   56.69
  -7   2  -2 1144.79   62.59
   7   2   2 1173.48   50.29
  -7   2  -2 1175.88   56.49
  -7   2  -2 1190.28   70.09
   7   2   2 1141.79   61.09
   7   2   2 1131.59   42.60
   7   2   2 1116.79   28.70
  -7   2  -2 1169.58   61.89
  -7   2  -2 1179.68   42.40
  -7   2  -2 1203.48   50.69
  -7   2  -2 1135.59   47.60
   8  -2   2   -8.00    4.30
  -8  -2  -2    3.40    2.60
   8  -2   2   -8.40    6.10
  -8  -2  -2   -3.70    5.80
   8  -2   2   -9.30    6.30
  -8  -2  -2   -1.80    4.90
   8  -2   2   10.50    5.60
  -8  -2  -2    8.00    3.90
   8  -2   2    1.30    4.10
  -8  -2  -2   -1.90    3.00
  -8  -2  -2    5.10    4.40
  -8  -2  -2   -0.30    7.00
   8  -2   2   14.10    5.90
  -8  -2  -2    1.00    3.00
   8   2   2    1.20    3.90
  -8   2  -2    8.20    5.80
  -8   2  -2   -2.60    4.10
  -8   2  -2    2.30    3.70
  -8   2  -2    7.90    6.20
   8   2   2    9.70    6.40
  -8   2  -2   -2.50    4.90
  -8   2  -2    4.70    4.20
   8   2   2   -2.10    6.20
  -8   2  -2    3.00    3.90
  -8   2  -2    0.80    5.80
   8   2   2    1.80    6.20
  -8   2  -2    3.90    2.90
  -8   2  -2    9.40    7.00
  -8   2  -2    0.00    4.40
   8   2   2    2.00    6.10
  -9  -2  -2  267.97   27.60
  -9  -2  -2  281.27   37.60
   9  -2   2  269.77   31.80
  -9  -2  -2  291.57   26.00
  -9  -2  -2  234.68   28.20
   9  -2   2  292.77   34.90
  -9  -2  -2  291.57   32.60
   9  -2   2  311.27   19.40
  -9  -2  -2  322.97   31.00
   9  -2   2  296.27   26.00
  -9  -2  -2  308.17   22.30
  -9  -2  -2  253.67   20.10
   9   2   2  296.57    9.60
  -9   2  -2  259.47   27.10
  -9   2  -2  292.07   15.40
  -9   2  -2  271.47   23.40
  -9   2  -2  302.87   24.10
   9   2   2  323.37   32.90
  -9   2  -2  288.67   31.60
  -9   2  -2  339.37   46.20
  -9   2  -2  292.67   31.70
   9   2   2  289.87   17.40
  -9   2  -2  301.17   31.40
   9   2   2  305.17   27.20
  -9   2  -2  299.97   24.10
 -10  -2  -2  397.16   38.30
 -10  -2  -2  404.36   41.50
 -10  -2  -2  389.86   27.90
 -10  -2  -2  457.95   47.50
 -10  -2  -2  375.56   34.70
  10  -2   2  440.86   38.50
  10  -2   2  447.76   42.30
 -10  -2  -2  416.76   27.40
 -10   2  -2  370.06   38.70
  10   2   2  415.16   13.00
 -10   2  -2  407.16   45.90
 -10   2  -2  395.56   39.80
  10   2   2  425.86   39.50
 -10   2  -2  394.76   23.50
  10   2   2  483.95   33.10
 -10   2  -2  407.96   37.60
 -10   2  -2  386.16   23.10
 -11  -2  -2   28.70    9.80
 -11  -2  -2    5.10    5.40
 -11  -2  -2   17.80   11.10
 -11  -2  -2    1.00   10.20
  11   2   2   12.80    2.40
 -11   2  -2    4.10   17.30
 -11   2  -2   16.20   12.70
 -12  -2  -2   97.39   24.40
 -12  -2  -2  159.88   35.80
 -12  -2  -2   91.59   28.80
 -12   2  -2   99.19   25.40
 -12   2  -2  103.79   29.10
 -12   2  -2  167.38   35.10
  11  -3  -2   11.70    3.80
 -11  -3   2   39.70   15.70
 -11  -3   2    5.60    7.40
 -11  -3   2    2.00   11.90
 -11   3   2   15.40   11.20
 -11   3   2   21.30   15.00
 -11   3   2   -2.20   11.60
  11   3  -2   11.90    2.60
  11   3  -2   17.50    6.00
 -10  -3   2   62.89   29.90
 -10  -3   2   60.19   24.50
  10  -3  -2   77.59    6.40
 -10  -3   2   64.29   18.00
 -10  -3   2  103.89   18.50
  10   3  -2   78.39    4.70
 -10   3   2   56.59   11.90
 -10   3   2   61.39   19.90
 -10   3   2  100.79   22.80
 -10   3   2   60.19   25.00
  -9  -3   2  253.87   23.70
  -9  -3   2  301.67   37.70
  -9  -3   2  246.98   55.49
  -9  -3   2  237.78   28.90
   9  -3  -2  240.38   10.90
   9  -3  -2  226.18   18.00
  -9   3   2  245.48   22.50
   9   3  -2  241.28    8.90
  -9   3   2  209.88   39.30
   9   3  -2  260.87   24.80
  -9   3   2  185.28   36.50
  -9   3   2  215.38   22.70
  -9   3   2  263.37   18.40
  -9   3   2  225.48   30.10
  -9   3   2  295.67   50.49
  -8  -3   2   26.30    7.80
   8  -3  -2   12.10    2.90
   8  -3  -2    5.60    8.50
  -8  -3   2   21.40   13.20
  -8  -3   2    5.70    5.50
   8  -3  -2    2.10    6.60
  -8  -3   2    5.10    6.80
   8  -3  -2   13.00   10.30
  -8  -3   2    3.60    7.70
   8  -3  -2   12.30    5.00
  -8  -3   2   -4.00    8.30
   8   3  -2    8.60    7.50
  -8   3   2    0.80    5.60
  -8   3   2    4.70    5.30
  -8   3   2   10.90    7.40
  -8   3   2   25.20    9.20
   8   3  -2   10.70   10.40
  -8   3   2   10.70    3.50
  -8   3   2   17.40    5.80
  -8   3   2   11.40    7.40
  -8   3   2    2.70    9.50
   8   3  -2    8.90    1.90
   8   3  -2   16.00    5.70
  -7  -3   2  293.77   35.40
   7  -3  -2  326.27   29.90
  -7  -3   2  328.97   17.00
  -7  -3   2  311.57   27.10
  -7  -3   2  375.06   32.50
   7  -3  -2  285.77   30.20
  -7  -3   2  378.36   33.90
   7  -3  -2  346.47   26.80
  -7  -3   2  341.27   32.70
   7  -3  -2  286.27   28.50
   7  -3  -2  321.77   25.90
   7  -3  -2  390.16   28.90
  -7  -3   2  305.97   33.20
   7  -3  -2  325.37   12.40
  -7  -3   2  330.17   29.90
  -7   3   2  345.57   28.70
  -7   3   2  356.06   28.70
  -7   3   2  350.66   24.50
  -7   3   2  379.36   38.30
  -7   3   2  321.37   32.40
   7   3  -2  344.07   11.10
  -7   3   2  383.96   42.80
   7   3  -2  373.56   24.90
  -7   3   2  335.37   23.90
  -7   3   2  312.07   28.40
   7   3  -2  358.16   27.40
   7   3  -2  388.76   28.00
  -7   3   2  352.66   35.80
  -7   3   2  350.56   23.80
   7   3  -2  352.96   19.10
  -7   3   2  410.86   41.60
   7   3  -2  408.66   33.30
   6  -3  -2  412.76   30.20
   6  -3  -2  434.96   14.50
  -6  -3   2  446.16   35.80
  -6  -3   2  445.56   35.90
  -6  -3   2  445.66   35.70
   6  -3  -2  448.86   35.50
   6  -3  -2  415.76   27.20
  -6  -3   2  439.86   36.50
  -6  -3   2  504.95   44.90
  -6  -3   2  436.46   25.50
  -6  -3   2  478.15   32.70
  -6  -3   2  434.16   34.20
  -6  -3   2  482.35   32.80
   6  -3  -2  497.05   35.70
   6  -3  -2  446.16   36.30
   6  -3  -2  500.75   31.00
  -6  -3   2  437.66   37.80
   6  -3  -2  432.56   36.20
   6   3  -2  447.96   13.40
  -6   3   2  446.06   40.10
   6   3  -2  432.06   20.10
  -6   3   2  466.95   34.30
   6   3  -2  451.55   19.80
  -6   3   2  427.16   27.60
  -6   3   2  396.36   30.80
  -6   3   2  468.15   43.30
   6   3  -2  477.55   32.10
   6   3  -2  432.86   42.20
  -6   3   2  473.15   43.80
  -6   3   2  456.35   38.60
  -6   3   2  430.26   27.00
  -6   3   2  451.95   29.30
  -6   3   2  420.26   31.00
   6   3  -2  461.15   36.00
   6   3  -2  437.66   28.90
   6   3  -2  462.05   24.00
  -5  -3   2  100.59   11.60
   5  -3  -2  110.99   21.00
  -5  -3   2  100.49   21.20
  -5  -3   2  117.79   22.30
  -5  -3   2  118.89   19.30
   5  -3  -2   99.69   13.20
  -5  -3   2   68.69   18.70
   5  -3  -2  118.79   18.40
   5  -3  -2   88.99   18.50
  -5  -3   2   71.99   17.20
  -5  -3   2   81.09   17.30
   5  -3  -2   93.59   19.70
   5  -3  -2   83.09    4.70
   5  -3  -2   92.29   14.60
  -5  -3   2   80.69   17.20
   5  -3  -2   78.19   17.40
  -5  -3   2   86.39   11.50
  -5  -3   2  100.29   20.70
   5  -3  -2   71.69    8.00
   5   3  -2   75.39   14.40
  -5   3   2   71.99   19.80
  -5   3   2   95.79   11.90
  -5   3   2   77.29   20.70
   5   3  -2  100.89   11.90
  -5   3   2   96.79   16.20
  -5   3   2   55.69   13.70
   5   3  -2   78.79   10.80
  -5   3   2   91.89   18.00
   5   3  -2   83.29    9.80
  -5   3   2  103.29   15.80
   5   3  -2   76.09   20.30
  -5   3   2   66.09   17.40
  -5   3   2   62.49   18.00
   5   3  -2   85.99   20.10
   5   3  -2   97.79   10.40
  -4  -3   2  340.17   31.20
   4  -3  -2  353.86   35.00
  -4  -3   2  389.76   49.00
   4  -3  -2  366.66   11.70
   4  -3  -2  389.16   34.10
   4  -3  -2  366.16   29.10
   4  -3  -2  374.76   26.70
   4  -3  -2  392.76   33.00
  -4  -3   2  351.86   30.30
   4  -3  -2  397.46   23.40
   4  -3  -2  371.16   19.70
   4  -3  -2  355.96   30.70
  -4  -3   2  399.56   28.00
  -4  -3   2  350.46   30.60
  -4  -3   2  370.16   23.30
   4  -3  -2  343.57   29.80
   4  -3  -2  418.46   36.10
  -4  -3   2  359.96   26.60
  -4   3   2  347.37   26.10
  -4   3   2  380.96   36.10
   4   3  -2  350.76   27.50
   4   3  -2  356.96   23.30
   4   3  -2  357.36   21.70
  -4   3   2  322.57   29.20
  -4   3   2  346.27   11.40
  -4   3   2  370.56   32.50
  -4   3   2  367.46   26.00
  -4   3   2  358.66   35.50
   4   3  -2  352.76   23.80
  -4   3   2  351.56   28.50
  -4   3   2  374.06   22.00
  -4   3   2  355.46   29.10
   4   3  -2  352.46   26.20
   4   3  -2  385.36   22.40
   4   3  -2  348.37   23.60
   4   3  -2  330.07   31.70
  -4   3   2  384.76   34.30
  -4   3   2  367.56   24.30
   3  -3  -2  727.33   45.60
  -3  -3   2  786.22   48.10
  -3  -3   2  757.92   45.90
   3  -3  -2  771.52   33.80
  -3  -3   2  787.12   42.80
  -3  -3   2  821.82   48.00
  -3  -3   2  811.82   49.30
   3  -3  -2  826.52   45.90
   3  -3  -2  789.82   39.30
   3  -3  -2  820.92   52.39
   3  -3  -2  755.22   44.70
   3  -3  -2  830.92   47.20
  -3  -3   2  811.62   49.90
  -3  -3   2  736.63   41.40
   3  -3  -2  742.63   20.70
   3  -3  -2  912.21   53.99
   3  -3  -2  796.92   41.40
   3  -3  -2  797.62   27.80
  -3  -3   2  765.02   40.80
  -3  -3   2  786.42   37.20
   3   3  -2  802.62   40.10
   3   3  -2  680.23   26.30
   3   3  -2  820.32   40.70
  -3   3   2  809.62   37.10
  -3   3   2  766.72   39.80
  -3   3   2  781.22   37.20
   3   3  -2  740.63   35.60
   3   3  -2  796.92   47.00
  -3   3   2  790.72   41.80
  -3   3   2  918.81   71.39
  -3   3   2  711.73   44.80
   3   3  -2  741.03   42.50
   3   3  -2  838.22   41.80
   3   3  -2  797.52   40.90
   3   3  -2  731.43   48.00
  -3   3   2  809.92   21.30
  -3   3   2  721.83   46.70
  -3   3   2  724.93   55.09
   3   3  -2  773.52   36.00
   3   3  -2  752.62   49.70
  -3   3   2  791.12   49.20
  -3   3   2  810.22   46.30
  -2  -3   2  252.87   25.80
   2  -3  -2  271.37   17.40
   2  -3  -2  266.67   26.20
   2  -3  -2  262.47   20.70
   2  -3  -2  249.68    8.10
   2  -3  -2  231.98   26.50
  -2  -3   2  272.57   21.00
   2  -3  -2  246.58   24.40
  -2  -3   2  228.48   25.90
   2  -3  -2  192.78   20.70
   2  -3  -2  264.87   19.30
  -2  -3   2  251.67   26.20
   2  -3  -2  279.97   27.10
   2  -3  -2  284.17   23.70
   2  -3  -2  217.88   25.60
  -2  -3   2  251.87   22.70
   2  -3  -2  230.48   24.10
  -2  -3   2  245.18   24.80
  -2  -3   2  246.88   21.80
  -2  -3   2  245.48   23.50
  -2   3   2  249.88   22.40
  -2   3   2  267.57   26.90
   2   3  -2  211.98   24.00
  -2   3   2  280.07   28.60
   2   3  -2  249.18   22.70
   2   3  -2  236.48   23.90
  -2   3   2  226.18   23.40
  -2   3   2  255.57   19.70
   2   3  -2  241.28   19.50
  -2   3   2  292.97   28.40
  -2   3   2  222.68   21.10
   2   3  -2  288.17   23.70
  -2   3   2  280.47   27.30
   2   3  -2  250.47   25.40
   2   3  -2  238.08   16.30
  -2   3   2  242.68   26.40
   2   3  -2  241.88   28.30
   2   3  -2  236.88   22.40
  -2   3   2  231.88   20.50
  -2   3   2  284.97   28.70
   1  -3  -2  992.40   51.99
  -1  -3   2 1055.39   57.29
   1  -3  -2 1022.00   53.29
  -1  -3   2 1123.79   51.19
   1  -3  -2  985.80   55.29
   1  -3  -2 1004.80   55.29
   1  -3  -2 1062.69   53.19
   1  -3  -2 1203.38   62.69
   1  -3  -2 1062.09   44.70
  -1  -3   2 1015.80   54.69
  -1  -3   2 1067.29   63.79
   1  -3  -2 1016.50   25.90
  -1  -3   2 1075.49   46.80
  -1  -3   2 1007.10   51.89
   1  -3  -2 1076.99   46.20
  -1  -3   2  946.91   54.49
  -1  -3   2 1123.89   50.79
   1  -3  -2  971.00   51.79
   1  -3  -2 1042.10   44.60
   1  -3  -2 1012.90   51.19
  -1  -3   2 1050.09   54.19
   1   3  -2  973.00   52.29
   1   3  -2 1015.80   51.19
   1   3  -2 1064.69   50.89
   1   3  -2 1034.70   24.40
  -1   3   2  963.70   50.49
  -1   3   2 1007.00   47.50
  -1   3   2 1073.99   58.29
   1   3  -2 1045.70   47.70
  -1   3   2 1060.19   49.20
  -1   3   2 1003.20   56.19
   1   3  -2 1026.20   43.40
  -1   3   2 1132.19   58.59
   1   3  -2 1127.99   58.79
  -1   3   2 1013.50   55.39
   1   3  -2  944.41   52.49
   1   3  -2  998.40   54.69
  -1   3   2 1024.00   43.10
   0  -3  -2  584.14   37.40
   0  -3   2  582.24   34.80
   0  -3   2  653.23   43.20
   0  -3   2  664.33   35.80
   0  -3   2  600.34   40.20
   0  -3   2  521.25   38.60
   0  -3   2  599.94   36.30
   0  -3  -2  626.54   34.00
   0  -3  -2  485.25   39.80
   0  -3  -2  628.84   37.90
   0  -3  -2  569.84   37.30
   0  -3  -2  620.64   39.70
   0  -3   2  625.64   36.00
   0  -3  -2  541.65   40.20
   0  -3  -2  562.34   36.60
   0  -3   2  573.84   40.00
   0  -3   2  614.54   37.80
   0  -3  -2  576.84   38.00
   0  -3  -2  581.64   15.00
   0  -3  -2  631.14   33.00
   0  -3  -2  562.64   33.10
   0   3   2  603.64   36.40
   0   3  -2  594.84   38.50
   0   3  -2  546.25   33.40
   0   3  -2  581.94   37.30
   0   3  -2  501.05   37.60
   0   3  -2  569.54   40.10
   0   3  -2  565.74   33.80
   0   3   2  556.94   33.60
   0   3   2  577.54   39.50
   0   3   2  528.15   38.70
   0   3   2  577.34   39.90
   0   3  -2  574.44   40.10
   0   3  -2  552.04   33.20
   0   3  -2  556.74   42.30
   0   3   2  535.45   32.60
   0   3  -2  542.95   33.80
   0   3   2  632.74   40.80
   0   3   2  599.24   30.20
   0   3   2  554.64   40.90
   0   3  -2  570.34   14.50
   0   3   2  593.54   36.40
  -1  -3  -2   28.90    8.10
  -1  -3  -2   24.40    9.20
  -1  -3  -2   30.90   10.80
  -1  -3  -2   51.69   13.00
   1  -3   2   47.60   13.80
   1  -3   2   35.70   10.20
  -1  -3  -2   47.50   14.00
   1  -3   2   38.00   11.00
   1  -3   2   31.10    8.80
   1  -3   2   49.20   12.20
  -1  -3  -2   33.30   11.00
  -1  -3  -2   24.30   10.00
   1  -3   2   32.50   12.20
  -1  -3  -2   32.80   11.20
   1  -3   2   32.70   12.20
  -1  -3  -2   55.69   13.30
  -1  -3  -2   36.00   10.70
   1  -3   2   26.40    9.90
  -1  -3  -2   51.19   12.90
   1   3   2   22.20    7.10
  -1   3  -2   42.80   12.00
  -1   3  -2   38.90   11.80
  -1   3  -2   14.30    9.50
  -1   3  -2   43.50   10.90
   1   3   2   25.20    6.90
   1   3   2   32.20    9.40
   1   3   2   42.10   14.00
   1   3   2   45.10   14.10
  -1   3  -2   35.80    2.00
   1   3   2   46.10   13.50
  -1   3  -2   24.90    8.50
  -1   3  -2   49.30   12.50
   1   3   2   36.50   11.10
  -1   3  -2   38.20   14.20
  -1   3  -2   30.90   11.10
  -1   3  -2   37.40   13.00
   1   3   2   29.70    7.50
  -1   3  -2   32.10    9.80
   1   3   2   45.90   13.10
  -2  -3  -2 1100.49   53.69
   2  -3   2 1268.87   62.79
  -2  -3  -2 1217.78   48.50
  -2  -3  -2 1148.19   54.49
  -2  -3  -2 1036.80   54.29
  -2  -3  -2 1130.19   60.29
   2  -3   2 1148.69   51.39
  -2  -3  -2 1058.09   71.99
   2  -3   2 1151.38   58.69
  -2  -3  -2 1184.68   53.19
   2  -3   2 1188.38   51.59
  -2  -3  -2 1126.39   62.89
   2  -3   2 1202.28   63.69
   2  -3   2 1086.99   55.89
  -2  -3  -2 1184.48   58.09
   2  -3   2 1186.48   55.99
  -2   3  -2 1175.98   51.79
   2   3   2 1172.38   60.79
   2   3   2 1130.59   43.70
  -2   3  -2 1114.69   62.09
  -2   3  -2 1157.68   63.49
   2   3   2 1162.88   61.69
   2   3   2 1092.19   59.19
  -2   3  -2 1061.09   54.89
  -2   3  -2 1103.49   58.99
  -2   3  -2 1086.19   28.60
  -2   3  -2 1090.49   61.39
   2   3   2 1189.38   54.79
   2   3   2 1235.58   59.09
   2   3   2 1153.48   48.40
  -2   3  -2 1202.58   54.69
   2   3   2 1152.28   52.89
   2   3   2 1148.09   46.60
   2   3   2 1141.39   52.49
  -2   3  -2 1183.18   54.59
  -2   3  -2 1087.59   60.19
  -3  -3  -2  406.36   29.70
   3  -3   2  385.26   27.40
  -3  -3  -2  341.47   22.60
  -3  -3  -2  406.36   27.50
  -3  -3  -2  363.16   34.70
   3  -3   2  296.77   27.40
   3  -3   2  345.87   21.10
  -3  -3  -2  391.26   31.10
  -3  -3  -2  359.86   28.70
  -3  -3  -2  361.26   34.40
  -3  -3  -2  352.26   28.90
   3  -3   2  338.97   33.10
   3  -3   2  343.87   31.20
  -3  -3  -2  365.86   33.40
  -3  -3  -2  348.37   28.30
   3  -3   2  354.86   31.90
  -3  -3  -2  384.06   33.40
  -3   3  -2  405.86   28.10
   3   3   2  351.16   30.00
   3   3   2  385.96   27.50
  -3   3  -2  356.76   11.00
  -3   3  -2  342.67   24.80
  -3   3  -2  359.16   33.40
  -3   3  -2  373.76   31.30
  -3   3  -2  383.16   26.20
   3   3   2  316.57   24.00
  -3   3  -2  352.96   32.00
   3   3   2  373.06   24.40
   3   3   2  358.76   32.40
   3   3   2  369.46   21.40
  -3   3  -2  399.76   29.40
   3   3   2  405.06   28.60
   3   3   2  409.66   22.50
   3   3   2  372.86   29.60
   3   3   2  335.07   30.70
  -4  -3  -2   22.40    8.20
   4  -3   2   42.40   12.20
   4  -3   2   18.60    8.00
  -4  -3  -2   28.10   10.60
  -4  -3  -2   29.70   11.50
  -4  -3  -2   33.50    8.10
  -4  -3  -2   31.70   10.10
  -4  -3  -2   29.50   10.00
  -4  -3  -2   38.60   11.00
  -4  -3  -2   32.10   10.40
   4  -3   2   35.00   10.50
   4  -3   2   21.30    9.50
   4  -3   2   35.30    9.10
   4  -3   2   19.40    9.50
   4  -3   2   55.29   15.30
   4  -3   2   38.60    4.60
  -4  -3  -2   22.70   10.60
  -4   3  -2   27.00    8.40
  -4   3  -2   49.30   15.10
  -4   3  -2   21.90    7.40
  -4   3  -2   22.60   10.40
   4   3   2   35.60    7.90
  -4   3  -2   36.20   10.40
  -4   3  -2   12.80   10.00
   4   3   2   30.70    8.70
   4   3   2   29.40    7.20
  -4   3  -2   34.10    9.00
   4   3   2   28.60   10.20
  -4   3  -2   32.90   10.70
   4   3   2   41.20    7.30
  -4   3  -2   32.80   12.60
   4   3   2   21.30   11.20
   4   3   2   24.40    9.00
   4   3   2   39.40   10.70
   4   3   2   47.00   13.20
  -4   3  -2   28.20    2.50
  -4   3  -2   31.70   12.80
  -5  -3  -2  520.65   27.10
  -5  -3  -2  503.95   13.80
   5  -3   2  504.85   42.70
   5  -3   2  520.25   41.50
   5  -3   2  517.85   38.10
  -5  -3  -2  501.75   37.60
   5  -3   2  528.75   27.50
  -5  -3  -2  492.25   34.20
   5  -3   2  486.85   34.30
  -5  -3  -2  516.45   42.10
  -5  -3  -2  546.25   38.20
  -5  -3  -2  496.45   30.00
   5  -3   2  477.35   32.20
  -5  -3  -2  470.95   40.40
  -5  -3  -2  420.66   38.50
  -5   3  -2  480.55   30.00
  -5   3  -2  512.75   51.29
  -5   3  -2  501.85   38.40
   5   3   2  462.25   24.60
  -5   3  -2  489.35   42.00
   5   3   2  497.75   30.70
  -5   3  -2  519.05   34.60
   5   3   2  531.15   33.60
  -5   3  -2  505.75   42.90
  -5   3  -2  510.75   40.30
   5   3   2  515.45   38.60
  -5   3  -2  488.35   39.50
   5   3   2  496.75   23.80
   5   3   2  533.25   30.70
   5   3   2  521.05   40.40
   5   3   2  490.55   25.30
   5   3   2  496.15   13.40
  -5   3  -2  521.85   31.60
  -5   3  -2  503.75   42.70
   5   3   2  473.35   34.80
   6  -3   2  219.28   22.50
   6  -3   2  304.77   24.60
  -6  -3  -2  252.17   24.40
  -6  -3  -2  235.78   29.10
  -6  -3  -2  245.88   28.80
  -6  -3  -2  210.18   23.50
   6  -3   2  249.28   16.80
  -6  -3  -2  238.88   19.90
   6  -3   2  230.48   27.20
  -6  -3  -2  237.48   26.10
   6  -3   2  236.98   30.00
   6  -3   2  225.98   23.90
  -6  -3  -2  249.88   23.20
   6  -3   2  256.07   15.60
  -6  -3  -2  249.68    8.40
  -6  -3  -2  252.27   31.20
  -6   3  -2  278.37   24.70
   6   3   2  248.78   28.00
   6   3   2  256.67   17.90
  -6   3  -2  282.27   30.40
   6   3   2  264.27   15.20
  -6   3  -2  235.48   20.20
   6   3   2  237.68   23.90
  -6   3  -2  282.27   30.40
  -6   3  -2  209.78   25.20
   6   3   2  244.38   25.00
  -6   3  -2  257.77   28.50
   6   3   2  265.07   19.50
   6   3   2  277.57   11.30
   6   3   2  253.07   15.40
  -6   3  -2  270.17   30.50
   6   3   2  259.97    7.70
  -6   3  -2  227.18   21.80
  -6   3  -2  252.67   23.50
   6   3   2  243.88   27.60
  -6   3  -2  297.07   34.20
   6   3   2  249.58   21.90
  -6   3  -2  308.67   31.90
  -7  -3  -2    0.90    7.70
  -7  -3  -2   -2.30    4.50
   7  -3   2    8.20    2.90
   7  -3   2   -3.50    4.60
  -7  -3  -2    3.90    5.40
   7  -3   2   -9.70    6.10
  -7  -3  -2   -4.50    3.10
  -7  -3  -2   -6.60    4.60
  -7  -3  -2   -9.20    6.90
  -7  -3  -2    0.30    4.90
   7  -3   2    1.00    8.20
  -7  -3  -2   -6.30    7.70
   7  -3   2   -0.50    6.60
   7  -3   2    2.50    6.20
  -7  -3  -2    0.30    5.00
   7  -3   2   -1.30    5.60
  -7   3  -2   -1.20    8.80
  -7   3  -2   -2.50    4.40
   7   3   2    7.70    4.50
  -7   3  -2    9.50    6.00
  -7   3  -2    4.00    3.10
   7   3   2    8.70    7.20
   7   3   2    4.10    2.70
   7   3   2    3.10    5.30
  -7   3  -2   -2.10    4.40
  -7   3  -2   12.30    4.20
  -7   3  -2    1.40    7.60
   7   3   2   11.30    5.10
   7   3   2   -4.80    7.30
  -7   3  -2    2.50    5.20
   7   3   2   -1.00    2.80
  -7   3  -2    1.80    5.60
  -7   3  -2    5.30    6.70
   8  -3   2  231.38   25.20
  -8  -3  -2  249.58   36.30
  -8  -3  -2  282.67   28.10
  -8  -3  -2  262.57   32.80
  -8  -3  -2  237.68   27.60
   8  -3   2  271.77   37.20
  -8  -3  -2  236.48   27.10
  -8  -3  -2  265.27   28.20
   8  -3   2  258.07   27.90
   8  -3   2  235.98   26.10
  -8  -3  -2  279.07   30.30
  -8   3  -2  241.58   31.70
  -8   3  -2  271.37   29.60
   8   3   2  262.77   20.30
  -8   3  -2  297.67   31.00
  -8   3  -2  244.48   33.60
   8   3   2  259.47   32.30
  -8   3  -2  284.47   26.30
   8   3   2  265.77    8.40
  -8   3  -2  256.67   22.70
  -8   3  -2  273.47   36.90
   8   3   2  234.48   26.10
  -8   3  -2  276.07   20.40
  -8   3  -2  245.78   28.80
  -9  -3  -2   45.70   14.70
   9  -3   2   72.29   22.30
   9  -3   2   88.19   17.60
   9  -3   2   48.60   14.30
   9  -3   2   95.79   19.10
  -9  -3  -2   56.19   14.50
  -9  -3  -2   73.09   23.50
  -9  -3  -2   55.09   15.50
  -9  -3  -2   48.10   14.80
  -9   3  -2   91.99   29.00
  -9   3  -2   88.99   25.50
  -9   3  -2   55.79   14.20
  -9   3  -2   52.89   18.80
   9   3   2   45.40   11.60
  -9   3  -2   74.99   12.00
  -9   3  -2   53.99   16.50
   9   3   2   79.29   19.80
   9   3   2   71.89    3.80
  -9   3  -2   51.89   13.40
   9   3   2   52.29   19.10
 -10  -3  -2   -9.80   13.60
 -10  -3  -2   -6.50    9.60
 -10  -3  -2    4.80   11.10
  10  -3   2    7.30   16.70
 -10  -3  -2   12.50   15.40
 -10  -3  -2   12.40    5.80
 -10   3  -2    0.00    4.20
 -10   3  -2   -0.60   12.70
 -10   3  -2   -3.40    7.50
 -10   3  -2   -2.60    7.30
 -11  -3  -2  102.99   27.50
 -11  -3  -2   43.20   15.80
 -11  -3  -2   53.29   14.40
 -11  -3  -2   23.40   18.00
 -11   3  -2   52.89   24.00
 -11   3  -2   38.90   17.90
 -10  -4   2   58.79   17.60
  10  -4  -2   55.39    5.90
 -10   4   2   57.09   22.20
  10   4  -2   62.39    4.50
 -10   4   2   33.60   19.60
   9  -4  -2   22.10    4.20
  -9  -4   2   28.60   14.80
  -9  -4   2   23.10   12.70
   9  -4  -2   26.70   11.80
  -9  -4   2   12.50   21.70
   9   4  -2   24.20    3.00
  -9   4   2   50.19   17.00
  -9   4   2   20.40    9.70
  -9   4   2   14.20   15.50
  -9   4   2   43.10   14.70
  -9   4   2   20.60    8.80
   9   4  -2   20.30   11.60
  -9   4   2   10.60    9.90
  -9   4   2    6.60    8.70
  -8  -4   2  124.49   28.70
  -8  -4   2  175.18   25.60
  -8  -4   2  183.48   39.30
   8  -4  -2  137.29   30.30
   8  -4  -2  131.09   25.00
   8  -4  -2  120.29    7.40
  -8  -4   2   74.79   24.00
   8   4  -2  155.88   21.10
  -8   4   2   87.79   30.10
  -8   4   2  132.89   21.20
  -8   4   2  125.39   24.80
  -8   4   2  130.69   32.80
  -8   4   2   95.29   20.10
  -8   4   2  161.18   31.50
  -8   4   2  140.69   17.60
  -7  -4   2  236.28   27.60
   7  -4  -2  291.77   33.90
   7  -4  -2  264.17   24.40
  -7  -4   2  236.98   32.20
  -7  -4   2  231.78   29.00
   7  -4  -2  226.38   27.20
  -7  -4   2  283.27   38.40
   7  -4  -2  235.18   31.00
  -7  -4   2  259.77   32.10
  -7  -4   2  236.38   31.30
   7  -4  -2  252.47   10.70
   7   4  -2  241.78   10.00
  -7   4   2  235.58   20.50
  -7   4   2  209.18   40.80
  -7   4   2  319.57   35.00
  -7   4   2  228.78   43.20
   7   4  -2  271.87   26.00
   7   4  -2  258.57   26.40
  -7   4   2  250.17   35.20
  -7   4   2  249.18   28.00
  -7   4   2  224.88   27.10
  -7   4   2  259.37   30.70
  -7   4   2  272.47   35.40
  -6  -4   2  173.88   47.70
   6  -4  -2  185.78   23.30
   6  -4  -2  173.78   40.20
  -6  -4   2  180.98   19.40
   6  -4  -2  176.98    8.10
   6  -4  -2  129.79   26.00
  -6  -4   2  232.38   42.30
  -6  -4   2  190.58   26.30
   6  -4  -2  165.28   17.60
   6  -4  -2  179.58   23.80
   6  -4  -2  202.08   18.80
  -6  -4   2  166.68   35.80
  -6  -4   2  144.49   16.50
  -6  -4   2  163.68   31.20
  -6  -4   2  198.88   27.40
  -6  -4   2  159.58   25.50
   6   4  -2  141.39   31.00
  -6   4   2  154.78   20.10
  -6   4   2  148.59   29.10
  -6   4   2  180.68   34.40
  -6   4   2  202.28   27.50
   6   4  -2  171.38   23.70
  -6   4   2  159.98   32.00
  -6   4   2  143.79   23.70
   6   4  -2  193.78   21.50
  -6   4   2  184.68   22.70
  -6   4   2  171.48   34.90
   6   4  -2  160.58    7.00
  -6   4   2  140.29   18.40
   6   4  -2  152.58   15.70
   6   4  -2  156.58   17.00
   6   4  -2  183.88   21.40
  -6   4   2  140.49   18.70
   5  -4  -2  446.86   46.80
   5  -4  -2  408.96   41.30
   5  -4  -2  456.95   14.60
   5  -4  -2  508.45   41.40
   5  -4  -2  464.05   38.80
  -5  -4   2  495.25   42.00
  -5  -4   2  372.66   37.60
  -5  -4   2  456.15   41.30
  -5  -4   2  426.76   29.60
  -5  -4   2  511.85   40.30
  -5  -4   2  485.05   44.10
  -5  -4   2  369.76   32.80
   5  -4  -2  410.96   38.10
  -5  -4   2  486.15   35.60
   5  -4  -2  430.26   27.70
   5  -4  -2  409.96   24.10
  -5  -4   2  453.65   41.60
  -5  -4   2  401.76   39.60
   5  -4  -2  436.66   38.90
  -5   4   2  428.86   33.30
   5   4  -2  473.35   35.00
  -5   4   2  409.66   42.30
  -5   4   2  470.85   36.50
  -5   4   2  444.46   40.70
  -5   4   2  460.75   35.70
   5   4  -2  455.35   43.90
  -5   4   2  390.56   40.50
   5   4  -2  439.76   36.80
   5   4  -2  409.86   28.50
   5   4  -2  482.05   30.80
   5   4  -2  455.95   34.20
   5   4  -2  444.76   29.40
  -5   4   2  477.65   34.40
  -5   4   2  451.75   30.50
  -5   4   2  441.86   45.60
  -5   4   2  475.15   41.60
  -4  -4   2  445.66   40.30
  -4  -4   2  419.06   33.00
   4  -4  -2  386.36   35.70
   4  -4  -2  472.25   39.80
  -4  -4   2  422.66   39.90
   4  -4  -2  389.26   28.00
  -4  -4   2  446.56   39.60
   4  -4  -2  519.25   41.20
  -4  -4   2  448.96   41.80
  -4  -4   2  441.06   30.70
  -4  -4   2  362.56   37.50
   4  -4  -2  403.06   42.20
  -4  -4   2  407.06   38.60
  -4  -4   2  408.26   37.80
   4  -4  -2  424.06   13.70
   4  -4  -2  442.96   41.40
   4  -4  -2  442.16   38.00
   4  -4  -2  425.16   25.90
  -4  -4   2  450.75   36.10
   4   4  -2  427.56   37.30
   4   4  -2  446.36   30.80
   4   4  -2  480.15   44.80
   4   4  -2  424.46   32.20
   4   4  -2  397.16   34.30
  -4   4   2  439.66   35.30
  -4   4   2  458.35   35.90
   4   4  -2  471.55   29.70
   4   4  -2  507.95   35.10
   4   4  -2  473.15   29.70
  -4   4   2  379.16   42.50
  -4   4   2  437.26   44.60
   4   4  -2  412.16   40.50
  -4   4   2  414.76   41.30
  -4   4   2  464.65   34.50
  -4   4   2  502.55   34.70
   4   4  -2  399.66   30.90
  -4   4   2  481.95   43.80
  -4   4   2  499.55   41.00
  -4   4   2  467.95   30.40
  -3  -4   2  415.76   39.70
   3  -4  -2  440.16   42.70
  -3  -4   2  428.86   35.60
   3  -4  -2  466.35   42.60
  -3  -4   2  422.46   38.70
  -3  -4   2  486.55   42.10
   3  -4  -2  486.45   42.10
   3  -4  -2  418.06   36.50
  -3  -4   2  434.46   35.20
  -3  -4   2  454.85   42.00
   3  -4  -2  457.95   39.90
   3  -4  -2  442.16   24.40
  -3  -4   2  443.46   39.20
  -3  -4   2  391.76   30.00
  -3  -4   2  434.26   36.80
   3  -4  -2  429.66   31.90
  -3  -4   2  468.75   41.90
   3  -4  -2  439.26   13.40
   3  -4  -2  443.26   28.60
   3  -4  -2  456.55   34.90
   3  -4  -2  410.26   37.40
  -3   4   2  457.65   44.30
   3   4  -2  431.26   40.20
   3   4  -2  441.46   22.90
  -3   4   2  437.36   31.10
   3   4  -2  460.25   35.40
   3   4  -2  446.36   37.90
  -3   4   2  429.56   37.60
   3   4  -2  495.25   33.20
  -3   4   2  420.66   34.30
  -3   4   2  394.46   28.70
  -3   4   2  421.06   32.80
  -3   4   2  499.65   45.20
   3   4  -2  424.76   30.00
  -3   4   2  435.86   41.00
   3   4  -2  476.55   35.50
  -3   4   2  433.66   40.40
   3   4  -2  430.96   43.10
   3   4  -2  447.76   32.60
   3   4  -2  425.46   33.50
  -3   4   2  372.26   31.50
  -3   4   2  433.26   35.20
   3   4  -2  460.05   28.80
  -2  -4   2  521.45   44.60
  -2  -4   2  535.65   44.80
  -2  -4   2  492.95   39.70
   2  -4  -2  495.75   32.20
  -2  -4   2  498.85   37.40
   2  -4  -2  622.24   48.90
   2  -4  -2  505.15   41.30
  -2  -4   2  537.05   38.30
   2  -4  -2  473.05   40.40
  -2  -4   2  527.75   43.70
  -2  -4   2  501.05   42.60
   2  -4  -2  592.04   39.00
   2  -4  -2  582.94   43.10
  -2  -4   2  574.54   36.90
   2  -4  -2  524.05   15.20
  -2  -4   2  481.15   43.90
   2  -4  -2  522.15   34.50
  -2  -4   2  551.04   41.60
   2  -4  -2  548.05   46.60
   2  -4  -2  614.84   44.00
   2  -4  -2  571.94   31.30
   2   4  -2  575.64   47.10
   2   4  -2  575.34   38.90
  -2   4   2  534.35   38.80
   2   4  -2  577.44   38.90
  -2   4   2  513.75   43.40
   2   4  -2  549.74   37.50
   2   4  -2  503.55   41.50
   2   4  -2  488.95   46.70
   2   4  -2  580.64   30.80
   2   4  -2  568.34   43.30
  -2   4   2  567.74   42.10
  -2   4   2  549.15   37.00
   2   4  -2  560.54   44.30
   2   4  -2  529.65   33.20
  -2   4   2  500.75   44.50
  -2   4   2  533.75   36.90
   2   4  -2  556.64   44.20
  -2   4   2  560.54   46.80
  -2   4   2  599.94   46.40
  -2   4   2  515.95   36.60
  -2   4   2  502.75   37.40
  -2   4   2  531.55   33.10
   2   4  -2  492.05   34.40
  -1  -4   2  470.85   39.00
   1  -4  -2  495.65   40.50
   1  -4  -2  473.05   39.80
   1  -4  -2  502.35   40.00
   1  -4  -2  484.05   13.70
   1  -4  -2  543.45   44.40
  -1  -4   2  535.05   39.60
  -1  -4   2  477.05   34.10
  -1  -4   2  551.34   38.40
   1  -4  -2  531.25   44.70
  -1  -4   2  469.35   42.80
   1  -4  -2  460.85   32.00
   1  -4  -2  504.75   45.10
  -1  -4   2  509.35   41.90
   1  -4  -2  461.55   38.20
  -1  -4   2  472.25   42.90
  -1  -4   2  445.06   34.60
   1  -4  -2  502.95   32.90
  -1   4   2  534.85   43.50
  -1   4   2  520.25   43.60
   1   4  -2  582.74   38.50
   1   4  -2  467.95   40.80
  -1   4   2  473.15   36.50
  -1   4   2  509.05   43.30
  -1   4   2  508.65   36.00
   1   4  -2  513.05   45.60
  -1   4   2  450.05   34.20
   1   4  -2  518.25   39.00
  -1   4   2  487.85   31.20
   1   4  -2  496.55   40.40
   1   4  -2  493.85   32.10
   1   4  -2  519.55   40.50
   1   4  -2  552.84   37.00
  -1   4   2  503.05   38.80
   1   4  -2  494.15   35.80
  -1   4   2  510.65   36.40
   1   4  -2  550.24   44.70
   1   4  -2  473.65   40.90
  -1   4   2  446.96   41.20
   0  -4  -2  809.22   56.59
   0  -4  -2  809.92   20.80
   0  -4   2  780.32   55.19
   0  -4   2  796.42   55.19
   0  -4   2  779.22   66.19
   0  -4   2  778.12   47.50
   0  -4  -2  806.72   52.69
   0  -4  -2  797.92   50.49
   0  -4  -2  820.12   45.80
   0  -4   2  807.12   48.90
   0  -4  -2  846.42   70.29
   0  -4  -2  784.42   53.49
   0  -4  -2  860.71   53.79
   0  -4  -2  855.71   47.10
   0  -4   2  776.52   55.19
   0  -4   2  858.41   51.09
   0  -4  -2  804.22   42.80
   0  -4  -2  810.82   55.09
   0  -4  -2  819.72   51.19
   0  -4   2  774.72   47.40
   0  -4   2  826.62   46.90
   0   4  -2  793.42   43.00
   0   4  -2  794.62   54.19
   0   4  -2  861.61   48.60
   0   4   2  772.22   54.29
   0   4   2  856.41   50.09
   0   4   2  850.91   55.99
   0   4   2  785.42   40.60
   0   4   2  795.72   49.30
   0   4   2  817.82   46.60
   0   4  -2  794.12   55.39
   0   4   2  832.02   55.29
   0   4  -2  864.11   49.70
   0   4   2  835.72   54.29
   0   4  -2  848.72   52.59
   0   4  -2  844.32   53.59
   0   4   2  897.61   49.70
   0   4  -2  740.03   50.89
   0   4  -2  810.82   60.09
   0   4   2  832.02   49.20
   0   4  -2  784.02   53.79
   0   4  -2  811.22   48.10
   0   4   2  790.02   46.30
  -1  -4  -2  794.32   50.79
  -1  -4  -2  879.01   49.20
   1  -4   2  901.31   55.09
   1  -4   2  862.01   50.09
   1  -4   2  875.81   57.49
  -1  -4  -2  882.31   64.99
  -1  -4  -2  874.81   56.99
  -1  -4  -2  844.12   21.60
  -1  -4  -2  867.71   44.40
  -1  -4  -2  810.82   49.50
   1  -4   2  872.81   51.09
  -1  -4  -2  839.12   58.19
   1  -4   2  858.91   58.39
  -1  -4  -2  956.20   55.49
  -1  -4  -2  908.01   57.19
   1  -4   2  893.51   48.50
   1  -4   2  909.51   59.09
   1  -4   2  864.81   58.49
  -1  -4  -2  822.42   55.29
  -1   4  -2  928.11   50.59
   1   4   2  853.31   50.69
  -1   4  -2  864.91   61.29
   1   4   2  869.71   53.19
   1   4   2  898.41   52.29
   1   4   2  888.31   60.19
  -1   4  -2  857.21   45.50
   1   4   2  893.91   43.00
   1   4   2  821.12   48.10
   1   4   2  929.31   56.89
  -1   4  -2  822.12   55.59
   1   4   2  854.81   55.29
   1   4   2  911.01   51.19
  -1   4  -2  821.22   59.29
  -1   4  -2  828.02   49.99
  -1   4  -2  862.01   51.39
  -1   4  -2  886.61   56.29
   1   4   2  938.61   49.00
   1   4   2  893.51   66.39
  -1   4  -2  824.32   57.59
  -1   4  -2  903.31   55.29
  -1   4  -2  848.02   51.59
  -1   4  -2  835.42   21.70
  -2  -4  -2   34.10   13.50
  -2  -4  -2   43.60   14.40
  -2  -4  -2   34.40   10.70
   2  -4   2   36.10    9.50
   2  -4   2   21.10    8.10
  -2  -4  -2   24.30   11.50
  -2  -4  -2   34.10   11.10
  -2  -4  -2   35.70   11.00
  -2  -4  -2   35.30   14.90
   2  -4   2   33.50   11.50
   2  -4   2   36.50   14.20
   2  -4   2   43.70   10.30
   2  -4   2   17.30   10.40
   2  -4   2   31.00   10.10
  -2  -4  -2   38.70   13.20
  -2  -4  -2   54.39   19.10
   2  -4   2   31.00   14.10
  -2  -4  -2   37.40    2.00
   2  -4   2   28.70   13.70
  -2  -4  -2   24.60   11.40
  -2   4  -2   29.20   11.50
   2   4   2   23.10   10.70
   2   4   2   60.49   14.60
   2   4   2   50.79   12.80
  -2   4  -2   46.30   12.90
   2   4   2   45.80   10.40
  -2   4  -2   47.30   17.00
  -2   4  -2   40.90   11.60
   2   4   2   56.09   15.00
  -2   4  -2   40.80   15.30
   2   4   2   35.60   13.40
   2   4   2   60.49   15.00
  -2   4  -2   41.80    2.70
  -2   4  -2   37.40   12.30
  -2   4  -2   35.20   12.80
  -2   4  -2   30.80   15.20
   2   4   2   37.90   15.70
  -2   4  -2   54.09   18.20
   2   4   2   54.69   18.90
   2   4   2   29.70   10.40
  -2   4  -2   32.90   13.20
  -2   4  -2   24.70   14.10
   3  -4   2  429.66   30.70
  -3  -4  -2  428.86   37.30
  -3  -4  -2  467.45   43.20
  -3  -4  -2  417.16   39.10
   3  -4   2  439.96   41.60
   3  -4   2  448.76   36.50
  -3  -4  -2  420.96   38.90
  -3  -4  -2  435.96   36.20
  -3  -4  -2  432.96   41.00
   3  -4   2  412.46   28.70
   3  -4   2  458.35   40.70
  -3  -4  -2  458.65   30.20
   3  -4   2  413.76   41.30
  -3  -4  -2  380.16   36.00
   3  -4   2  355.26   35.90
   3  -4   2  423.86   31.90
   3  -4   2  463.65   35.10
  -3  -4  -2  423.86   35.10
  -3  -4  -2  448.56   44.30
   3   4   2  416.46   37.90
  -3   4  -2  412.76   32.00
  -3   4  -2  427.96   31.60
  -3   4  -2  415.96   33.40
   3   4   2  377.36   35.60
   3   4   2  423.36   32.60
  -3   4  -2  382.26   38.20
  -3   4  -2  390.66   36.50
   3   4   2  420.36   35.10
  -3   4  -2  367.06   40.10
   3   4   2  411.76   33.00
  -3   4  -2  390.36   41.40
  -3   4  -2  400.96   48.90
  -3   4  -2  440.66   40.10
   3   4   2  430.06   27.70
  -3   4  -2  392.76   41.10
   3   4   2  424.66   30.40
  -3   4  -2  402.66   34.70
   3   4   2  389.36   31.40
   3   4   2  411.66   34.90
   3   4   2  423.96   25.60
   3   4   2  384.26   39.70
   4  -4   2  728.53   56.99
  -4  -4  -2  641.24   48.50
   4  -4   2  585.24   43.80
   4  -4   2  595.14   30.50
   4  -4   2  612.74   36.50
   4  -4   2  595.54   46.90
   4  -4   2  558.54   40.90
  -4  -4  -2  579.74   15.70
   4  -4   2  575.84   40.60
  -4  -4  -2  624.44   43.30
  -4  -4  -2  623.54   51.89
  -4  -4  -2  645.34   53.09
   4  -4   2  608.54   36.60
  -4  -4  -2  553.94   43.50
  -4  -4  -2  574.34   50.69
  -4  -4  -2  717.43   52.09
   4  -4   2  632.94   68.99
  -4  -4  -2  698.73   41.60
   4  -4   2  634.74   49.80
   4  -4   2  702.43   53.79
  -4  -4  -2  694.13   51.09
  -4  -4  -2  649.34   44.70
   4   4   2  614.14   48.10
  -4   4  -2  592.14   17.70
   4   4   2  581.14   30.10
  -4   4  -2  582.74   50.99
  -4   4  -2  642.44   44.20
   4   4   2  646.04   39.60
   4   4   2  647.14   42.60
   4   4   2  584.64   42.90
   4   4   2  654.03   40.00
  -4   4  -2  589.14   47.50
   4   4   2  747.63   53.79
  -4   4  -2  674.93   52.49
   4   4   2  610.74   39.10
  -4   4  -2  556.04   38.30
  -4   4  -2  618.84   51.99
   4   4   2  612.94   35.30
  -4   4  -2  601.64   47.00
   4   4   2  625.64   32.70
  -4   4  -2  638.74   40.90
  -4   4  -2  632.54   39.60
  -4   4  -2  593.24   50.59
  -4   4  -2  678.43   55.49
   4   4   2  655.63   40.80
  -5  -4  -2    9.70    7.80
  -5  -4  -2   13.20    5.20
   5  -4   2    1.60    7.50
  -5  -4  -2    9.40    7.80
   5  -4   2   14.60   16.20
   5  -4   2   14.70   11.60
   5  -4   2   16.10    4.60
   5  -4   2   19.80    9.10
  -5  -4  -2    7.30    7.90
  -5  -4  -2   11.90    7.70
   5  -4   2   -0.30   10.50
  -5  -4  -2    1.60    8.40
  -5  -4  -2    1.40   10.80
  -5  -4  -2   20.70    9.80
   5  -4   2   10.70    9.90
   5  -4   2   18.70    8.90
  -5  -4  -2   42.30   11.90
  -5  -4  -2    7.10   11.20
   5  -4   2   24.20    9.90
   5   4   2   11.70    6.00
   5   4   2    5.70    7.30
   5   4   2   10.50    8.00
  -5   4  -2    2.20    5.90
  -5   4  -2    3.00    8.20
  -5   4  -2   15.50    6.60
   5   4   2    7.10    6.60
   5   4   2    4.50    7.00
  -5   4  -2    8.90    7.10
   5   4   2   14.30    6.10
   5   4   2   19.80    8.60
  -5   4  -2    1.60    7.40
  -5   4  -2   14.50    8.50
  -5   4  -2   19.10   11.60
  -5   4  -2    7.40    7.00
  -5   4  -2    9.50    8.80
   5   4   2    5.50    6.30
  -5   4  -2   16.50    7.80
  -5   4  -2    0.50    7.20
   5   4   2   11.20    7.70
  -6  -4  -2  409.56   38.60
   6  -4   2  331.77   33.70
  -6  -4  -2  296.67   31.90
   6  -4   2  372.86   32.10
  -6  -4  -2  319.87   40.40
   6  -4   2  299.37   34.70
  -6  -4  -2  331.07   38.20
   6  -4   2  306.77   40.40
  -6  -4  -2  335.37   35.40
  -6  -4  -2  360.06   33.70
  -6  -4  -2  329.57   28.70
  -6   4  -2  397.96   34.50
   6   4   2  350.96   32.80
  -6   4  -2  366.66   31.60
   6   4   2  390.96   29.80
   6   4   2  406.96   40.40
  -6   4  -2  318.47   39.40
  -6   4  -2  402.96   32.00
  -6   4  -2  359.96   38.00
  -6   4  -2  440.46   43.60
   6   4   2  362.56   22.40
  -6   4  -2  357.06   30.20
  -6   4  -2  331.87   38.30
   6   4   2  362.46   10.70
  -6   4  -2  365.66   39.00
  -6   4  -2  351.66   34.60
  -7  -4  -2  135.19   25.90
   7  -4   2  135.19   25.30
  -7  -4  -2  120.09   27.00
  -7  -4  -2   88.99   21.30
  -7  -4  -2   99.69   26.00
   7  -4   2   78.79   25.70
   7  -4   2  108.29   26.80
  -7  -4  -2  106.09   24.40
  -7  -4  -2  113.09   14.70
  -7   4  -2  160.28   31.40
  -7   4  -2  137.89   23.50
  -7   4  -2   82.29   27.40
  -7   4  -2  103.89   19.30
  -7   4  -2  118.99   29.40
   7   4   2  118.89   16.70
   7   4   2  103.79   24.50
   7   4   2  138.69   16.00
  -7   4  -2   87.49   25.70
  -7   4  -2  102.69   21.20
   7   4   2  110.59    4.80
  -7   4  -2  117.89   28.90
   8  -4   2   32.30    9.00
  -8  -4  -2   14.20   15.10
  -8  -4  -2    9.10    7.10
   8  -4   2    5.80   11.60
   8   4   2   -7.90    9.20
   8   4   2    6.60   13.90
  -8   4  -2    5.50    8.20
  -8   4  -2    1.30   10.00
  -8   4  -2   -5.00    7.50
  -8   4  -2   19.80    9.70
  -8   4  -2   12.60   10.10
  -8   4  -2    9.70    8.50
   8   4   2    6.00    9.00
   8   4   2   11.50    1.80
  -9  -4  -2  126.09   35.40
  -9  -4  -2  119.99   30.40
  -9  -4  -2  146.59   28.10
  -9  -4  -2   91.39   21.30
   9  -4   2  167.28   37.70
  -9   4  -2   92.59   20.40
  -9   4  -2  138.39   35.30
  -9   4  -2  148.89   17.70
  -9   4  -2   87.39   25.80
  -9   4  -2  130.19   34.90
  -9   4  -2  158.58   40.20
 -10  -4  -2   56.39   20.50
 -10  -4  -2   61.39   25.10
 -10  -4  -2   40.90   21.20
  10  -4   2   48.80   19.60
 -10   4  -2   87.99   24.00
 -10   4  -2   63.99   24.70
 -10   4  -2   43.40   33.20
   9  -5  -2  156.08    9.30
  -9  -5   2  194.38   45.20
  -9  -5   2  112.79   28.40
   9   5  -2  154.58    7.40
  -9   5   2  168.38   22.00
  -9   5   2  138.79   43.40
  -9   5   2  195.08   44.10
  -9   5   2  200.08   44.50
   8  -5  -2   41.40    4.70
  -8  -5   2   26.20   15.90
  -8  -5   2   53.09   17.40
  -8  -5   2   10.90   16.20
  -8   5   2   15.70   11.70
   8   5  -2   41.10    3.90
  -8   5   2   21.20    9.80
  -8   5   2   29.60   15.30
  -8   5   2    8.70   15.70
  -8   5   2   56.79   19.90
  -7  -5   2   98.19   26.90
   7  -5  -2   82.79    5.90
  -7  -5   2   92.29   26.60
  -7  -5   2   82.39   26.00
   7  -5  -2   63.29   15.70
  -7   5   2  105.59   26.80
  -7   5   2  117.49   33.60
  -7   5   2   69.39   21.80
  -7   5   2   94.89   21.30
   7   5  -2   84.79    5.30
  -7   5   2  109.79   35.80
  -7   5   2   61.39   27.30
   6  -5  -2  191.48    9.00
  -6  -5   2  175.88   33.90
   6  -5  -2  257.17   42.90
  -6  -5   2  169.98   42.50
  -6  -5   2  244.48   34.40
  -6   5   2  175.18   44.00
  -6   5   2  166.28   28.20
  -6   5   2  140.49   26.70
  -6   5   2  173.18   28.90
   6   5  -2  179.88   23.40
  -6   5   2  165.08   32.70
  -6   5   2  173.48   22.50
   6   5  -2  156.68   32.80
  -6   5   2  123.99   28.00
  -6   5   2  188.28   45.20
  -6   5   2  185.08   36.50
  -5  -5   2   76.09   23.70
   5  -5  -2  103.29   28.30
   5  -5  -2  111.89   27.10
   5  -5  -2   92.59    5.70
  -5  -5   2  107.29   28.70
  -5  -5   2   89.89   21.40
  -5  -5   2  123.79   28.90
   5  -5  -2   91.99   21.90
  -5  -5   2   60.49   17.70
   5   5  -2  112.99   20.30
  -5   5   2   74.99   20.10
   5   5  -2   87.59   17.70
   5   5  -2   85.89   17.40
  -5   5   2  114.79   22.90
  -5   5   2  138.29   35.60
  -5   5   2   64.79   22.40
   5   5  -2   64.79   25.50
  -5   5   2   74.49   19.60
  -5   5   2   68.49   19.30
  -5   5   2  102.29   23.60
  -5   5   2  104.19   29.00
   5   5  -2   78.09   20.70
   5   5  -2   89.99   16.60
   5   5  -2   66.59   17.30
  -5   5   2  149.09   37.10
  -5   5   2  104.19   17.70
  -4  -5   2   48.10   12.50
  -4  -5   2   54.89   15.70
  -4  -5   2   23.90   12.10
  -4  -5   2   45.80   15.60
   4  -5  -2   40.00   17.80
   4  -5  -2   27.90   13.20
   4  -5  -2   22.00   16.30
  -4  -5   2   49.30   17.90
   4  -5  -2   30.20   15.10
   4  -5  -2   44.50   15.40
   4  -5  -2   32.30   14.10
   4  -5  -2   37.80    3.60
   4  -5  -2   40.10   18.00
   4  -5  -2   33.90   16.50
  -4  -5   2   28.40   12.00
  -4   5   2   54.69   18.40
  -4   5   2   64.99   18.60
  -4   5   2   37.60   16.00
   4   5  -2   54.69   19.70
  -4   5   2   49.80   11.20
   4   5  -2   61.79   13.90
  -4   5   2   37.60   15.20
   4   5  -2   50.79   14.80
  -4   5   2   55.69   18.30
  -4   5   2   22.10   11.50
  -4   5   2   16.20    9.30
  -4   5   2   21.90   13.10
  -4   5   2   45.50   19.30
   4   5  -2   41.80   12.10
   4   5  -2   66.29   17.20
   4   5  -2   39.20   11.00
  -4   5   2   32.50   15.90
   4   5  -2   70.19   17.20
   4   5  -2   28.00   12.80
   4   5  -2   45.30   14.80
  -3  -5   2  446.66   46.50
  -3  -5   2  397.96   40.90
  -3  -5   2  360.66   33.10
   3  -5  -2  462.65   44.10
   3  -5  -2  413.96   40.10
   3  -5  -2  474.45   38.80
  -3  -5   2  404.36   41.70
  -3  -5   2  365.96   46.70
   3  -5  -2  381.76   43.70
   3  -5  -2  403.16   39.00
  -3  -5   2  366.86   38.00
  -3  -5   2  302.57   39.10
   3  -5  -2  433.76   27.00
   3  -5  -2  379.46   44.10
  -3  -5   2  281.07   42.10
   3  -5  -2  398.26   12.70
   3  -5  -2  409.46   33.00
  -3   5   2  310.37   43.10
   3   5  -2  388.16   36.50
  -3   5   2  302.27   32.20
  -3   5   2  384.86   40.60
  -3   5   2  441.26   38.40
   3   5  -2  392.46   34.70
  -3   5   2  412.06   41.00
  -3   5   2  343.57   35.20
   3   5  -2  383.16   35.10
   3   5  -2  404.86   37.80
  -3   5   2  403.96   46.70
   3   5  -2  385.66   38.10
   3   5  -2  422.16   75.79
  -3   5   2  385.66   39.80
  -3   5   2  378.46   30.50
   3   5  -2  354.16   40.00
   3   5  -2  396.16   32.90
   3   5  -2  419.56   25.40
   3   5  -2  367.16   30.70
  -2  -5   2  145.39   27.30
  -2  -5   2  165.38   33.90
   2  -5  -2  176.58   30.70
   2  -5  -2  234.68   30.80
   2  -5  -2  185.78    7.20
  -2  -5   2  161.68   29.90
   2  -5  -2  175.28   34.10
  -2  -5   2  197.48   36.50
  -2  -5   2  190.68   28.30
   2  -5  -2  167.08   34.00
  -2  -5   2  186.48   23.80
   2  -5  -2  185.88   23.60
   2  -5  -2  216.58   34.30
  -2  -5   2  170.28   35.30
   2  -5  -2  187.28   34.30
   2  -5  -2  213.28   38.90
   2   5  -2  167.28   19.00
  -2   5   2  198.98   39.20
  -2   5   2  193.68   52.99
   2   5  -2  195.28   24.70
  -2   5   2  252.67   28.30
   2   5  -2  222.98   25.20
   2   5  -2  182.98   24.40
  -2   5   2  246.18   27.60
   2   5  -2  194.28   24.80
   2   5  -2  186.78   23.50
   2   5  -2  225.98   26.40
   2   5  -2  213.38   38.60
  -2   5   2  172.18   23.90
   2   5  -2  191.78   37.60
  -2   5   2  181.98   36.70
  -2   5   2  201.88   31.40
   2   5  -2  210.88   27.50
   2   5  -2  220.68   20.80
   1  -5  -2   67.99   17.20
   1  -5  -2   68.79   15.40
  -1  -5   2   49.80   19.50
   1  -5  -2   65.29   23.10
  -1  -5   2   51.79   17.10
   1  -5  -2   46.50    3.10
   1  -5  -2   43.80   17.70
   1  -5  -2   56.89   16.60
  -1  -5   2   69.79   20.40
   1  -5  -2   49.40   18.60
  -1  -5   2   66.09   23.20
  -1  -5   2   41.00   18.30
  -1  -5   2   56.79   20.30
  -1  -5   2   41.80   18.00
   1  -5  -2   66.59   16.00
  -1  -5   2   55.29   14.50
   1  -5  -2   50.09   19.80
   1  -5  -2   64.79   18.80
   1   5  -2   34.60   13.60
  -1   5   2   52.99   13.30
   1   5  -2   23.30   11.60
   1   5  -2   62.79   16.30
  -1   5   2   67.19   15.80
  -1   5   2   48.40   14.90
   1   5  -2   64.59   16.50
   1   5  -2   47.40   15.40
  -1   5   2   35.60   12.40
  -1   5   2   39.80   14.50
   1   5  -2   62.39   13.00
   1   5  -2   54.79   13.30
  -1   5   2   25.70    9.60
  -1   5   2   38.60   13.60
  -1   5   2   59.39   19.70
   1   5  -2   52.49   19.00
  -1   5   2   47.80   16.30
   1   5  -2   39.10   13.60
   1   5  -2   69.29   19.10
  -1   5   2   57.69   22.10
  -1   5   2   41.50   18.50
   1   5  -2   95.59   28.20
   1   5  -2   43.40   12.90
   0  -5  -2  284.77   34.80
   0  -5  -2  261.57   35.10
   0  -5   2  268.17   37.10
   0  -5  -2  271.17    8.40
   0  -5  -2  276.87   27.90
   0  -5   2  330.37   35.90
   0  -5  -2  283.37   32.90
   0  -5   2  265.17   36.90
   0  -5   2  288.17   32.60
   0  -5  -2  287.67   36.70
   0  -5   2  316.07   32.80
   0  -5  -2  283.67   32.90
   0  -5   2  234.78   27.80
   0  -5   2  263.37   35.50
   0  -5  -2  219.58   38.50
   0  -5  -2  269.47   34.10
   0  -5  -2  340.17   29.80
   0  -5   2  288.87   35.30
   0   5   2  199.68   35.40
   0   5   2  285.97   38.40
   0   5   2  284.87   26.20
   0   5   2  248.18   29.30
   0   5  -2  311.67   28.30
   0   5   2  337.07   40.80
   0   5  -2  206.78   32.00
   0   5   2  219.38   28.30
   0   5   2  240.38   34.60
   0   5  -2  263.27   34.60
   0   5  -2  249.18   27.60
   0   5   2  242.28   28.30
   0   5  -2  276.67   28.10
   0   5   2  258.87   35.90
   0   5  -2  306.47   42.70
   0   5   2  241.18   29.90
   0   5  -2  290.77   31.00
   0   5  -2  266.97   30.00
   0   5  -2  275.67   45.40
   0   5  -2  277.17   32.90
   0   5  -2  299.17   30.20
   0   5   2  306.17   31.30
   0   5  -2  318.07   29.80
   1  -5   2  543.55   49.99
   1  -5   2  533.05   57.49
  -1  -5  -2  548.15   48.70
  -1  -5  -2  538.55   48.00
  -1  -5  -2  492.35   13.50
  -1  -5  -2  499.95   52.29
   1  -5   2  564.74   55.59
  -1  -5  -2  541.85   49.10
   1  -5   2  601.74   43.30
  -1  -5  -2  504.75   38.40
   1  -5   2  580.54   52.89
   1  -5   2  509.55   41.20
   1  -5   2  479.85   43.80
  -1  -5  -2  503.55   43.80
  -1  -5  -2  483.85   51.89
  -1  -5  -2  472.45   42.50
  -1  -5  -2  560.64   45.70
   1  -5   2  549.54   42.80
  -1   5  -2  573.34   46.50
   1   5   2  537.85   35.80
   1   5   2  465.45   38.10
   1   5   2  473.85   41.00
   1   5   2  614.44   58.39
  -1   5  -2  428.26   44.30
  -1   5  -2  585.44   42.60
  -1   5  -2  468.15   40.80
  -1   5  -2  542.75   43.70
  -1   5  -2  500.45   46.20
   1   5   2  466.75   46.90
   1   5   2  509.05   41.50
  -1   5  -2  521.45   54.49
  -1   5  -2  523.15   55.49
   1   5   2  522.45   54.39
  -1   5  -2  555.44   48.70
  -1   5  -2  416.86   42.40
  -1   5  -2  558.24   53.89
   1   5   2  419.26   39.90
   1   5   2  497.85   53.49
  -1   5  -2  543.15   42.40
   1   5   2  474.05   40.20
   2  -5   2   41.50   16.20
  -2  -5  -2   40.50   18.70
  -2  -5  -2   66.09   16.30
  -2  -5  -2   54.49   20.20
   2  -5   2   52.69   21.70
   2  -5   2   70.09   18.00
  -2  -5  -2   54.59   15.60
   2  -5   2   47.50   18.40
  -2  -5  -2   64.69   31.90
   2  -5   2   54.79   19.00
   2  -5   2   51.49   15.40
  -2  -5  -2   53.49    3.20
   2  -5   2   54.49   20.50
   2  -5   2   52.59   14.00
  -2  -5  -2   43.30   14.80
  -2  -5  -2   65.79   18.20
   2  -5   2   44.70   12.30
  -2  -5  -2   18.00   16.40
  -2  -5  -2   74.39   21.80
  -2   5  -2   46.60   15.60
   2   5   2   37.90   17.50
  -2   5  -2   39.00   15.00
  -2   5  -2   49.90   15.10
   2   5   2   73.59   21.10
   2   5   2   62.99   21.00
   2   5   2   70.59   16.30
   2   5   2   43.80   14.50
  -2   5  -2   33.50   20.10
   2   5   2   54.39   18.50
  -2   5  -2   59.69   23.00
  -2   5  -2   54.19   18.10
  -2   5  -2   98.49   34.00
   2   5   2   50.99   17.30
  -2   5  -2   76.19   18.70
  -2   5  -2   40.10   18.60
   2   5   2   54.09   13.30
  -2   5  -2   43.20   26.40
   2   5   2   48.60   18.40
   2   5   2   63.09   12.70
   3  -5   2  368.96   32.80
   3  -5   2  387.86   35.10
  -3  -5  -2  425.16   48.20
  -3  -5  -2  391.26   39.30
  -3  -5  -2  381.06   37.30
  -3  -5  -2  401.06   46.40
   3  -5   2  393.46   33.60
  -3  -5  -2  402.46   38.60
   3  -5   2  374.96   43.00
  -3  -5  -2  414.96   51.29
   3  -5   2  439.96   48.10
   3  -5   2  375.46   42.80
  -3  -5  -2  446.86   45.20
   3  -5   2  447.76   41.50
  -3  -5  -2  377.66   42.00
  -3  -5  -2  379.86   41.40
   3  -5   2  388.26   43.90
   3   5   2  452.15   42.90
   3   5   2  390.66   39.80
  -3   5  -2  360.96   40.10
   3   5   2  400.76   33.10
  -3   5  -2  373.26   36.00
  -3   5  -2  410.46   48.60
  -3   5  -2  375.66   32.10
   3   5   2  388.56   36.20
   3   5   2  367.86   39.90
   3   5   2  409.36   29.60
  -3   5  -2  368.56   47.50
  -3   5  -2  362.56   39.40
  -3   5  -2  450.15   40.90
   3   5   2  431.36   36.80
   3   5   2  427.06   49.00
  -3   5  -2  450.65   36.80
  -3   5  -2  353.26   39.70
  -3   5  -2  493.25   57.69
   3   5   2  408.46   36.10
  -3   5  -2  401.96   44.60
   3   5   2  377.06   40.20
   4  -5   2  124.79   21.50
   4  -5   2   95.09   20.10
   4  -5   2  126.99   30.30
  -4  -5  -2   95.79   21.60
   4  -5   2  116.29   31.50
   4  -5   2   89.19   24.30
  -4  -5  -2  140.99   27.80
  -4  -5  -2  127.59   29.80
  -4  -5  -2  153.78   35.80
  -4  -5  -2  144.69   32.30
  -4  -5  -2  167.58   37.00
  -4  -5  -2  135.59   27.00
   4  -5   2   98.69   26.90
   4  -5   2  137.69   24.40
  -4   5  -2  134.69   29.50
  -4   5  -2  160.28   33.90
  -4   5  -2  114.69   23.20
   4   5   2  103.69   17.90
  -4   5  -2   98.39   25.60
   4   5   2  131.59   18.50
  -4   5  -2  111.89   22.90
  -4   5  -2  140.99   34.20
  -4   5  -2   99.39   25.40
  -4   5  -2  115.49   23.30
  -4   5  -2  113.69   30.30
   4   5   2  130.49   24.90
   4   5   2  179.58   36.40
   4   5   2  126.29   25.00
   4   5   2  117.29   23.00
  -4   5  -2  133.69   28.70
   4   5   2  203.78   41.30
  -4   5  -2  131.79   22.30
   5  -5   2   12.40   11.60
   5  -5   2   16.00   12.70
   5  -5   2   12.60    8.50
  -5  -5  -2   20.20   14.70
  -5  -5  -2    8.00   12.30
  -5  -5  -2   41.00   14.20
   5  -5   2   16.20   12.00
  -5  -5  -2   27.00   13.30
  -5   5  -2   26.30    6.30
   5   5   2    3.80   10.30
   5   5   2   17.80    7.00
   5   5   2    4.40   11.80
  -5   5  -2   17.90   13.60
  -5   5  -2   22.10   13.50
  -5   5  -2   21.60   14.50
   5   5   2   15.20    8.90
  -5   5  -2    1.20    9.50
  -5   5  -2   26.10    6.80
  -5   5  -2   25.70   18.60
   5   5   2   25.10   12.30
  -6  -5  -2  500.05   56.99
  -6  -5  -2  421.76   45.80
  -6  -5  -2  434.26   47.30
   6  -5   2  421.96   35.20
   6  -5   2  343.77   46.70
  -6  -5  -2  397.66   40.20
   6   5   2  397.86   12.50
  -6   5  -2  439.86   40.80
  -6   5  -2  418.36   50.59
   6   5   2  410.26   34.40
  -6   5  -2  524.05   67.69
  -6   5  -2  404.26   34.40
  -6   5  -2  393.36   53.59
  -6   5  -2  347.37   41.60
  -7  -5  -2   20.50   12.70
  -7  -5  -2    0.10   14.40
  -7  -5  -2   28.20   14.50
   7  -5   2    9.90   12.50
  -7   5  -2   -0.70   15.20
  -7   5  -2   11.40   11.90
  -7   5  -2   41.60   22.80
  -7   5  -2    8.80    9.90
  -7   5  -2   -5.90   14.20
  -8  -5  -2  102.79   31.10
  -8  -5  -2   37.90   20.50
   8  -5   2   51.79   14.80
  -8  -5  -2   76.19   31.90
  -8   5  -2   60.29   22.80
  -8   5  -2   55.79   31.20
  -8   5  -2   47.90   32.80
  -8   5  -2   53.39   10.80
   6  -6  -2    3.90    2.10
  -6  -6   2  -18.80   11.20
  -6  -6   2    1.30   10.00
  -6   6   2  -14.10   15.60
  -6   6   2   27.30   30.80
  -6   6   2   -3.90    9.10
  -6   6   2   -0.30    7.40
   5  -6  -2  170.88    8.60
  -5  -6   2  135.09   34.20
  -5  -6   2  216.08   30.40
   5  -6  -2  193.08   36.50
  -5   6   2  187.88   35.60
  -5   6   2  211.78   43.50
  -5   6   2  179.28   34.30
  -5   6   2  170.18   34.10
   5   6  -2  169.38   29.00
  -5   6   2  178.38   36.70
  -5   6   2  228.38   25.50
  -4  -6   2  104.69   26.70
   4  -6  -2   57.49    4.50
   4  -6  -2   85.19   29.20
   4   6  -2   72.19   20.10
  -4   6   2   30.90   16.60
  -4   6   2   63.69   20.60
   4   6  -2   78.89   20.40
  -4   6   2   79.69   22.70
  -4   6   2   85.79   53.59
  -4   6   2   91.49   32.10
   4   6  -2   56.19   19.80
   4   6  -2   49.80   22.80
  -4   6   2   38.10   16.10
  -3  -6   2   32.30   18.10
  -3  -6   2   84.09   21.60
   3  -6  -2   42.90    3.60
   3  -6  -2   17.80   15.00
  -3  -6   2   48.00   25.80
  -3   6   2   50.79   15.90
   3   6  -2   19.40   16.20
  -3   6   2   37.30   14.50
  -3   6   2   17.70   20.60
  -3   6   2   60.09   22.00
   3   6  -2   36.00   15.30
  -3   6   2  108.69   33.00
  -3   6   2   24.10   18.00
   3   6  -2   46.90   17.00
  -3   6   2   58.69   22.70
   2  -6  -2  219.08   36.80
  -2  -6   2  234.58   31.90
  -2  -6   2  315.17   40.10
  -2  -6   2  287.57   53.99
  -2  -6   2  253.57   46.00
   2  -6  -2  309.27   52.39
   2  -6  -2  180.88   39.40
   2   6  -2  224.08   35.40
   2   6  -2  276.37   35.00
  -2   6   2  240.68   43.60
   2   6  -2  316.67   52.59
  -2   6   2  263.97   65.89
   2   6  -2  283.37   58.49
   2   6  -2  242.78   38.10
  -2   6   2  253.37   32.90
   2   6  -2  292.97   38.80
  -2   6   2  223.28   40.80
  -2   6   2  218.78   43.40
  -2   6   2  192.88   37.80
  -2   6   2  180.38   33.10
   1  -6  -2   30.30   17.40
   1  -6  -2    8.80   20.10
  -1  -6   2   42.00   18.10
  -1  -6   2   55.59   20.10
   1  -6  -2   56.79   14.50
   1  -6  -2   23.80   20.90
  -1  -6   2   36.90   24.00
   1  -6  -2   62.69   25.30
  -1  -6   2  121.29   29.90
  -1  -6   2   39.90   17.40
  -1   6   2   80.49   17.40
   1   6  -2   82.29   21.50
   1   6  -2   48.90   18.10
   1   6  -2   83.99   28.90
   1   6  -2   57.89   20.90
  -1   6   2   27.90   20.80
  -1   6   2   27.90   25.90
   1   6  -2   16.20   19.20
  -1   6   2   41.30   16.60
  -1   6   2   88.59   25.50
   1   6  -2   54.99   18.50
  -1   6   2   48.10   17.90
   0  -6   2  230.38   40.40
   0  -6  -2  144.19   35.30
   0  -6  -2  113.09   28.30
   0  -6  -2  206.48   28.50
   0  -6   2  144.99   28.80
   0  -6   2  119.79   32.10
   0  -6  -2  187.48   37.40
   0  -6   2  207.18   43.40
   0  -6  -2  183.08   31.20
   0  -6   2  217.68   25.30
   0  -6   2  177.48   41.50
   0  -6  -2  154.08   38.30
   0   6   2  185.68   31.20
   0   6   2  182.18   38.90
   0   6   2  136.49   30.90
   0   6  -2  137.59   27.90
   0   6   2  206.78   43.00
   0   6   2  204.98   37.20
   0   6  -2  137.29   29.40
   0   6  -2  147.59   30.60
   0   6  -2  105.19   24.70
   0   6   2  142.59   34.20
   0   6  -2  216.98   41.90
   0   6  -2  165.18   32.50
   0   6  -2  135.79   30.70
   1  -6   2  215.08   35.10
   1  -6   2  255.37   46.50
  -1  -6  -2  261.37   33.40
   1  -6   2  204.38   40.40
  -1  -6  -2  252.07   35.20
   1  -6   2  247.98   31.00
   1  -6   2  277.57   50.19
   1  -6   2  321.27   43.60
   1  -6   2  253.47   31.70
  -1  -6  -2  285.27   35.90
   1   6   2  312.07   34.40
  -1   6  -2  206.78   37.30
   1   6   2  308.87   49.99
   1   6   2  302.77   40.20
   1   6   2  271.47   34.20
   1   6   2  301.57   34.00
  -1   6  -2  303.17   63.19
   1   6   2  267.27   33.90
  -1   6  -2  227.78   37.80
  -1   6  -2  231.28   39.90
  -1   6  -2  249.18   59.49
  -1   6  -2  240.28   33.30
  -1   6  -2  268.57   32.70
   2  -6   2  -16.90   11.80
   2  -6   2    4.00   11.90
  -2  -6  -2  -17.70   11.30
   2  -6   2   -0.70   14.10
   2  -6   2  -20.80   13.10
  -2  -6  -2  -14.20   15.10
  -2  -6  -2    5.40   10.40
  -2  -6  -2   -1.30    9.40
   2  -6   2   -7.60    8.40
  -2   6  -2    1.00   10.60
   2   6   2   -5.70   17.20
  -2   6  -2    1.90    8.80
   2   6   2    7.30    8.00
   2   6   2   -1.80   12.80
  -2   6  -2   34.60   15.90
   2   6   2   -3.20   13.90
   2   6   2    8.50    7.80
  -2   6  -2    1.10    8.90
  -2   6  -2   -0.20    8.40
  -2   6  -2  -13.70    9.10
  -2   6  -2    4.70   12.60
  -3  -6  -2  201.38   43.40
   3  -6   2  167.88   37.90
  -3  -6  -2  165.78   37.80
  -3  -6  -2  133.69   29.70
   3  -6   2  113.79   29.10
  -3  -6  -2  165.68   35.60
  -3   6  -2  119.59   30.10
   3   6   2  122.99   26.20
  -3   6  -2  172.78   36.00
  -3   6  -2  128.69   46.00
  -3   6  -2  164.48   38.20
   3   6   2  163.68   32.50
   3   6   2  158.88   34.00
  -3   6  -2  146.29   41.60
  -3   6  -2  139.39   30.00
   3   6   2  172.08   32.40
  -3   6  -2  154.98   29.20
  -4  -6  -2  157.18   37.70
   4  -6   2  113.69   35.00
   4  -6   2  184.98   39.20
  -4   6  -2  190.58   37.50
  -4   6  -2  151.08   29.30
   4   6   2  156.78   32.70
  -4   6  -2  125.19   35.10
  -4   6  -2  108.39   34.90
   4   6   2  104.69   26.70
  -4   6  -2  118.09   36.80
  -5  -6  -2    7.30   18.50
  -5  -6  -2   41.70   14.90
  -5   6  -2   -1.30   13.70
  -5   6  -2   -0.10    8.00
  -5   6  -2   -0.30   13.90
   5   6   2   15.70   14.50
  -5   6  -2   26.20   18.70
  -5   6  -2   -2.30    8.70
  -6  -6  -2  105.19   35.50
   6  -6   2  105.59   32.50
  -6  -6  -2   80.19   26.40
  -6   6  -2   61.39   28.00
  -6   6  -2  103.99   25.90
  -6   6  -2   95.99   19.10
  -1  -7   2    8.90   19.50
  -1  -7   2   -4.40   14.70
  -1   7   2  -15.40   15.00
  -1   7   2   12.60   15.20
  -1   7   2    8.90   16.00
   1   7  -2   -3.20   14.10
   0   7  -2   93.79   28.60
   0   7  -2  145.69   32.10
   0   7   2  122.09   25.40
   0   7   2  152.98   28.30
   0   7  -2  168.28   34.40
   0   7   2   69.49   35.40
   1  -7   2   15.00   21.00
  -1   7  -2   39.70   21.90
   1   7   2  106.29   27.40
  -1   7  -2   49.60   25.50
  -1   7  -2   52.29   16.80
   1   7   2   11.30   15.60
  -1   7  -2   51.49   22.60
   1   7   2   53.69   22.60
   1   7   2   72.59   25.70
  12   0  -3    7.80    2.90
  12   0  -3    4.40    2.30
 -12   0   3   -4.40    8.00
 -11   0   3   40.00   15.40
 -11   0   3   12.20   11.20
 -11   0   3   23.80    9.50
 -11   0   3   22.00   12.90
  11   0  -3   27.30    4.00
  11   0  -3   33.00    3.90
  10   0  -3  350.76   14.10
 -10   0   3  340.47   32.50
 -10   0   3  351.76   34.50
 -10   0   3  334.97   29.80
 -10   0   3  347.47   25.90
 -10   0   3  319.27   32.00
 -10   0   3  354.06   34.90
  10   0  -3  343.77   13.90
  -9   0   3    1.00    4.80
  -9   0   3    5.20    5.50
   9   0  -3    3.90    1.80
  -9   0   3   -2.30    4.70
  -9   0   3   -0.30    1.80
  -9   0   3   -3.70    3.70
   9   0  -3    4.90    2.80
  -9   0   3    4.00    1.40
  -9   0   3   -3.70    5.00
  -9   0   3    6.80    4.50
  -9   0   3    3.40    5.50
  -9   0   3    1.90    7.70
  -8   0   3  278.47   19.10
  -8   0   3  296.17   20.90
   8   0  -3  277.37   10.30
  -8   0   3  273.17   27.60
  -8   0   3  299.57   27.90
  -8   0   3  347.97   44.70
   8   0  -3  281.17    9.90
  -8   0   3  246.38   23.50
  -8   0   3  306.87   26.50
  -8   0   3  275.07   23.70
  -8   0   3  252.17   18.60
  -8   0   3  254.37   12.60
  -7   0   3  263.37   28.60
   7   0  -3  259.67    9.40
   7   0  -3  266.57   13.40
  -7   0   3  263.17   16.90
  -7   0   3  261.07   20.70
  -7   0   3  257.57   23.80
  -7   0   3  293.37   25.70
  -7   0   3  232.68   12.00
   7   0  -3  265.57    8.90
  -7   0   3  244.68   19.20
  -7   0   3  251.37   16.70
  -7   0   3  262.07   12.50
   6   0  -3    3.00    1.40
  -6   0   3    1.60    1.90
  -6   0   3   -1.00    1.30
  -6   0   3   -0.50    1.80
  -6   0   3   -2.40    1.70
   6   0  -3    2.50    2.10
  -6   0   3   -0.40    0.90
  -6   0   3   -2.30    2.30
   6   0  -3    0.00    1.80
  -6   0   3    2.70    2.20
  -6   0   3   -1.10    1.20
   6   0  -3    0.50    2.30
  -6   0   3    0.80    1.50
   6   0  -3    0.80    1.80
  -6   0   3    5.60    3.30
   6   0  -3    0.70    0.90
   6   0  -3    1.20    2.00
  -6   0   3   -0.10    0.60
  -5   0   3  466.35   13.00
  -5   0   3  428.06   26.80
  -5   0   3  464.35   18.70
  -5   0   3  513.95   32.60
  -5   0   3  460.15   20.30
  -5   0   3  466.45   18.50
  -5   0   3  474.55   18.60
   5   0  -3  485.35   19.20
   5   0  -3  460.25   21.00
   5   0  -3  483.55   22.30
  -5   0   3  485.05   23.80
   5   0  -3  474.15   28.40
   5   0  -3  457.55   13.50
  -5   0   3  489.35   20.40
  -5   0   3  466.15   18.70
   4   0  -3 1294.47   39.00
  -4   0   3 1213.68   38.70
   4   0  -3 1320.67   44.50
  -4   0   3 1270.97   39.00
  -4   0   3 1260.87   46.60
   4   0  -3 1302.57   47.40
   4   0  -3 1304.07   39.10
   4   0  -3 1364.16   57.59
   4   0  -3 1346.47   50.79
  -4   0   3 1353.66   50.09
  -4   0   3 1255.97   42.10
  -4   0   3 1305.47   53.99
  -4   0   3 1336.67   39.30
   3   0  -3  235.68   15.70
  -3   0   3  241.18   19.10
   3   0  -3  235.68   12.10
   3   0  -3  264.27   12.20
   3   0  -3  246.98   12.00
  -3   0   3  249.18   14.70
  -3   0   3  250.97   17.00
   3   0  -3  255.87    7.50
   3   0  -3  236.48   19.40
  -3   0   3  240.38    7.10
  -3   0   3  241.78   12.30
  -3   0   3  249.68   11.60
  -3   0   3  234.58   17.80
  -3   0   3  235.68   12.40
   3   0  -3  232.38   16.90
   3   0  -3  243.58    7.00
  -2   0   3 2357.96   64.89
   2   0  -3 2304.37   63.19
  -2   0   3 2350.36   75.59
  -2   0   3 2334.07   72.19
  -2   0   3 2486.95   65.79
   2   0  -3 2402.86   63.99
  -2   0   3 2295.67   63.69
  -2   0   3 2398.16   71.99
  -2   0   3 2421.16   75.29
   2   0  -3 2410.56   64.19
   2   0  -3 2176.58   70.69
   2   0  -3 2336.97   75.39
   2   0  -3 2378.26   71.19
   1   0  -3 1265.07   44.60
  -1   0   3 1175.48   35.30
  -1   0   3 1274.57   39.60
  -1   0   3 1172.98   44.70
  -1   0   3 1251.37   44.80
   1   0  -3 1289.27   39.30
  -1   0   3 1244.78   39.00
   1   0  -3 1276.27   38.60
  -1   0   3 1245.98   43.50
   1   0  -3 1209.78   44.40
   1   0  -3 1353.16   47.00
   1   0  -3 1272.57   37.60
   1   0  -3 1298.07   49.10
   0   0  -3  179.28   16.10
   0   0  -3  149.19   12.00
   0   0  -3  158.48   10.00
   0   0   3  151.18   12.50
   0   0  -3  157.18   12.90
   0   0  -3  154.98   13.10
   0   0  -3  184.88   10.40
   0   0   3  141.49    9.80
   0   0   3  167.88   13.20
   0   0   3  180.88   13.70
   0   0   3  161.78   10.50
   0   0  -3  159.88   13.20
   0   0  -3  163.28   10.30
   0   0   3  158.98   10.80
   0   0   3  181.08   16.40
   0   0   3  146.79    9.90
   0   0  -3  162.18   10.50
   0   0   3  169.98   12.90
  -1   0  -3 5277.27  141.29
  -1   0  -3 5126.39  140.09
   1   0   3 5200.98  138.69
   1   0   3 5297.37  138.29
  -1   0  -3 5166.48  146.79
   1   0   3 5261.07  148.19
  -1   0  -3 5307.67  135.79
  -1   0  -3 5164.38  136.79
   1   0   3 5388.76  133.89
   1   0   3 5088.19  134.59
   2   0   3 1099.49   47.30
  -2   0  -3 1059.49   39.60
   2   0   3 1090.69   39.70
   2   0   3 1001.70   36.90
  -2   0  -3 1103.59   40.10
  -2   0  -3 1079.59   34.00
   2   0   3 1079.89   39.80
   2   0   3 1081.79   39.80
   2   0   3 1082.59   44.20
  -2   0  -3 1003.20   39.70
  -2   0  -3 1160.38   47.80
   2   0   3 1026.00   39.50
  -2   0  -3 1104.59   38.90
  -3   0  -3 2116.59   69.19
   3   0   3 2164.18   75.69
  -3   0  -3 2126.89   68.79
  -3   0  -3 1956.40   72.39
  -3   0  -3 2155.78   66.19
  -3   0  -3 2126.39   69.39
   3   0   3 2145.49   68.19
   3   0   3 2252.97   62.79
   3   0   3 2187.38   67.99
  -3   0  -3 2120.89   74.09
   3   0   3 2256.77   64.69
   3   0   3 2190.88   75.29
  -4   0  -3 1086.59   46.30
  -4   0  -3 1087.49   43.80
   4   0   3 1126.99   37.20
   4   0   3 1120.69   49.20
  -4   0  -3 1095.49   46.50
  -4   0  -3 1098.39   38.50
  -4   0  -3 1103.09   43.40
   4   0   3 1063.59   37.00
   4   0   3 1077.39   40.20
  -4   0  -3 1030.30   44.90
  -4   0  -3 1122.29   37.50
  -4   0  -3 1145.49   42.60
   4   0   3 1042.20   49.00
   4   0   3 1108.29   45.00
   4   0   3 1077.79   42.60
   5   0   3  567.94   24.40
  -5   0  -3  562.04   21.70
   5   0   3  542.75   31.80
   5   0   3  602.04   29.90
  -5   0  -3  550.84   33.10
  -5   0  -3  558.14   23.80
  -5   0  -3  599.84   30.70
  -5   0  -3  550.44   29.00
  -5   0  -3  565.34   14.30
   5   0   3  568.14   19.50
   5   0   3  565.74   26.90
   5   0   3  554.44   33.10
  -5   0  -3  567.44   35.20
  -5   0  -3  520.35   30.70
  -5   0  -3  533.65   29.20
   5   0   3  549.54   36.10
  -5   0  -3  570.74   33.00
  -6   0  -3  724.33   35.10
  -6   0  -3  704.53   27.80
   6   0   3  670.93   39.30
  -6   0  -3  690.53   39.70
  -6   0  -3  714.83   18.20
   6   0   3  706.23   39.30
  -6   0  -3  791.22   45.40
  -6   0  -3  734.83   33.00
  -6   0  -3  703.73   25.40
   6   0   3  749.33   32.70
   6   0   3  723.63   44.60
  -6   0  -3  702.83   20.40
  -6   0  -3  728.33   41.40
  -6   0  -3  698.93   36.10
   6   0   3  632.64   28.00
   6   0   3  764.62   37.10
  -6   0  -3  754.32   36.20
  -6   0  -3  697.73   36.00
   6   0   3  698.93   35.80
  -6   0  -3  804.82   32.10
  -7   0  -3  819.22   39.60
   7   0   3  867.01   51.79
   7   0   3  812.72   40.80
  -7   0  -3  817.52   32.50
  -7   0  -3  805.32   41.50
  -7   0  -3  807.92   21.20
  -7   0  -3  879.51   33.10
  -7   0  -3  778.82   38.80
  -7   0  -3  837.12   47.80
  -7   0  -3  841.42   34.00
  -7   0  -3  815.72   28.00
  -7   0  -3  844.02   39.50
   7   0   3  855.61   41.20
   7   0   3  867.81   42.30
   7   0   3  846.72   36.20
   7   0   3  841.52   35.30
  -7   0  -3  842.92   46.70
   8   0   3    8.50    3.80
   8   0   3    3.50    3.90
  -8   0  -3    0.10    2.90
   8   0   3    2.80    4.50
  -8   0  -3   -3.30    3.30
  -8   0  -3    0.40    2.70
  -8   0  -3    1.60    3.00
   8   0   3   -3.90    4.10
  -8   0  -3    1.60    0.90
  -8   0  -3   -0.40    2.00
  -8   0  -3   -1.20    3.90
  -8   0  -3    3.30    4.50
  -8   0  -3   -1.90    0.80
   8   0   3   -1.60    5.50
  -8   0  -3   -6.40    2.70
  -8   0  -3   -3.90    3.10
   8   0   3   -5.50    5.90
  -8   0  -3    3.50    5.00
  -9   0  -3   79.29    7.10
   9   0   3   71.29    9.80
  -9   0  -3   65.79    8.80
  -9   0  -3   55.39   16.20
   9   0   3   77.39   10.80
  -9   0  -3   94.89   12.50
  -9   0  -3   94.29   13.00
  -9   0  -3   61.99   17.00
  -9   0  -3   86.99   14.00
  -9   0  -3   69.09   16.40
  -9   0  -3   84.29   10.30
   9   0   3  112.69   15.10
  -9   0  -3   86.29   13.40
  -9   0  -3   79.19   15.10
 -10   0  -3  254.77   30.30
 -10   0  -3  196.68   25.20
 -10   0  -3  252.07   29.40
 -10   0  -3  234.08   14.60
 -10   0  -3  181.48   26.60
 -10   0  -3  228.58   13.90
 -10   0  -3  199.98   16.50
 -11   0  -3   -9.10    6.90
 -11   0  -3    6.70    3.90
 -11   0  -3   -3.20    7.80
 -12   0  -3   28.60   20.00
 -12   0  -3   47.30   18.90
 -12   0  -3   42.30   18.70
 -12   0  -3   53.49   17.70
 -12  -1   3   96.19   21.60
  12  -1  -3   97.69    7.40
 -12  -1   3   81.99   21.70
 -12   1   3   79.79   23.60
 -12   1   3  113.89   27.40
  12   1  -3  104.29    6.60
  12   1  -3   97.89    6.80
 -11  -1   3   91.79   22.30
  11  -1  -3  116.39    7.40
 -11  -1   3  104.19   27.30
  11  -1  -3  112.69    7.10
 -11  -1   3   93.49   21.30
 -11  -1   3  146.49   24.80
  11   1  -3  111.89    9.20
  11   1  -3  119.89    6.60
 -11   1   3  114.89   21.60
 -11   1   3   88.19   21.00
 -11   1   3  130.49   27.40
 -10  -1   3   19.20   15.10
  10  -1  -3   43.40    4.40
 -10  -1   3   30.60   11.00
 -10  -1   3   66.19   14.40
  10  -1  -3   37.90    4.30
 -10  -1   3   39.60   15.50
 -10  -1   3   36.30   12.90
  10   1  -3   37.40    3.80
  10   1  -3   44.50    4.20
 -10   1   3   32.50    8.80
 -10   1   3   44.80   16.40
 -10   1   3   45.90   15.80
 -10   1   3   37.50   13.50
 -10   1   3   39.30   11.10
 -10   1   3   42.20   10.60
  -9  -1   3  336.87   20.20
  -9  -1   3  349.27   16.40
  -9  -1   3  377.76   38.00
   9  -1  -3  352.26   13.30
  -9  -1   3  351.66   35.60
  -9  -1   3  319.57   36.70
  -9  -1   3  344.67   29.00
  -9  -1   3  416.46   32.90
  -9  -1   3  350.56   28.60
  -9  -1   3  345.27   27.00
  -9  -1   3  371.86   27.00
   9  -1  -3  363.26   12.90
  -9   1   3  364.56   16.90
  -9   1   3  313.87   25.10
  -9   1   3  371.56   31.00
  -9   1   3  385.16   25.80
  -9   1   3  359.36   28.90
  -9   1   3  369.26   34.90
  -9   1   3  348.27   28.40
  -9   1   3  364.76   37.60
   9   1  -3  351.56   12.50
  -9   1   3  338.47   18.00
  -9   1   3  390.26   43.90
  -8  -1   3  387.96   19.80
  -8  -1   3  455.65   16.40
  -8  -1   3  489.15   33.00
  -8  -1   3  452.05   18.20
  -8  -1   3  460.25   17.20
   8  -1  -3  446.76   14.60
  -8  -1   3  476.35   22.80
   8  -1  -3  406.26   21.80
  -8  -1   3  432.96   27.70
  -8  -1   3  443.26   32.60
  -8  -1   3  416.86   37.10
  -8  -1   3  502.25   40.30
  -8  -1   3  482.55   30.80
  -8   1   3  445.86   15.50
   8   1  -3  467.45   14.40
  -8   1   3  478.75   28.10
  -8   1   3  448.46   31.00
  -8   1   3  477.35   37.90
  -8   1   3  455.05   21.40
  -8   1   3  485.15   38.90
  -8   1   3  472.25   30.20
  -8   1   3  475.55   19.90
   8   1  -3  444.76   14.20
   8   1  -3  412.46   15.40
  -8   1   3  468.25   35.80
  -8   1   3  456.65   27.20
   7  -1  -3  117.69   10.10
   7  -1  -3  101.39    7.40
  -7  -1   3  115.49   10.60
  -7  -1   3  123.09   14.30
  -7  -1   3   98.29   11.40
  -7  -1   3  110.79   15.60
   7  -1  -3  115.59    5.60
   7  -1  -3  125.79    8.60
  -7  -1   3  177.68   33.00
  -7  -1   3  141.29   20.00
  -7  -1   3  109.19   10.40
   7  -1  -3  112.39    5.90
   7  -1  -3  128.29   11.60
  -7   1   3  118.49   10.10
   7   1  -3  107.19    5.20
  -7   1   3   99.39    7.40
   7   1  -3  115.49    4.90
   7   1  -3  100.39   10.00
  -7   1   3  104.29   14.30
  -7   1   3   95.89   13.50
  -7   1   3  100.59    8.50
  -7   1   3   97.19    8.70
   7   1  -3  119.59    7.00
  -7   1   3  103.29    6.40
   7   1  -3  119.69   11.60
  -7   1   3   99.19   11.60
  -7   1   3  101.49   19.90
  -7   1   3  116.19   13.20
  -7   1   3   93.19    9.10
  -6  -1   3 2737.73   78.19
   6  -1  -3 2743.33   79.69
   6  -1  -3 2749.82   86.79
  -6  -1   3 2734.33  122.79
   6  -1  -3 2782.42   82.99
   6  -1  -3 2795.22   97.89
  -6  -1   3 2829.32   95.49
  -6  -1   3 2748.72   76.89
  -6  -1   3 2672.03   81.49
  -6   1   3 2729.23   81.09
  -6   1   3 2700.53   71.59
  -6   1   3 2663.83   75.49
  -6   1   3 2662.63   84.09
   6   1  -3 2696.63   83.99
   6   1  -3 2713.23  100.49
   6   1  -3 2688.13   70.29
  -6   1   3 2604.44   92.99
  -6   1   3 2692.73   77.19
  -6   1   3 2691.13   82.49
  -6   1   3 2719.63   84.29
  -6   1   3 2977.90  105.89
  -6   1   3 2641.94   73.69
  -5  -1   3 1001.80   37.30
   5  -1  -3 1039.20   42.90
   5  -1  -3 1054.49   42.70
  -5  -1   3 1020.90   37.20
   5  -1  -3  980.90   47.60
  -5  -1   3 1035.50   39.40
   5  -1  -3 1026.60   37.80
   5  -1  -3 1076.79   37.70
   5  -1  -3 1002.40   36.80
  -5  -1   3 1015.00   36.90
  -5  -1   3 1046.70   52.59
  -5  -1   3 1068.59   53.49
  -5   1   3 1043.50   43.60
  -5   1   3 1132.99   27.20
   5   1  -3 1089.79   32.30
   5   1  -3 1007.20   51.69
   5   1  -3 1080.09   44.10
  -5   1   3 1094.59   36.70
   5   1  -3  937.31   34.00
  -5   1   3 1028.40   42.30
  -5   1   3 1023.50   50.99
   5   1  -3 1130.49   42.30
  -5   1   3 1041.30   52.79
   5   1  -3  891.71   41.40
  -5   1   3 1093.19   39.30
  -5   1   3 1054.49   49.60
  -5   1   3 1045.70   35.00
  -5   1   3 1055.39   37.20
  -5   1   3 1080.19   35.60
  -5   1   3  909.41   40.70
  -5   1   3 1098.19   33.80
  -4  -1   3  758.82   42.10
  -4  -1   3  779.72   30.50
   4  -1  -3  781.72   38.20
   4  -1  -3  758.92   19.90
   4  -1  -3  776.02   29.90
  -4  -1   3  732.03   27.90
   4  -1  -3  752.22   29.80
   4  -1  -3  761.12   19.60
   4  -1  -3  764.12   29.80
   4  -1  -3  765.12   35.00
   4  -1  -3  670.03   26.00
  -4  -1   3  782.92   30.40
  -4   1   3  680.23   36.50
  -4   1   3  753.22   34.60
  -4   1   3  794.22   38.80
   4   1  -3  735.53   34.20
  -4   1   3  712.03   25.80
   4   1  -3  731.63   34.60
   4   1  -3  789.32   37.10
  -4   1   3  758.12   33.80
  -4   1   3  656.13   32.70
   4   1  -3  770.82   25.60
  -4   1   3  690.23   27.20
  -4   1   3  783.72   30.20
   4   1  -3  741.63   24.20
  -4   1   3  757.12   19.10
   4   1  -3  748.83   19.10
   4   1  -3  735.93   25.50
  -4   1   3  761.02   28.00
  -4   1   3  765.92   28.30
   4   1  -3  692.13   39.20
  -4   1   3  747.73   42.30
   3  -1  -3 5105.39  144.39
  -3  -1   3 5220.48  136.09
   3  -1  -3 5286.87  135.99
   3  -1  -3 5318.37  141.29
  -3  -1   3 5377.36  143.19
   3  -1  -3 5401.56  135.49
  -3  -1   3 5333.47  151.28
  -3  -1   3 5260.77  151.18
  -3  -1   3 5077.19  134.79
   3  -1  -3 5251.27  134.49
  -3  -1   3 5418.66  136.79
  -3   1   3 5344.47  128.19
   3   1  -3 5167.68  151.28
   3   1  -3 5134.59  133.59
  -3   1   3 4867.91  143.19
  -3   1   3 5269.97  132.69
  -3   1   3 5140.89  140.59
  -3   1   3 4888.91  133.49
   3   1  -3 5303.87  147.09
  -3   1   3 5191.28  132.69
  -3   1   3 5017.10  146.49
  -3   1   3 5264.47  135.19
  -3   1   3 5306.57  147.39
  -3   1   3 5161.78  138.89
   3   1  -3 5210.98  130.39
   3   1  -3 5151.78  131.69
  -3   1   3 5123.09  128.69
  -3   1   3 5016.00  141.59
   3   1  -3 5292.77  143.89
   3   1  -3 5149.48  145.49
   3   1  -3 5217.58  128.39
  -2  -1   3 2569.34   78.69
   2  -1  -3 2623.94   74.59
  -2  -1   3 2571.24   75.09
  -2  -1   3 2665.43   75.69
  -2  -1   3 2491.85   83.49
   2  -1  -3 2567.54   78.69
   2  -1  -3 2563.24   75.99
  -2  -1   3 2417.16   80.19
   2  -1  -3 2524.35   80.89
   2  -1  -3 2421.06   75.79
   2  -1  -3 2579.84   69.69
  -2  -1   3 2340.97   83.19
   2  -1  -3 2579.44   81.79
   2  -1  -3 2646.84   74.39
  -2   1   3 2586.54   70.99
  -2   1   3 2629.24   82.29
  -2   1   3 2470.95   82.19
   2   1  -3 2700.13   83.69
  -2   1   3 2543.75   75.69
  -2   1   3 2583.34   71.89
   2   1  -3 2593.94   85.39
  -2   1   3 2626.24   77.69
  -2   1   3 2659.73   74.19
   2   1  -3 2527.95   84.09
   2   1  -3 2556.44   71.69
   2   1  -3 2553.84   70.49
   2   1  -3 2606.64   73.49
  -2   1   3 2622.54   73.79
   1  -1  -3 3173.68   97.49
   1  -1  -3 3172.68   86.39
   1  -1  -3 3186.98   90.39
   1  -1  -3 3186.38   96.99
   1  -1  -3 3263.77   92.79
  -1  -1   3 3144.19   94.89
   1  -1  -3 3276.87   89.59
  -1  -1   3 3283.17   98.79
  -1  -1   3 3285.07  101.29
   1  -1  -3 3119.59   93.19
  -1  -1   3 3134.39   89.39
  -1  -1   3 3080.09   90.99
  -1  -1   3 3355.06   92.89
  -1  -1   3 3449.05   97.49
   1  -1  -3 3125.09   91.79
   1  -1  -3 3219.48   89.59
   1   1  -3 3144.99   88.29
  -1   1   3 3153.18   87.59
  -1   1   3 3225.48   98.39
   1   1  -3 3205.68  101.19
  -1   1   3 3259.97   91.09
  -1   1   3 3365.66   90.89
   1   1  -3 3140.09   97.69
  -1   1   3 3087.19   91.89
   1   1  -3 3274.97   99.49
  -1   1   3 3137.39   97.39
   1   1  -3 3128.09   88.69
  -1   1   3 3096.19   87.79
  -1   1   3 3149.49   85.49
   0  -1  -3 7091.69  177.88
   0  -1  -3 7358.06  190.88
   0  -1   3 6937.21  194.98
   0  -1  -3 7168.58  195.68
   0  -1   3 7771.72  192.08
   0  -1   3 7610.94  197.78
   0  -1   3 7604.94  197.28
   0  -1  -3 7707.83  190.88
   0  -1   3 7413.76  193.18
   0   1  -3 7445.85  197.78
   0   1   3 7270.67  188.58
   0   1   3 7441.66  197.98
   0   1  -3 7442.26  191.28
   0   1  -3 7681.73  197.98
   0   1  -3 7476.85  201.48
  -1  -1  -3 1870.31   62.19
   1  -1   3 1826.62   65.89
  -1  -1  -3 1863.81   58.29
   1  -1   3 1812.52   64.99
   1  -1   3 1838.82   64.69
  -1  -1  -3 1763.22   60.39
  -1  -1  -3 1899.51   64.99
  -1  -1  -3 1866.61   53.99
  -1  -1  -3 1752.42   61.19
   1  -1   3 1891.01   60.39
   1  -1   3 1879.01   55.39
  -1  -1  -3 1785.62   60.59
   1  -1   3 1937.11   59.29
  -1  -1  -3 1852.31   57.09
   1  -1   3 1804.02   68.59
  -1  -1  -3 1963.40   67.99
   1   1   3 1896.31   55.19
  -1   1  -3 1923.81   66.49
   1   1   3 1814.92   59.59
   1   1   3 1876.91   53.19
  -1   1  -3 1834.72   59.09
   1   1   3 1827.92   66.39
  -1   1  -3 1852.81   64.19
  -1   1  -3 1899.41   56.79
  -1   1  -3 1831.82   56.79
   1   1   3 1836.52   55.89
   1   1   3 1858.11   55.99
  -1   1  -3 1868.61   68.89
   1   1   3 1585.64   60.09
   1   1   3 1733.13   63.89
   1   1   3 1888.61   61.19
  -2  -1  -3  793.02   36.80
  -2  -1  -3  726.83   30.20
   2  -1   3  733.13   32.50
   2  -1   3  775.22   39.20
   2  -1   3  824.12   37.10
  -2  -1  -3  790.52   35.10
   2  -1   3  774.42   36.70
  -2  -1  -3  799.52   28.10
  -2  -1  -3  770.12   37.90
   2  -1   3  765.02   40.00
  -2  -1  -3  794.42   31.10
  -2  -1  -3  808.42   38.80
  -2  -1  -3  783.42   33.60
   2  -1   3  787.22   35.00
  -2  -1  -3  743.53   31.40
   2  -1   3  760.12   26.80
   2   1   3  758.02   29.20
   2   1   3  775.32   39.80
  -2   1  -3  763.72   37.60
  -2   1  -3  772.42   37.90
   2   1   3  737.73   26.80
   2   1   3  748.63   33.60
  -2   1  -3  724.73   32.30
  -2   1  -3  773.62   38.10
  -2   1  -3  791.52   40.70
   2   1   3  806.52   39.60
   2   1   3  810.82   36.90
  -2   1  -3  717.63   36.00
   2   1   3  735.03   34.30
   2   1   3  722.53   25.90
   2   1   3  802.82   36.40
  -2   1  -3  765.42   27.10
   2   1   3  737.83   29.60
  -3  -1  -3 6149.69  162.18
  -3  -1  -3 5905.81  148.49
  -3  -1  -3 5616.44  175.58
  -3  -1  -3 6086.19  169.08
  -3  -1  -3 5642.14  154.98
   3  -1   3 5927.11  145.19
   3  -1   3 5839.92  171.88
  -3  -1  -3 5655.33  164.38
   3  -1   3 5886.21  161.78
  -3  -1  -3 5885.11  157.88
   3  -1   3 5938.01  156.18
   3  -1   3 5987.00  183.48
   3  -1   3 5812.12  161.78
   3  -1   3 5951.60  156.18
   3  -1   3 5824.72  160.98
  -3   1  -3 6071.29  152.48
   3   1   3 5980.90  152.18
   3   1   3 6081.89  162.38
  -3   1  -3 5785.82  165.28
  -3   1  -3 6177.78  171.38
   3   1   3 5860.71  150.88
  -3   1  -3 5924.41  157.18
   3   1   3 5976.00  161.28
   3   1   3 5968.90  162.08
  -3   1  -3 6038.60  165.18
  -3   1  -3 5825.92  164.88
   3   1   3 5847.22  147.49
  -3   1  -3 5982.50  173.48
  -4  -1  -3 1160.18   41.20
  -4  -1  -3 1182.58   44.80
  -4  -1  -3 1076.49   47.30
  -4  -1  -3 1092.29   51.69
   4  -1   3 1097.39   54.79
  -4  -1  -3 1142.49   49.70
   4  -1   3 1101.79   47.60
  -4  -1  -3 1159.58   37.00
  -4  -1  -3 1188.18   51.99
  -4  -1  -3 1088.39   46.80
   4  -1   3 1197.88   47.60
   4  -1   3 1187.48   43.00
   4  -1   3 1185.98   42.60
   4  -1   3 1153.98   52.29
   4  -1   3 1203.68   41.50
  -4  -1  -3 1213.18   43.90
   4   1   3 1155.08   49.00
   4   1   3 1236.38   41.50
   4   1   3 1089.49   48.30
   4   1   3 1126.09   51.39
  -4   1  -3 1169.08   45.30
   4   1   3 1191.28   37.10
  -4   1  -3 1145.49   51.09
  -4   1  -3 1193.08   49.00
  -4   1  -3 1175.28   50.39
  -4   1  -3 1193.58   52.59
  -4   1  -3 1125.79   54.49
   4   1   3 1209.18   39.50
   4   1   3 1122.99   40.40
  -4   1  -3 1108.09   51.39
  -4   1  -3 1085.69   29.60
  -4   1  -3 1139.59   40.00
  -5  -1  -3  684.93   25.20
  -5  -1  -3  675.83   36.10
   5  -1   3  675.43   30.90
  -5  -1  -3  713.93   41.80
   5  -1   3  652.23   35.90
   5  -1   3  692.53   33.60
  -5  -1  -3  717.33   29.90
  -5  -1  -3  592.94   34.10
  -5  -1  -3  764.92   39.00
   5  -1   3  714.53   25.70
  -5  -1  -3  706.93   37.90
  -5  -1  -3  686.73   32.50
   5  -1   3  767.52   35.00
  -5  -1  -3  718.43   40.10
  -5  -1  -3  676.83   18.70
   5  -1   3  666.13   29.90
   5  -1   3  684.53   40.70
  -5  -1  -3  664.23   16.70
  -5  -1  -3  634.54   31.40
   5  -1   3  667.13   43.00
  -5   1  -3  647.14   31.30
   5   1   3  645.14   36.80
   5   1   3  699.83   38.10
  -5   1  -3  660.83   27.40
  -5   1  -3  635.44   37.90
   5   1   3  641.64   27.40
  -5   1  -3  616.44   40.80
  -5   1  -3  677.93   37.80
   5   1   3  599.04   37.30
  -5   1  -3  688.63   36.20
  -5   1  -3  684.63   19.20
   5   1   3  654.53   16.90
  -5   1  -3  671.83   38.70
  -5   1  -3  683.63   37.20
  -5   1  -3  674.73   40.70
   5   1   3  681.83   25.30
   5   1   3  765.62   37.80
  -5   1  -3  668.03   17.80
   5   1   3  626.24   28.40
   5   1   3  644.94   25.50
  -6  -1  -3 1138.39   30.00
  -6  -1  -3 1103.09   36.10
  -6  -1  -3 1118.29   55.89
   6  -1   3 1197.78   45.90
  -6  -1  -3 1120.49   51.89
   6  -1   3 1167.48   57.49
   6  -1   3 1135.39   64.19
   6  -1   3 1152.88   46.40
  -6  -1  -3 1053.89   49.10
  -6  -1  -3 1134.09   46.20
  -6  -1  -3 1065.59   41.40
  -6  -1  -3 1096.49   53.29
  -6  -1  -3 1111.29   51.39
  -6  -1  -3 1139.99   56.49
   6  -1   3 1107.39   52.19
   6  -1   3 1154.58   43.80
  -6  -1  -3 1099.39   27.60
  -6  -1  -3 1176.28   44.90
   6  -1   3 1089.69   42.60
   6   1   3 1117.99   40.60
   6   1   3 1097.09   53.99
  -6   1  -3 1122.09   28.60
  -6   1  -3 1121.09   38.80
  -6   1  -3 1118.29   32.50
  -6   1  -3 1113.89   51.49
   6   1   3 1120.49   27.90
   6   1   3  949.90   49.99
   6   1   3 1166.18   48.90
  -6   1  -3 1144.39   53.59
  -6   1  -3 1297.67   62.39
  -6   1  -3 1137.09   60.19
  -6   1  -3 1163.08   51.69
  -6   1  -3 1163.88   53.79
  -6   1  -3 1139.49   55.69
   6   1   3 1222.08   56.29
   6   1   3 1138.59   54.19
  -6   1  -3 1165.68   35.30
  -6   1  -3 1086.99   55.79
  -6   1  -3 1139.19   45.20
   7  -1   3  781.12   36.70
   7  -1   3  823.62   35.30
   7  -1   3  819.32   45.50
  -7  -1  -3  808.72   48.60
  -7  -1  -3  851.11   43.40
  -7  -1  -3  804.72   38.80
  -7  -1  -3  802.72   20.70
   7  -1   3  828.62   48.10
  -7  -1  -3  748.53   44.60
  -7  -1  -3  805.62   27.60
  -7  -1  -3  823.22   44.00
   7  -1   3  810.12   54.19
   7  -1   3  835.82   34.60
   7  -1   3  796.02   35.30
  -7   1  -3  813.42   44.90
  -7   1  -3  865.91   42.30
  -7   1  -3  854.11   53.39
  -7   1  -3  855.91   48.50
   7   1   3  796.52   31.50
   7   1   3  818.62   31.20
  -7   1  -3  739.73   48.90
   7   1   3  770.92   38.60
  -7   1  -3  779.22   48.40
  -7   1  -3  835.82   38.30
  -7   1  -3  803.12   21.40
   7   1   3  821.52   45.20
  -7   1  -3  864.51   43.80
   7   1   3  861.51   44.90
  -7   1  -3  824.42   49.30
  -7   1  -3  790.32   26.30
  -7   1  -3  888.81   43.70
   7   1   3  822.12   21.10
  -7   1  -3  792.12   30.60
  -7   1  -3  825.22   43.00
   7   1   3  716.53   44.80
  -8  -1  -3  204.78   23.30
  -8  -1  -3  202.48    7.00
  -8  -1  -3  226.88   16.70
   8  -1   3  242.78   27.70
   8  -1   3  208.98   27.70
  -8  -1  -3  195.38   10.30
  -8  -1  -3  207.88   16.80
  -8  -1  -3  229.98   24.30
   8  -1   3  223.58   16.70
   8  -1   3  215.98   24.60
  -8  -1  -3  185.48   25.20
  -8  -1  -3  190.48   23.30
   8  -1   3  223.38   16.20
   8  -1   3  215.58   18.30
  -8  -1  -3  202.48   17.80
  -8  -1  -3  203.48   20.40
  -8  -1  -3  205.28   21.00
  -8   1  -3  191.98   11.50
  -8   1  -3  206.48   17.20
  -8   1  -3  209.28   12.30
   8   1   3  217.68   23.30
   8   1   3  232.28   20.40
  -8   1  -3  215.78   21.00
   8   1   3  201.88   14.30
  -8   1  -3  203.78   26.20
  -8   1  -3  210.58   14.20
  -8   1  -3  231.78   26.50
  -8   1  -3  209.88   21.20
  -8   1  -3  206.78   26.10
  -8   1  -3  213.58   24.40
  -8   1  -3  200.78   20.20
   8   1   3  197.48   20.80
  -8   1  -3  209.68   13.50
   8   1   3  222.88   26.50
  -8   1  -3  219.28   22.90
  -8   1  -3  230.88   20.70
   9  -1   3  562.64   26.60
  -9  -1  -3  518.15   27.30
  -9  -1  -3  532.05   33.00
  -9  -1  -3  484.05   42.40
  -9  -1  -3  563.04   39.60
  -9  -1  -3  554.14   43.10
  -9  -1  -3  543.85   48.10
   9  -1   3  513.65   29.80
  -9  -1  -3  510.25   35.30
  -9  -1  -3  526.75   40.50
   9  -1   3  530.15   40.80
  -9   1  -3  617.04   63.29
   9   1   3  540.05   37.90
  -9   1  -3  524.55   22.90
  -9   1  -3  520.55   43.10
  -9   1  -3  566.64   46.80
  -9   1  -3  530.55   32.10
  -9   1  -3  515.75   34.80
  -9   1  -3  520.05   29.70
   9   1   3  520.95   24.40
  -9   1  -3  534.65   50.89
  -9   1  -3  493.65   28.60
  -9   1  -3  534.05   36.50
  -9   1  -3  491.35   22.40
  -9   1  -3  545.55   36.80
   9   1   3  540.85   32.50
   9   1   3  539.55   44.50
 -10  -1  -3  125.79   29.70
 -10  -1  -3  127.99   13.90
 -10  -1  -3   87.19   21.90
 -10  -1  -3  112.59   24.40
 -10  -1  -3  133.49   24.00
 -10   1  -3  122.39   27.20
 -10   1  -3  119.09   24.30
 -10   1  -3  105.69   26.20
  10   1   3  143.19   13.30
 -10   1  -3   91.39   12.00
 -10   1  -3   99.19   11.80
  10   1   3  141.69   24.20
 -10   1  -3  154.88   31.50
 -11  -1  -3   62.59   20.40
 -11  -1  -3   36.50   19.80
 -11  -1  -3   60.29   20.10
 -11  -1  -3   60.69    9.50
 -11   1  -3   57.69   19.70
 -11   1  -3   66.99   21.20
 -11   1  -3   54.49   16.90
 -12  -1  -3  189.18   37.20
 -12  -1  -3  174.58   35.70
 -12  -1  -3  146.09   39.00
 -12   1  -3  110.89   28.20
 -12   1  -3  136.29   32.80
 -12   1  -3  174.28   24.10
 -12  -2   3   -5.00   13.50
 -12  -2   3   35.80   13.40
 -12  -2   3   14.00   19.70
  12  -2  -3   26.90    5.20
  12   2  -3   28.70    3.80
 -12   2   3   36.10   11.60
 -12   2   3   12.90   14.80
 -11  -2   3   -0.70   11.10
 -11  -2   3    4.40    8.90
 -11  -2   3   10.30   14.70
 -11   2   3    1.30    6.90
 -11   2   3   21.90   13.30
 -11   2   3   -7.30    8.30
  10  -2  -3  221.78   10.70
 -10  -2   3  211.18   13.50
 -10  -2   3  273.67   32.00
 -10  -2   3  211.08   24.50
 -10  -2   3  231.98   43.30
  10   2  -3  233.88    9.00
 -10   2   3  235.98   31.70
 -10   2   3  237.58   26.40
 -10   2   3  261.97   28.30
 -10   2   3  196.58   38.20
 -10   2   3  201.68   25.50
 -10   2   3  246.08   42.10
  -9  -2   3   63.39   22.10
  -9  -2   3   70.69   14.80
  -9  -2   3   68.89    8.90
  -9  -2   3   47.20   12.50
  -9   2   3   54.89   12.60
   9   2  -3   55.69    3.90
  -9   2   3   43.60    7.00
  -9   2   3   42.40   15.20
   9   2  -3   70.49   10.90
  -9   2   3   64.99   16.60
   9   2  -3   59.49   10.40
  -9   2   3   58.69   21.10
  -9   2   3   39.30   15.20
  -9   2   3   49.30   15.50
   9   2  -3   58.79    4.10
  -9   2   3   76.19   18.20
   9   2  -3   58.69    9.60
   8  -2  -3   30.50    6.20
  -8  -2   3   24.10    5.90
   8  -2  -3   25.90    8.20
  -8  -2   3   27.90   11.50
   8  -2  -3   29.80    7.70
  -8  -2   3   29.50    9.50
   8  -2  -3   35.40   12.90
   8  -2  -3   17.90    6.90
  -8  -2   3   37.40   16.00
  -8  -2   3   38.70   10.40
  -8  -2   3    7.60    8.90
   8  -2  -3   26.60    4.00
  -8  -2   3   27.70    9.80
  -8  -2   3   19.70    5.70
  -8  -2   3   39.10   10.30
   8   2  -3   25.00    3.30
  -8   2   3   19.60    7.30
  -8   2   3   36.20   16.40
  -8   2   3   22.10    6.80
  -8   2   3   12.60    8.90
   8   2  -3   30.80    2.80
  -8   2   3   12.30   11.00
   8   2  -3   28.90    4.80
  -8   2   3   24.60    5.00
   8   2  -3   29.60    7.80
   8   2  -3   28.90    9.00
   8   2  -3   26.40    2.60
  -8   2   3   26.90    8.20
   8   2  -3   26.10    7.20
  -8   2   3   21.70    9.70
   7  -2  -3  480.95   28.90
  -7  -2   3  449.46   28.10
   7  -2  -3  422.36   15.20
  -7  -2   3  450.25   31.40
   7  -2  -3  436.56   31.80
   7  -2  -3  448.86   23.10
   7  -2  -3  435.16   31.90
  -7  -2   3  443.06   35.10
  -7  -2   3  478.45   30.40
  -7  -2   3  465.65   42.50
   7  -2  -3  465.45   28.40
  -7  -2   3  431.56   40.50
   7  -2  -3  475.55   30.60
  -7   2   3  485.65   25.00
  -7   2   3  482.65   27.40
  -7   2   3  469.55   35.00
   7   2  -3  495.85   43.50
  -7   2   3  466.55   21.80
   7   2  -3  473.35   13.80
   7   2  -3  467.05   31.10
   7   2  -3  508.55   29.80
   7   2  -3  456.95   20.00
  -7   2   3  511.45   43.70
  -7   2   3  455.55   28.40
   7   2  -3  469.05   26.40
   7   2  -3  475.05   23.60
  -7   2   3  513.85   41.70
   7   2  -3  476.55   13.80
  -7   2   3  503.25   30.90
  -7   2   3  469.95   32.90
   7   2  -3  568.74   34.50
   7   2  -3  498.15   18.20
   6  -2  -3  118.19   18.60
   6  -2  -3  113.39   15.10
   6  -2  -3   87.29   17.40
   6  -2  -3   81.09    9.60
  -6  -2   3   91.29   12.80
  -6  -2   3  114.89   11.20
   6  -2  -3   87.99    5.10
  -6  -2   3   51.69   15.30
  -6  -2   3   85.09   10.90
   6  -2  -3   95.09   13.30
  -6  -2   3   93.59   12.00
  -6  -2   3   90.29   18.90
  -6  -2   3   99.59   17.50
  -6  -2   3  117.79   25.20
   6  -2  -3   83.09   15.80
   6   2  -3   86.49   21.00
   6   2  -3   80.99    3.90
   6   2  -3   86.89    4.20
   6   2  -3   78.59    7.40
  -6   2   3   54.69   13.90
  -6   2   3  110.09   23.30
  -6   2   3   90.89    9.90
  -6   2   3  103.79   14.60
  -6   2   3   60.99   15.30
  -6   2   3   70.89   12.10
  -6   2   3   87.59   18.00
  -6   2   3   88.39   14.80
   6   2  -3   74.89   10.00
  -6   2   3   87.69   11.20
   6   2  -3  142.49   32.90
   6   2  -3   84.49   10.80
  -6   2   3   84.69    5.90
   6   2  -3  117.59   14.10
  -6   2   3  106.89   18.20
  -5  -2   3  199.58   16.60
  -5  -2   3  189.88   16.20
   5  -2  -3  221.58   17.50
   5  -2  -3  212.88   20.70
   5  -2  -3  230.68   19.70
  -5  -2   3  202.18   17.40
   5  -2  -3  207.68   17.20
   5  -2  -3  228.18   20.50
  -5  -2   3  240.68   20.30
   5  -2  -3  232.18   15.40
   5  -2  -3  189.68   20.40
  -5  -2   3  235.08   25.70
  -5  -2   3  231.08   20.60
   5  -2  -3  206.38    8.10
   5   2  -3  240.38    7.20
  -5   2   3  232.68   25.50
   5   2  -3  261.27   28.20
   5   2  -3  259.67   17.80
  -5   2   3  259.77   23.70
  -5   2   3  234.08   21.60
  -5   2   3  253.97   16.90
  -5   2   3  248.48   21.90
  -5   2   3  262.27   16.70
  -5   2   3  234.28   22.60
   5   2  -3  250.07   21.10
   5   2  -3  252.27   23.70
  -5   2   3  228.98   17.60
  -5   2   3  241.08   20.70
   5   2  -3  243.48   11.70
   5   2  -3  233.58   16.30
  -5   2   3  242.18    7.80
  -5   2   3  220.68   26.20
   5   2  -3  241.28   22.50
  -5   2   3  225.28   13.10
   5   2  -3  219.98    7.70
   4  -2  -3  146.69   15.30
  -4  -2   3  152.98    9.80
   4  -2  -3  155.58    6.20
  -4  -2   3  149.59    8.40
   4  -2  -3  170.68   19.30
  -4  -2   3  180.18   19.00
   4  -2  -3  169.18   19.60
   4  -2  -3  155.38   10.90
   4  -2  -3  147.59   16.90
  -4  -2   3  165.18   14.40
  -4  -2   3  167.78   15.90
  -4  -2   3  139.59   17.80
  -4  -2   3  178.78   16.70
  -4  -2   3  143.19   14.80
   4  -2  -3  174.18   14.70
   4  -2  -3  131.39   16.00
   4  -2  -3  168.18   19.40
  -4  -2   3  166.78   21.00
   4   2  -3  164.08   18.80
  -4   2   3  156.78    6.30
   4   2  -3  141.29   17.90
  -4   2   3  144.99   16.60
  -4   2   3  163.68   12.10
   4   2  -3  153.58   12.80
   4   2  -3  150.88    4.90
   4   2  -3  155.28   12.00
   4   2  -3  152.08   13.80
  -4   2   3  137.89   13.70
   4   2  -3  146.89   12.30
  -4   2   3  159.48   12.60
  -4   2   3  136.29   18.60
  -4   2   3  160.68   17.70
  -4   2   3  146.49   20.20
  -4   2   3  146.19   17.40
   4   2  -3  141.09   19.50
  -4   2   3  145.49   12.30
  -4   2   3  149.49   17.60
  -4   2   3  136.69   16.70
   4   2  -3  165.78   21.50
  -3  -2   3  387.96   30.50
   3  -2  -3  359.66   26.30
  -3  -2   3  391.56   19.20
  -3  -2   3  356.36   24.20
  -3  -2   3  407.66   18.10
   3  -2  -3  398.16   25.50
   3  -2  -3  371.16   27.20
   3  -2  -3  377.66   25.70
   3  -2  -3  394.36   23.10
  -3  -2   3  412.16   25.00
   3  -2  -3  391.46   16.70
  -3  -2   3  408.06   26.40
  -3  -2   3  430.86   29.90
   3  -2  -3  400.96   30.30
   3  -2  -3  389.16   20.70
  -3  -2   3  440.86   32.90
   3   2  -3  395.36   23.50
  -3   2   3  386.86   20.90
   3   2  -3  369.86   30.50
  -3   2   3  415.36   33.70
  -3   2   3  395.76   29.70
  -3   2   3  404.76   28.20
   3   2  -3  391.76   29.50
   3   2  -3  410.26   23.30
   3   2  -3  353.16   27.00
  -3   2   3  413.96   28.10
   3   2  -3  411.96   22.20
  -3   2   3  366.56   27.00
  -3   2   3  406.56   28.30
  -3   2   3  332.37   28.40
  -3   2   3  394.76   11.10
   3   2  -3  382.66   17.90
   3   2  -3  386.46   10.20
  -3   2   3  397.16   22.40
   3   2  -3  408.46   18.10
  -3   2   3  402.96   23.90
   2  -2  -3  533.15   32.50
   2  -2  -3  555.44   15.70
   2  -2  -3  573.84   33.00
   2  -2  -3  540.25   33.40
   2  -2  -3  598.74   28.50
   2  -2  -3  570.34   22.80
   2  -2  -3  591.14   31.50
   2  -2  -3  560.24   33.90
   2  -2  -3  596.34   32.90
  -2  -2   3  519.05   30.30
   2  -2  -3  644.04   32.90
  -2  -2   3  556.54   29.90
   2  -2  -3  583.24   37.00
  -2  -2   3  541.05   32.80
  -2  -2   3  547.65   26.30
  -2  -2   3  563.84   37.70
   2  -2  -3  587.74   27.60
  -2  -2   3  533.65   35.70
  -2   2   3  590.24   28.40
   2   2  -3  597.24   35.60
   2   2  -3  597.04   37.70
  -2   2   3  621.14   15.50
  -2   2   3  579.84   35.80
  -2   2   3  611.44   38.60
  -2   2   3  581.14   29.70
   2   2  -3  594.84   31.10
   2   2  -3  583.34   28.70
  -2   2   3  652.43   35.70
   2   2  -3  605.44   31.50
   2   2  -3  574.24   29.20
   2   2  -3  579.44   37.30
  -2   2   3  644.44   36.30
  -2   2   3  576.24   26.30
   2   2  -3  641.34   26.90
  -2   2   3  611.24   36.40
   2   2  -3  637.24   38.70
  -2   2   3  617.84   29.20
  -2   2   3  598.74   35.30
   2   2  -3  623.84   26.40
  -1  -2   3  158.38   18.60
   1  -2  -3  181.98   18.90
  -1  -2   3  171.38   15.70
  -1  -2   3  196.78   17.10
   1  -2  -3  169.38   16.80
   1  -2  -3  156.58   14.70
   1  -2  -3  149.88   16.20
  -1  -2   3  189.38   14.80
   1  -2  -3  170.98   19.20
   1  -2  -3  165.78   14.40
   1  -2  -3  176.78   18.50
   1  -2  -3  171.88   16.00
  -1  -2   3  156.98   18.00
   1  -2  -3  168.18   15.80
  -1  -2   3  168.58   14.80
  -1  -2   3  185.68   18.50
  -1   2   3  140.99   16.10
   1   2  -3  139.69   15.50
  -1   2   3  138.79   16.90
   1   2  -3  152.28   16.00
  -1   2   3  147.59   13.90
   1   2  -3  152.18   14.20
  -1   2   3  140.79   11.70
   1   2  -3  126.49   16.20
  -1   2   3  154.68   14.10
  -1   2   3  154.08    5.00
  -1   2   3  155.68   16.30
   1   2  -3  149.59   13.50
  -1   2   3  150.88   15.90
   1   2  -3  142.79   12.80
  -1   2   3  154.78   14.20
   1   2  -3  141.09   13.90
  -1   2   3  144.59   17.10
  -1   2   3  163.58   18.40
  -1   2   3  147.19   16.30
   1   2  -3  134.39   17.70
   1   2  -3  148.09   18.30
   1   2  -3  130.89   16.00
   0  -2  -3   58.49   10.90
   0  -2   3   69.49   10.20
   0  -2  -3   83.99   16.60
   0  -2   3   67.09   12.00
   0  -2   3   81.09   10.30
   0  -2  -3   95.29   11.80
   0  -2  -3   88.89   15.00
   0  -2  -3   98.69   11.70
   0  -2   3  101.49   13.90
   0  -2   3   79.29   16.70
   0  -2   3   84.69   11.10
   0  -2  -3   86.79   11.10
   0  -2  -3  107.39   18.30
   0  -2   3   75.19   10.80
   0  -2  -3   62.39   13.00
   0   2   3   87.59   10.40
   0   2  -3   74.29   14.80
   0   2   3   70.19    9.30
   0   2   3   99.39   13.60
   0   2   3   78.49    8.60
   0   2  -3   83.89   10.40
   0   2  -3  110.09   19.80
   0   2   3   80.99   16.50
   0   2   3  103.39   12.80
   0   2   3   79.09   11.70
   0   2  -3   83.39   11.20
   0   2  -3   93.39   10.80
   0   2  -3   92.29   16.10
   0   2   3   63.89   13.30
   0   2   3   97.39   13.80
   0   2  -3   56.29   10.20
   0   2  -3   76.39   14.40
   0   2   3   82.09   11.10
  -1  -2  -3  185.78   14.80
   1  -2   3  178.08   18.00
  -1  -2  -3  188.68   23.70
  -1  -2  -3  206.38   14.80
  -1  -2  -3  146.59   18.10
   1  -2   3  193.48   19.10
  -1  -2  -3  156.48   16.20
  -1  -2  -3  171.98   15.70
   1  -2   3  157.98   19.40
   1  -2   3  161.28   16.10
  -1  -2  -3  182.68   18.10
   1  -2   3  173.68   19.50
  -1  -2  -3  174.68   19.20
   1  -2   3  176.48   14.30
   1  -2   3  170.68   15.90
   1  -2   3  182.88   18.10
  -1  -2  -3  203.48   21.30
   1   2   3  140.59   14.60
  -1   2  -3  174.68   18.30
   1   2   3  149.09   16.80
   1   2   3  157.98   16.20
  -1   2  -3  161.58   17.90
   1   2   3  142.89   17.90
   1   2   3  165.28   14.50
   1   2   3  164.98   13.80
   1   2   3  160.78   15.90
   1   2   3  138.09   11.30
  -1   2  -3  177.88   17.10
  -1   2  -3  162.58   19.70
   1   2   3  192.48   23.90
  -1   2  -3  147.99   17.80
  -1   2  -3  127.79   16.60
   2  -2   3  147.89   18.10
  -2  -2  -3  171.58   16.70
  -2  -2  -3  166.38   15.10
   2  -2   3  157.18   15.30
   2  -2   3  157.28   18.30
  -2  -2  -3  140.19   14.30
  -2  -2  -3  182.78   20.60
  -2  -2  -3  147.89   18.30
  -2  -2  -3  175.58   17.80
  -2  -2  -3  166.98   12.90
   2  -2   3  145.39   10.60
   2  -2   3  159.88   17.60
   2  -2   3  136.89   15.70
  -2  -2  -3  154.98   15.60
   2  -2   3  174.78   16.30
  -2  -2  -3  155.08   17.80
   2  -2   3  159.08   19.00
   2   2   3  141.19   13.60
   2   2   3  117.09   14.60
  -2   2  -3  136.99   18.10
  -2   2  -3  109.99   15.90
  -2   2  -3  123.59   15.10
  -2   2  -3  127.49   14.00
  -2   2  -3  147.59   17.60
   2   2   3  137.79   14.80
   2   2   3  145.39   12.60
  -2   2  -3  154.78   19.70
  -2   2  -3  147.39    5.50
   2   2   3  163.48   18.70
   2   2   3  144.19   13.70
   2   2   3  138.79   13.70
  -2   2  -3  158.08   14.20
  -2   2  -3  142.99   16.90
   2   2   3  139.49   15.80
  -2   2  -3  124.79   15.20
  -2   2  -3  123.19   16.00
   2   2   3  134.19   16.60
  -3  -2  -3  230.68   18.70
   3  -2   3  257.67   25.90
  -3  -2  -3  203.58   25.90
   3  -2   3  243.38   18.60
  -3  -2  -3  256.77   25.40
  -3  -2  -3  241.48   21.00
  -3  -2  -3  266.87   21.70
   3  -2   3  232.48   19.80
   3  -2   3  237.28   25.30
   3  -2   3  234.48   21.60
   3  -2   3  254.77   24.30
  -3  -2  -3  236.08   23.60
   3  -2   3  241.18   18.90
  -3  -2  -3  244.18   14.60
  -3  -2  -3  235.48   15.70
  -3  -2  -3  231.28   19.80
   3  -2   3  248.58   10.40
   3   2   3  247.28   19.40
   3   2   3  246.28   18.10
   3   2   3  234.78   14.20
  -3   2  -3  234.28   19.70
  -3   2  -3  223.18   23.90
   3   2   3  250.47   16.60
   3   2   3  200.68   20.30
  -3   2  -3  231.88    8.00
  -3   2  -3  216.88   21.60
  -3   2  -3  196.98   20.40
  -3   2  -3  213.78   20.60
  -3   2  -3  226.68   23.00
  -3   2  -3  220.58   23.30
   3   2   3  239.78    6.20
   3   2   3  257.87   16.80
   3   2   3  243.28   21.50
   3   2   3  246.18   18.60
   3   2   3  258.17   21.60
  -3   2  -3  218.58   21.80
  -4  -2  -3   78.79    9.20
   4  -2   3   89.69   16.40
  -4  -2  -3   78.99    6.90
  -4  -2  -3   86.29   15.00
  -4  -2  -3  103.19   22.10
   4  -2   3  108.19   11.90
  -4  -2  -3   93.09   11.70
  -4  -2  -3   94.09   11.20
   4  -2   3   94.99   16.70
   4  -2   3   80.29   15.60
   4  -2   3   67.49   12.90
  -4  -2  -3  107.49   14.40
   4  -2   3   69.19   16.80
  -4  -2  -3   94.39   18.60
  -4  -2  -3   72.19   14.80
  -4  -2  -3   84.09   18.90
   4  -2   3   60.59   16.00
  -4  -2  -3  103.59   20.80
   4   2   3   73.69   14.90
   4   2   3   88.69    8.80
  -4   2  -3  106.69   18.40
  -4   2  -3   76.09   16.40
  -4   2  -3   90.89   18.70
  -4   2  -3   61.39   11.20
  -4   2  -3   84.59   17.20
  -4   2  -3   89.79   17.70
  -4   2  -3   76.69   15.20
   4   2   3   85.49    7.70
   4   2   3   84.49    2.70
  -4   2  -3   85.39   17.80
   4   2   3   69.99   14.50
  -4   2  -3  102.49   19.80
   4   2   3   74.19   10.50
  -4   2  -3   86.39   13.80
   4   2   3  108.39   18.80
  -5  -2  -3   61.59   11.80
  -5  -2  -3   70.19   18.40
  -5  -2  -3   64.29   11.30
  -5  -2  -3   72.49   17.40
   5  -2   3   55.29   11.00
  -5  -2  -3   54.39   12.40
   5  -2   3   62.59   17.50
   5  -2   3   99.29   18.80
  -5  -2  -3   54.19   13.40
  -5  -2  -3   75.49   13.90
  -5  -2  -3   56.39    7.10
  -5  -2  -3   45.70   10.90
  -5  -2  -3   55.19   13.80
   5  -2   3   50.39    9.10
  -5  -2  -3   73.69   14.40
   5  -2   3   54.89   15.60
  -5   2  -3   52.19   12.70
   5   2   3   54.99   13.10
   5   2   3   50.09    6.60
  -5   2  -3   45.60   12.20
   5   2   3   46.60    5.70
   5   2   3   49.20    2.10
   5   2   3   54.09   12.60
   5   2   3   71.69   16.10
  -5   2  -3   40.30   11.20
   5   2   3   50.79    7.10
  -5   2  -3   47.20   13.70
  -5   2  -3   48.40   14.70
   5   2   3   57.49   11.10
  -5   2  -3   62.69   17.20
   5   2   3   61.79   11.10
  -5   2  -3   50.19   13.70
  -5   2  -3   43.90    3.50
  -5   2  -3   26.20   10.10
   5   2   3   59.49    8.10
  -5   2  -3   59.89   12.00
  -5   2  -3   49.90   10.70
  -6  -2  -3  206.58   20.70
   6  -2   3  210.78   15.40
   6  -2   3  236.78   19.70
  -6  -2  -3  244.78   26.20
   6  -2   3  230.78   23.80
  -6  -2  -3  254.77   21.10
   6  -2   3  267.47   28.40
  -6  -2  -3  239.08   15.20
  -6  -2  -3  225.08    8.20
  -6  -2  -3  240.88   21.30
  -6  -2  -3  207.58   21.00
  -6  -2  -3  240.68   19.10
  -6  -2  -3  232.28   28.90
  -6  -2  -3  221.38   19.60
   6  -2   3  193.68   28.30
  -6  -2  -3  205.28   25.90
   6  -2   3  190.28   25.40
  -6  -2  -3  199.38   24.20
   6  -2   3  222.08   22.30
  -6   2  -3  187.28   23.40
   6   2   3  226.58   13.30
  -6   2  -3  236.68   27.20
   6   2   3  189.38   12.40
   6   2   3  215.18   16.70
   6   2   3  239.78   25.10
   6   2   3  234.68   15.00
   6   2   3  215.88   24.00
   6   2   3  223.78    6.50
  -6   2  -3  231.08   16.80
  -6   2  -3  210.38   24.40
   6   2   3  219.88   12.90
  -6   2  -3  187.48   21.50
   6   2   3  204.58   18.90
  -6   2  -3  212.48   23.60
   6   2   3  198.78   23.10
   6   2   3  233.08   21.70
  -6   2  -3  204.88    8.40
  -6   2  -3  266.47   29.60
  -6   2  -3  225.68   23.50
  -6   2  -3  216.48   25.70
   7  -2   3  181.28   18.70
  -7  -2  -3  175.78   21.80
   7  -2   3  200.08   14.00
  -7  -2  -3  213.28   28.70
  -7  -2  -3  139.99   27.50
   7  -2   3  183.88   24.70
  -7  -2  -3  191.98   21.90
  -7  -2  -3  202.58   26.00
  -7  -2  -3  190.68   23.80
   7  -2   3  225.98   23.00
  -7  -2  -3  199.18   19.40
  -7  -2  -3  202.18   19.70
  -7  -2  -3  201.18   13.50
   7  -2   3  189.38   19.10
  -7  -2  -3  193.48   18.70
  -7  -2  -3  191.28    7.60
  -7  -2  -3  202.38   18.60
   7   2   3  181.08   14.80
   7   2   3  180.18   24.70
  -7   2  -3  181.48   24.70
  -7   2  -3  194.08   33.70
  -7   2  -3  191.28   23.30
  -7   2  -3  189.58   18.50
  -7   2  -3  174.58   23.20
  -7   2  -3  189.58   21.60
   7   2   3  193.28   22.00
  -7   2  -3  177.18   14.40
  -7   2  -3  166.78   21.60
   7   2   3  184.78   22.70
  -7   2  -3  189.28   24.50
   7   2   3  197.08   24.40
  -7   2  -3  189.88   22.70
   7   2   3  184.68   18.40
   7   2   3  159.08   11.40
   7   2   3  181.18    6.10
  -8  -2  -3   72.99   19.40
  -8  -2  -3   73.39   14.30
   8  -2   3  107.29    8.20
  -8  -2  -3   76.19   14.60
  -8  -2  -3   83.49   22.70
  -8  -2  -3   64.29    7.00
  -8  -2  -3   89.99   19.80
   8  -2   3   69.99   20.50
  -8  -2  -3   65.49   13.50
   8  -2   3   75.99   18.00
  -8  -2  -3   77.29   18.00
  -8  -2  -3   51.89   18.10
   8  -2   3   87.59   16.50
  -8  -2  -3   79.89   17.10
   8  -2   3  100.39   16.00
   8  -2   3   93.39   18.50
  -8   2  -3   76.39   19.70
   8   2   3   75.89   18.20
  -8   2  -3   78.89   15.90
  -8   2  -3   81.09   14.60
   8   2   3  137.39   19.20
  -8   2  -3   93.89   18.80
  -8   2  -3   98.09   18.90
  -8   2  -3   81.09    9.70
  -8   2  -3   96.69   21.20
  -8   2  -3   85.59   20.80
  -8   2  -3   97.49   16.80
  -8   2  -3   56.19   18.10
   8   2   3   81.49   16.70
   8   2   3   91.09   20.30
   8   2   3   89.99   10.90
   8   2   3   92.89    4.00
   9  -2   3   93.39   16.00
  -9  -2  -3   94.19   18.00
  -9  -2  -3  133.09   20.00
  -9  -2  -3  110.19   27.80
  -9  -2  -3   90.29   18.50
   9  -2   3  126.09   26.50
  -9  -2  -3  109.09   24.40
  -9  -2  -3  126.09   15.00
  -9  -2  -3   94.79   21.90
   9  -2   3  121.29   16.60
   9  -2   3   87.99   19.80
  -9  -2  -3  147.19   20.70
  -9   2  -3  156.18   27.50
  -9   2  -3  117.89   23.10
  -9   2  -3  102.59   21.70
   9   2   3   90.49   12.40
   9   2   3  113.79    5.10
  -9   2  -3  116.79   19.80
  -9   2  -3  142.49   28.60
  -9   2  -3  126.79   17.70
  -9   2  -3  157.58   28.80
  -9   2  -3  110.19   11.00
  -9   2  -3   76.79   19.10
   9   2   3  113.69   25.30
  -9   2  -3  117.79   15.50
 -10  -2  -3  116.49   13.80
 -10  -2  -3   55.59   30.30
  10  -2   3   57.79   23.00
  10  -2   3   97.19   13.90
 -10  -2  -3   84.09   19.70
 -10  -2  -3   72.49   21.80
 -10  -2  -3  110.39   30.20
 -10   2  -3   92.29   24.60
 -10   2  -3  112.49   24.10
  10   2   3   92.49    4.80
 -10   2  -3   73.89    9.10
  10   2   3   93.39   22.80
 -10   2  -3  107.19   24.40
 -10   2  -3   59.59   18.90
 -11  -2  -3   20.10    4.00
 -11  -2  -3   19.30    6.40
 -11  -2  -3   11.40    5.00
 -11  -2  -3    3.10    9.50
 -11   2  -3   13.50    8.30
 -11   2  -3    7.90   10.60
 -11   2  -3   -0.70    4.80
 -11   2  -3  -11.80    9.50
 -11  -3   3  145.39   37.00
 -11  -3   3  130.99   15.50
  11  -3  -3  141.79    9.00
 -11  -3   3  133.89   40.00
 -11  -3   3  209.98   44.90
 -11   3   3  144.89   36.40
 -11   3   3  159.18   35.60
  11   3  -3  141.99    7.20
  11   3  -3  143.99   13.20
  10  -3  -3   15.50    3.90
 -10  -3   3   31.60    9.30
 -10   3   3   32.00   18.40
 -10   3   3    6.40    9.30
 -10   3   3   -2.00    9.60
 -10   3   3   38.80   17.20
  10   3  -3   13.90    2.70
 -10   3   3   16.00    7.40
  -9  -3   3  382.16   45.20
  -9  -3   3  355.46   36.70
  -9  -3   3  370.96   30.80
   9  -3  -3  390.66   28.50
   9  -3  -3  363.16   14.20
   9  -3  -3  375.66   21.80
  -9  -3   3  351.16   33.20
  -9  -3   3  291.47   39.90
   9  -3  -3  376.86   37.40
  -9  -3   3  371.06   40.90
  -9   3   3  332.17   66.69
  -9   3   3  304.27   37.50
  -9   3   3  365.16   46.10
   9   3  -3  331.97   26.50
  -9   3   3  369.06   28.90
  -9   3   3  327.47   22.60
  -9   3   3  436.06   41.40
  -9   3   3  363.16   43.40
  -9   3   3  340.87   32.10
   9   3  -3  361.26   12.00
   9   3  -3  365.76   29.30
   8  -3  -3  278.37   30.00
  -8  -3   3  283.47   36.50
  -8  -3   3  320.37   43.10
   8  -3  -3  303.07   22.00
  -8  -3   3  325.47   28.50
   8  -3  -3  322.17   15.10
   8  -3  -3  274.37   28.90
   8  -3  -3  337.07   29.30
  -8  -3   3  283.47   25.80
  -8  -3   3  334.17   39.70
  -8  -3   3  337.37   35.30
  -8  -3   3  249.38   32.60
   8   3  -3  293.27   10.20
  -8   3   3  292.77   40.40
  -8   3   3  300.87   29.30
   8   3  -3  293.07   25.00
  -8   3   3  300.67   25.60
  -8   3   3  302.27   38.10
  -8   3   3  247.08   20.70
  -8   3   3  322.57   23.00
  -8   3   3  305.37   27.00
  -8   3   3  265.57   32.80
   8   3  -3  184.48   42.10
   8   3  -3  352.26   31.40
   8   3  -3  285.57   25.10
  -8   3   3  332.27   37.80
  -8   3   3  240.18   29.80
  -7  -3   3   12.10    8.30
   7  -3  -3   32.10   11.70
   7  -3  -3   18.90    9.00
  -7  -3   3   14.50    7.20
   7  -3  -3   19.00    9.20
   7  -3  -3   14.20    9.50
  -7  -3   3   23.60    9.80
   7  -3  -3   37.60   10.50
  -7  -3   3   -3.80   10.70
  -7  -3   3   17.80    9.70
  -7  -3   3   11.60   12.10
   7  -3  -3   21.40    3.60
   7  -3  -3   14.00    9.10
  -7  -3   3   14.00    5.70
   7  -3  -3   34.60    7.50
  -7  -3   3   11.80    7.30
   7   3  -3   11.90   10.10
  -7   3   3   16.60    7.90
  -7   3   3   26.60   14.90
  -7   3   3   21.00    6.50
  -7   3   3   20.60    9.80
   7   3  -3   -1.50    8.90
   7   3  -3   32.10    9.40
  -7   3   3    5.60    4.40
   7   3  -3   17.80    1.90
   7   3  -3   19.80   10.30
  -7   3   3    9.50    5.10
   7   3  -3   16.40    4.20
  -7   3   3   15.20   10.00
   7   3  -3   18.50    8.90
  -7   3   3   11.50   10.20
   7   3  -3   13.20    8.70
  -7   3   3   11.30    7.50
  -7   3   3    9.40    5.50
   7   3  -3   18.80    2.50
   6  -3  -3 1160.78   51.69
  -6  -3   3 1179.98   67.49
   6  -3  -3 1158.88   62.49
  -6  -3   3 1108.39   54.59
   6  -3  -3 1103.99   51.99
   6  -3  -3 1099.59   59.69
   6  -3  -3 1057.89   58.89
  -6  -3   3 1115.29   38.10
  -6  -3   3 1077.79   58.49
   6  -3  -3 1112.49   44.80
  -6  -3   3 1101.09   49.60
  -6  -3   3 1130.09   69.09
   6  -3  -3 1080.79   56.19
   6  -3  -3 1136.59   30.60
   6  -3  -3  995.40   76.39
  -6  -3   3 1132.29   64.09
   6   3  -3 1100.59   38.90
  -6   3   3 1209.28   52.49
   6   3  -3 1077.39   68.79
  -6   3   3 1156.48   48.90
   6   3  -3 1110.19   43.60
   6   3  -3 1071.29   27.30
   6   3  -3 1120.59   37.70
   6   3  -3 1016.60   54.69
   6   3  -3 1084.19   60.59
  -6   3   3 1087.29   47.40
  -6   3   3 1148.99   70.39
   6   3  -3 1240.68   66.39
  -6   3   3 1095.09   56.49
   6   3  -3 1136.49   49.00
  -6   3   3 1133.19   65.19
   6   3  -3 1052.09   49.30
  -6   3   3 1131.39   58.99
   6   3  -3 1068.39   28.90
  -6   3   3 1078.09   62.39
  -6   3   3 1071.09   73.09
  -6   3   3 1013.70   50.59
   5  -3  -3  856.91   50.99
  -5  -3   3  788.42   45.20
  -5  -3   3  825.72   48.10
   5  -3  -3  855.31   43.40
  -5  -3   3  869.01   45.10
  -5  -3   3  912.91   55.49
  -5  -3   3  772.82   51.39
   5  -3  -3  902.71   47.00
   5  -3  -3  849.02   23.90
  -5  -3   3  841.32   44.80
  -5  -3   3  887.01   51.59
   5  -3  -3  879.41   36.30
   5  -3  -3  834.02   45.00
   5  -3  -3  820.12   49.70
  -5  -3   3  877.51   58.29
  -5  -3   3  837.52   33.80
   5  -3  -3  896.21   54.69
   5  -3  -3  873.61   33.80
  -5   3   3  880.91   40.20
   5   3  -3  828.22   55.89
   5   3  -3  857.61   21.10
  -5   3   3  880.01   35.50
  -5   3   3  812.42   57.49
   5   3  -3  815.32   49.10
   5   3  -3  851.21   38.30
  -5   3   3  883.31   62.09
  -5   3   3  866.61   50.09
   5   3  -3  885.41   38.90
  -5   3   3  870.31   52.19
  -5   3   3  871.01   44.10
   5   3  -3  862.51   43.90
  -5   3   3  833.02   54.09
   5   3  -3  836.72   41.80
  -5   3   3  845.72   44.10
  -5   3   3  828.42   40.60
  -5   3   3  874.11   49.80
   5   3  -3  906.41   55.59
  -4  -3   3  151.68   26.90
   4  -3  -3  175.58   18.10
   4  -3  -3  152.88    6.30
   4  -3  -3  104.09   21.30
  -4  -3   3  184.98   19.60
  -4  -3   3  147.09   20.70
   4  -3  -3  134.89   18.30
  -4  -3   3  136.49   17.30
   4  -3  -3  150.88   18.00
  -4  -3   3  144.79   18.70
   4  -3  -3  173.68   20.60
   4  -3  -3  144.99   12.30
   4  -3  -3  119.89   11.80
   4  -3  -3  126.79   23.00
   4  -3  -3  142.19   18.10
  -4  -3   3  106.89   16.50
  -4  -3   3  143.99   18.40
   4   3  -3  145.19   16.70
   4   3  -3  147.09    4.20
   4   3  -3  148.99   22.00
  -4   3   3  127.29   16.20
  -4   3   3  138.29   16.20
  -4   3   3  148.19   15.40
  -4   3   3  133.79   14.30
   4   3  -3  163.88   22.00
  -4   3   3  106.99   22.20
  -4   3   3  145.59   18.60
   4   3  -3  176.88   17.20
   4   3  -3  154.78   16.00
  -4   3   3  169.98   21.60
   4   3  -3  138.59   12.70
   4   3  -3  152.08   14.70
  -4   3   3  165.68   29.90
  -4   3   3  164.68   21.60
  -4   3   3  142.09   20.00
  -4   3   3  138.19    5.90
  -4   3   3  132.69   26.40
  -4   3   3  149.69   14.70
   3  -3  -3 2008.50   73.09
  -3  -3   3 2160.08   82.49
   3  -3  -3 1983.30   80.29
   3  -3  -3 2063.99   85.09
   3  -3  -3 1970.70   67.39
  -3  -3   3 2015.80   84.89
  -3  -3   3 1978.10   78.99
  -3  -3   3 2077.99   86.49
   3  -3  -3 1991.40   79.59
  -3  -3   3 2133.69   91.69
  -3  -3   3 2037.40   91.09
  -3  -3   3 2004.50   86.99
   3  -3  -3 1999.20   55.29
   3  -3  -3 2168.78   92.69
  -3  -3   3 1973.70   76.99
  -3  -3   3 2020.70   67.89
   3  -3  -3 2017.40   80.49
   3   3  -3 1975.10   77.79
   3   3  -3 2153.08   79.59
   3   3  -3 1979.40   84.69
  -3   3   3 1927.91   82.19
  -3   3   3 2002.50   85.69
  -3   3   3 2084.09   94.69
   3   3  -3 2027.20   78.39
   3   3  -3 2009.00   68.09
  -3   3   3 2048.40   75.69
   3   3  -3 2155.28   92.39
   3   3  -3 2096.89   77.09
   3   3  -3 1989.70   88.39
  -3   3   3 1985.00   49.70
  -3   3   3 2009.40   71.49
  -3   3   3 1955.10   69.49
   3   3  -3 2056.29   60.59
  -3   3   3 2047.60   87.09
  -3   3   3 2069.09   88.19
  -3   3   3 1963.70   84.79
  -3   3   3 2011.30   90.09
  -3   3   3 1981.00   72.89
  -2  -3   3 1174.98   61.59
  -2  -3   3 1241.78   60.39
   2  -3  -3 1187.48   73.29
  -2  -3   3 1120.09   55.09
  -2  -3   3 1264.97   64.39
   2  -3  -3 1164.78   57.29
   2  -3  -3 1223.68   44.60
  -2  -3   3 1292.37   57.09
   2  -3  -3 1198.08   62.09
   2  -3  -3 1240.18   30.80
  -2  -3   3 1270.37   67.59
   2  -3  -3 1174.58   57.19
  -2  -3   3 1214.08   49.00
   2  -3  -3 1169.38   56.99
  -2  -3   3 1188.88   48.90
   2  -3  -3 1270.37   67.39
  -2  -3   3 1149.48   59.39
   2  -3  -3 1174.88   59.19
   2  -3  -3 1294.57   51.29
   2   3  -3 1211.18   53.39
  -2   3   3 1125.29   60.99
  -2   3   3 1185.28   30.60
  -2   3   3 1212.48   65.89
  -2   3   3 1185.38   52.09
  -2   3   3 1210.08   65.09
   2   3  -3 1255.77   54.29
   2   3  -3 1231.98   58.69
   2   3  -3 1181.58   62.29
  -2   3   3 1246.68   63.99
  -2   3   3 1260.37   63.89
   2   3  -3 1088.39   60.19
   2   3  -3 1241.78   56.19
  -2   3   3 1240.68   62.19
  -2   3   3 1152.98   58.69
   2   3  -3 1192.88   65.99
   2   3  -3 1117.39   56.69
   2   3  -3 1210.08   46.10
  -2   3   3 1210.28   53.29
  -2   3   3 1180.98   48.20
   1  -3  -3  330.77   31.00
   1  -3  -3  304.17   27.50
  -1  -3   3  365.06   34.30
  -1  -3   3  328.37   27.10
   1  -3  -3  367.86   24.90
  -1  -3   3  360.66   26.20
  -1  -3   3  384.26   31.90
   1  -3  -3  404.26   29.90
   1  -3  -3  321.67   36.60
   1  -3  -3  355.56   10.40
   1  -3  -3  372.26   25.10
  -1  -3   3  346.17   26.70
  -1  -3   3  347.97   32.10
   1  -3  -3  362.86   29.60
  -1  -3   3  364.26   31.00
   1  -3  -3  344.17   23.40
  -1  -3   3  387.06   32.90
   1  -3  -3  322.57   27.90
   1  -3  -3  353.36   29.90
  -1  -3   3  341.27   24.30
   1   3  -3  367.26   27.70
  -1   3   3  374.36   32.80
   1   3  -3  345.97   37.90
   1   3  -3  321.17   30.50
  -1   3   3  350.46   28.60
   1   3  -3  377.06   27.00
   1   3  -3  343.87    9.20
  -1   3   3  369.76   33.00
   1   3  -3  329.37   23.20
   1   3  -3  353.56   32.40
  -1   3   3  372.76   27.20
   1   3  -3  355.16   27.60
  -1   3   3  339.07   22.40
   1   3  -3  334.77   29.40
  -1   3   3  375.16   26.40
   1   3  -3  339.27   25.10
  -1   3   3  329.27   31.80
  -1   3   3  359.06   26.70
  -1   3   3  347.57   30.90
  -1   3   3  340.77   30.50
  -1   3   3  342.17   31.60
   0  -3  -3 2723.33   94.69
   0  -3  -3 2626.34   90.39
   0  -3   3 2669.93  104.79
   0  -3   3 2634.94  103.19
   0  -3   3 2591.64  103.79
   0  -3  -3 2695.43   88.09
   0  -3   3 2661.03   93.19
   0  -3  -3 2743.33   99.89
   0  -3   3 2649.24   90.79
   0  -3   3 2629.54   99.09
   0  -3  -3 2680.23   91.19
   0  -3  -3 2845.82   98.99
   0  -3  -3 3007.60  128.69
   0  -3  -3 2636.64   95.49
   0  -3   3 2600.14  110.29
   0  -3  -3 2702.23  106.19
   0  -3  -3 2739.33  104.59
   0  -3   3 2545.25   95.69
   0  -3   3 2715.53   96.09
   0  -3  -3 2665.43   98.59
   0   3   3 2660.43   90.99
   0   3   3 2697.33  100.09
   0   3   3 2626.04   93.89
   0   3  -3 2617.04   90.99
   0   3  -3 2689.83  102.39
   0   3  -3 2661.53   99.39
   0   3  -3 2673.43  104.69
   0   3   3 2512.35  102.39
   0   3  -3 2834.82  110.69
   0   3  -3 2653.23   93.59
   0   3   3 2676.73  104.99
   0   3  -3 2739.33   93.89
   0   3  -3 2732.13   97.29
   0   3  -3 2709.43  102.09
   0   3  -3 2659.83  104.19
   0   3   3 2718.63  103.39
   0   3   3 2636.24   95.49
   0   3   3 2641.34  120.09
  -1  -3  -3 1618.54   79.99
  -1  -3  -3 1522.25   58.79
  -1  -3  -3 1605.74   74.59
   1  -3   3 1380.36   73.59
   1  -3   3 1650.33   71.99
  -1  -3  -3 1470.55   88.09
  -1  -3  -3 1617.24   68.69
  -1  -3  -3 1559.84   75.29
   1  -3   3 1541.95   74.69
   1  -3   3 1615.44   74.49
  -1  -3  -3 1616.54   68.69
  -1  -3  -3 1519.75   69.09
   1  -3   3 1620.94   64.79
   1  -3   3 1543.95   75.09
  -1  -3  -3 1447.26   61.89
  -1  -3  -3 1524.85   67.99
  -1   3  -3 1583.64   75.19
   1   3   3 1717.63   69.59
   1   3   3 1705.63   76.69
  -1   3  -3 1512.85   66.59
  -1   3  -3 1469.35   75.89
   1   3   3 1554.74   72.89
  -1   3  -3 1555.04   71.09
   1   3   3 1646.74   71.69
   1   3   3 1591.34   67.79
  -1   3  -3 1704.43   78.59
  -1   3  -3 1520.75   65.39
   1   3   3 1456.65   69.19
  -1   3  -3 1559.74   38.20
  -1   3  -3 1628.64   63.49
   1   3   3 1623.54   74.39
   1   3   3 1626.34   69.49
  -1   3  -3 1508.75   68.99
   1   3   3 1495.35   55.89
  -1   3  -3 1555.04   70.09
  -2  -3  -3  176.48   20.20
  -2  -3  -3  199.78   18.70
  -2  -3  -3  245.18   26.70
  -2  -3  -3  177.98   21.20
   2  -3   3  193.58   23.70
  -2  -3  -3  202.28   17.40
   2  -3   3  211.88   28.80
   2  -3   3  205.48   20.30
   2  -3   3  176.38   19.40
   2  -3   3  225.28   25.40
   2  -3   3  217.08   26.50
  -2  -3  -3  168.68   20.20
  -2  -3  -3  216.78   26.40
  -2  -3  -3  183.08   25.00
  -2  -3  -3  205.58   20.20
   2  -3   3  199.18   22.40
  -2  -3  -3  205.98   22.40
   2  -3   3  198.18   24.20
  -2  -3  -3  192.78   24.40
  -2   3  -3  232.58   29.00
   2   3   3  182.68   18.00
   2   3   3  182.48   18.50
  -2   3  -3  204.28   22.00
   2   3   3  241.88   25.00
  -2   3  -3  195.68    6.90
   2   3   3  216.28   16.30
   2   3   3  186.68   22.80
   2   3   3  181.38   19.70
  -2   3  -3  168.88   22.40
  -2   3  -3  217.88   19.90
   2   3   3  158.38   19.30
  -2   3  -3  218.08   23.10
  -2   3  -3  221.08   23.90
   2   3   3  204.48   24.70
   3  -3   3 1452.45   48.70
   3  -3   3 1480.65   74.89
   3  -3   3 1518.55   62.99
  -3  -3  -3 1361.86   64.99
   3  -3   3 1470.95   69.29
  -3  -3  -3 1332.77   70.19
  -3  -3  -3 1454.25   56.49
  -3  -3  -3 1379.06   73.29
  -3  -3  -3 1281.47   62.29
  -3  -3  -3 1380.06   70.29
   3  -3   3 1433.16   75.99
  -3  -3  -3 1413.06   62.89
   3  -3   3 1397.86   60.69
  -3  -3  -3 1411.56   55.09
  -3  -3  -3 1385.16   64.39
   3  -3   3 1510.45   73.29
  -3  -3  -3 1414.16   73.69
   3   3   3 1391.16   69.59
  -3   3  -3 1505.35   75.99
  -3   3  -3 1464.25   70.29
   3   3   3 1491.05   62.99
  -3   3  -3 1402.36   63.29
   3   3   3 1447.76   56.39
  -3   3  -3 1450.45   68.69
   3   3   3 1521.85   70.29
   3   3   3 1563.94   63.69
  -3   3  -3 1507.75   74.79
   3   3   3 1476.05   70.49
  -3   3  -3 1489.55   72.69
   3   3   3 1423.46   50.89
   3   3   3 1427.76   60.09
   3   3   3 1393.56   54.89
  -3   3  -3 1450.15   59.09
  -3   3  -3 1430.16   73.49
   3   3   3 1365.76   65.69
  -3   3  -3 1428.06   65.49
  -3   3  -3 1353.36   72.49
   3   3   3 1403.96   58.49
  -3   3  -3 1389.46   36.10
   4  -3   3  586.24   44.10
   4  -3   3  604.64   20.10
   4  -3   3  631.64   43.20
  -4  -3  -3  564.74   38.60
  -4  -3  -3  617.14   46.30
  -4  -3  -3  583.84   30.70
  -4  -3  -3  484.55   35.90
   4  -3   3  581.14   36.30
  -4  -3  -3  547.65   44.00
  -4  -3  -3  610.44   46.30
  -4  -3  -3  594.84   39.90
   4  -3   3  576.84   47.10
   4  -3   3  525.65   37.00
  -4  -3  -3  544.55   38.20
  -4  -3  -3  580.04   36.90
  -4  -3  -3  557.44   46.20
   4   3   3  576.64   39.30
   4   3   3  555.84   31.80
   4   3   3  545.75   40.80
   4   3   3  602.64   30.00
   4   3   3  610.14   28.30
  -4   3  -3  562.04   44.70
  -4   3  -3  604.84   46.30
  -4   3  -3  569.04   43.20
   4   3   3  575.24   43.60
  -4   3  -3  653.93   47.50
  -4   3  -3  548.25   38.50
   4   3   3  554.14   41.60
   4   3   3  611.34   36.10
  -4   3  -3  550.04   41.00
   4   3   3  569.94   33.80
  -4   3  -3  583.84   34.20
   4   3   3  570.04   31.30
  -4   3  -3  571.24   42.90
   4   3   3  604.54   35.30
  -4   3  -3  566.84   45.50
  -4   3  -3  645.04   38.80
  -4   3  -3  576.34   16.90
  -5  -3  -3   87.49   17.70
   5  -3   3   60.39   19.00
   5  -3   3   70.79   13.90
  -5  -3  -3   84.79   13.50
  -5  -3  -3   75.79   23.90
  -5  -3  -3   66.39   18.10
   5  -3   3   74.19   16.00
  -5  -3  -3   68.59   15.60
  -5  -3  -3   73.39    9.80
   5  -3   3   63.09   13.70
  -5  -3  -3   76.49   16.60
  -5  -3  -3   79.09   17.70
  -5  -3  -3   77.49   15.50
   5  -3   3  109.89   22.70
  -5  -3  -3   55.79   16.90
  -5  -3  -3   82.19   22.40
  -5   3  -3   72.49   19.20
   5   3   3  104.19   22.40
  -5   3  -3   90.89   20.80
   5   3   3   58.29   12.50
   5   3   3   91.39   22.30
   5   3   3  100.29   20.80
  -5   3  -3  104.69   20.70
  -5   3  -3   67.99   18.50
   5   3   3   67.69   14.70
  -5   3  -3   79.59   20.90
  -5   3  -3   60.99   18.50
  -5   3  -3   83.29   21.50
   5   3   3   72.19   12.70
  -5   3  -3   57.79   16.90
  -5   3  -3   82.09   16.00
   5   3   3   90.29   21.00
  -5   3  -3  112.99   17.90
   5   3   3   70.09    9.10
   5   3   3   81.29    3.10
   5   3   3   72.49    9.70
   6  -3   3  923.01   38.50
  -6  -3  -3  906.51   39.90
  -6  -3  -3  866.41   49.00
  -6  -3  -3  901.31   34.60
  -6  -3  -3  880.91   53.09
   6  -3   3  899.31   55.59
   6  -3   3  878.91   61.19
  -6  -3  -3  863.41   50.99
  -6  -3  -3  850.11   59.19
  -6  -3  -3  903.71   64.19
  -6  -3  -3  948.91   59.29
  -6  -3  -3  860.71   23.90
  -6  -3  -3  888.51   49.10
   6  -3   3  857.61   49.40
   6  -3   3  904.01   46.90
  -6  -3  -3  889.01   51.79
  -6  -3  -3  896.91   61.49
   6   3   3  912.51   56.09
   6   3   3  892.11   51.09
  -6   3  -3  881.91   55.59
  -6   3  -3  868.51   60.49
  -6   3  -3  828.22   49.50
  -6   3  -3  952.60   62.39
  -6   3  -3  916.61   59.39
  -6   3  -3  829.52   47.90
  -6   3  -3  926.41   58.89
   6   3   3  880.71   55.29
   6   3   3  903.01   34.60
  -6   3  -3  845.82   56.89
   6   3   3  877.81   42.40
   6   3   3  901.51   22.20
  -6   3  -3  999.80   46.00
   6   3   3  920.71   35.20
  -6   3  -3  861.91   70.09
   6   3   3  926.11   44.30
  -6   3  -3  956.30   47.60
   6   3   3  875.01   35.50
  -7  -3  -3  103.39   10.70
  -7  -3  -3  141.39   32.10
   7  -3   3   90.39   19.10
  -7  -3  -3  108.29   19.00
   7  -3   3  131.19   13.90
  -7  -3  -3   78.39   18.80
   7  -3   3  131.09   10.50
   7  -3   3  122.39   22.50
  -7  -3  -3  133.29   17.20
  -7  -3  -3   82.29   22.30
   7  -3   3  117.09   28.10
  -7  -3  -3   83.09   18.60
  -7  -3  -3  104.19   24.50
  -7  -3  -3   61.89   15.00
  -7   3  -3   68.99   17.60
  -7   3  -3  130.09   14.70
   7   3   3  119.19   22.00
  -7   3  -3   88.89   16.70
   7   3   3   96.19    9.80
   7   3   3  112.09   13.60
  -7   3  -3  107.19   24.50
  -7   3  -3   69.49   18.50
  -7   3  -3   77.39   21.00
   7   3   3   68.09   18.80
   7   3   3  103.59    4.00
  -7   3  -3   85.99   15.80
   7   3   3   87.49   16.70
  -7   3  -3  116.19   27.30
  -7   3  -3   96.39   22.30
  -7   3  -3   82.79   20.20
   7   3   3  130.19   10.00
   7   3   3  108.29   25.20
  -8  -3  -3   71.09   15.70
  -8  -3  -3   43.80   18.60
  -8  -3  -3   51.59   13.90
   8  -3   3   69.99   12.30
   8  -3   3   65.89   16.90
  -8  -3  -3   55.59   14.40
  -8  -3  -3   55.99   21.90
   8  -3   3   46.40   16.20
   8  -3   3   49.70   26.80
   8  -3   3   49.90   16.10
  -8  -3  -3   73.29   18.60
   8   3   3   76.39   13.80
  -8   3  -3   50.99   17.70
   8   3   3   54.09    3.00
  -8   3  -3   61.39   12.60
  -8   3  -3   41.60   16.10
  -8   3  -3   50.99   18.50
  -8   3  -3   60.49   15.80
  -8   3  -3   45.00   19.30
   8   3   3   39.20   10.70
  -8   3  -3   50.59   13.80
  -8   3  -3   52.09   10.90
  -8   3  -3   36.20   12.70
  -9  -3  -3  224.68   29.10
  -9  -3  -3  185.58   23.60
  -9  -3  -3  252.37   27.40
   9  -3   3  227.98   41.60
  -9  -3  -3  237.48   35.30
  -9  -3  -3  196.48   47.60
   9  -3   3  210.98   25.60
  -9  -3  -3  180.08   31.80
  -9  -3  -3  221.88   42.60
  -9  -3  -3  211.18   26.60
  -9   3  -3  206.28   38.60
   9   3   3  211.88   20.30
  -9   3  -3  184.98   36.30
  -9   3  -3  192.38   42.00
  -9   3  -3  202.08   23.70
  -9   3  -3  172.58   36.20
   9   3   3  221.88   38.30
  -9   3  -3  190.58   27.20
 -10  -3  -3   51.09   14.50
  10  -3   3   46.70   18.80
 -10  -3  -3   30.50    8.10
 -10  -3  -3   31.20   12.60
 -10  -3  -3   22.50   16.20
 -10   3  -3   11.20   17.10
 -10   3  -3   13.90    7.20
 -10   3  -3   42.90   19.00
  10   3   3   58.29   14.40
 -11  -3  -3   40.50   17.50
 -11  -3  -3   22.60   17.40
 -11  -3  -3   42.80   11.70
 -11  -3  -3   17.60   12.40
  11   3   3    8.70   25.70
 -11   3  -3   30.10    8.50
  10  -4  -3   23.90    4.70
 -10  -4   3   31.40   10.40
 -10  -4   3   42.10   12.60
 -10   4   3   26.00   18.80
  10   4  -3   20.10    3.20
   9  -4  -3   63.29   17.80
   9  -4  -3   85.49    6.70
  -9  -4   3   50.19   22.70
  -9  -4   3   55.29   16.40
  -9  -4   3   91.79   24.60
  -9   4   3   98.69   37.90
  -9   4   3  126.89   30.20
  -9   4   3   53.89   13.70
   9   4  -3  103.39   20.70
  -9   4   3   60.19   18.40
   9   4  -3   85.59    5.20
  -9   4   3   84.89   17.00
  -9   4   3   72.79   28.10
  -8  -4   3   40.10   16.10
  -8  -4   3   11.70   10.90
  -8  -4   3   31.30   20.60
   8  -4  -3   19.10   16.10
   8  -4  -3   38.10    4.40
   8  -4  -3   60.09   23.70
  -8  -4   3   25.80   19.90
  -8   4   3   25.50   14.10
   8   4  -3   52.89   27.30
  -8   4   3   59.99   13.10
  -8   4   3   64.79   38.30
  -8   4   3   35.30   10.20
  -8   4   3   21.20   11.20
  -8   4   3   51.39   17.50
  -8   4   3   49.40   18.20
   8   4  -3   46.50   15.10
  -8   4   3   78.49   19.60
   8   4  -3   39.60    3.70
  -8   4   3   22.00   14.80
   7  -4  -3   72.99   22.30
   7  -4  -3   99.69    9.70
  -7  -4   3   66.79   22.60
   7  -4  -3   48.20   17.80
  -7  -4   3   85.79   21.30
  -7  -4   3   65.69   23.70
  -7  -4   3   83.39   20.10
  -7  -4   3   73.39   17.30
  -7  -4   3   92.29   21.10
   7  -4  -3   90.39   19.20
  -7   4   3   69.69   14.00
  -7   4   3   78.49   16.70
  -7   4   3  141.59   18.60
  -7   4   3   88.49   26.60
  -7   4   3   96.99   22.80
   7   4  -3   97.99   21.00
   7   4  -3  101.59   28.00
   7   4  -3  105.29    5.70
   7   4  -3   82.69   20.10
  -7   4   3   68.69   27.20
  -7   4   3   95.99   29.00
  -7   4   3  116.69   18.80
  -7   4   3   93.59   18.20
  -6  -4   3   72.49   19.10
  -6  -4   3   78.09   18.20
   6  -4  -3   74.19   17.20
   6  -4  -3   70.39   14.50
  -6  -4   3   89.89   23.30
  -6  -4   3   79.89   16.30
  -6  -4   3   76.99   22.80
  -6  -4   3   66.19   19.90
   6  -4  -3   80.19    5.50
   6  -4  -3   50.19   17.00
  -6  -4   3   55.89   17.70
   6  -4  -3   68.39   17.20
   6  -4  -3   87.39   15.80
   6  -4  -3   62.79   28.20
  -6   4   3   44.70   19.80
   6   4  -3   86.89   11.80
   6   4  -3   81.49    5.40
  -6   4   3   77.19   19.80
   6   4  -3   73.99   13.50
   6   4  -3  105.89   21.70
   6   4  -3   80.99   16.00
  -6   4   3   72.79   15.80
  -6   4   3   55.09   13.20
   6   4  -3   70.39   13.60
  -6   4   3   77.29   18.80
  -6   4   3   80.99   20.70
   6   4  -3   59.09   20.80
  -6   4   3   61.89   19.30
  -6   4   3   79.09   17.00
  -6   4   3   99.49   27.40
  -6   4   3   57.29   23.40
   5  -4  -3  180.78   22.90
  -5  -4   3  186.78   34.20
   5  -4  -3  158.28   23.40
  -5  -4   3  153.28   28.00
  -5  -4   3  187.48   31.60
  -5  -4   3  190.08   35.10
   5  -4  -3  155.78   20.90
   5  -4  -3  165.88    7.90
   5  -4  -3  140.89   16.60
  -5  -4   3  159.08   21.20
  -5  -4   3  180.48   22.30
  -5  -4   3  151.58   27.50
  -5  -4   3  162.18   16.60
  -5  -4   3  163.58   30.00
   5  -4  -3  185.58   14.80
   5  -4  -3  158.08   31.00
  -5  -4   3  169.88   34.40
   5  -4  -3  189.78   31.90
   5  -4  -3  196.88   27.40
   5  -4  -3  155.78   21.70
   5   4  -3  183.58   22.90
   5   4  -3  220.98   19.70
  -5   4   3  167.08   18.90
   5   4  -3  145.69   25.60
   5   4  -3  200.78   22.80
   5   4  -3  128.09   26.80
  -5   4   3  164.78   22.20
   5   4  -3  223.68   20.10
  -5   4   3  158.68   18.60
  -5   4   3  155.98   21.60
  -5   4   3  215.28   24.30
  -5   4   3  137.39   30.50
  -5   4   3  193.88   26.30
  -5   4   3  137.69   29.00
   5   4  -3  177.88   19.00
  -5   4   3  182.98   26.00
  -5   4   3  223.88   30.10
  -4  -4   3   37.00   10.00
  -4  -4   3   38.20   13.80
   4  -4  -3   17.20    9.20
  -4  -4   3   21.20   10.60
   4  -4  -3   36.00   13.50
   4  -4  -3   28.10   10.60
   4  -4  -3   43.70   14.30
  -4  -4   3   10.80    8.40
   4  -4  -3   23.30    7.90
   4  -4  -3   30.90    3.20
  -4  -4   3   43.00   14.20
   4  -4  -3   56.29   13.60
   4  -4  -3   18.10   11.80
   4  -4  -3   35.20   13.10
  -4  -4   3   30.50   11.10
  -4  -4   3   31.50   10.20
  -4  -4   3   15.70    9.90
   4  -4  -3   33.80    8.90
  -4  -4   3   27.80   14.10
  -4   4   3   31.40   12.30
   4   4  -3   21.20    9.40
   4   4  -3   38.30   13.40
  -4   4   3   31.30    9.30
  -4   4   3   34.20   15.30
   4   4  -3   30.50    9.80
   4   4  -3   20.70   13.50
   4   4  -3   23.20    9.60
   4   4  -3   19.50    8.80
  -4   4   3   34.40   14.20
  -4   4   3   30.00   11.20
  -4   4   3   26.90    9.10
  -4   4   3   24.40   11.30
  -4   4   3   39.10    9.90
  -4   4   3   61.29   16.80
   4   4  -3   62.59   13.60
  -4   4   3   47.90   20.60
   4   4  -3   32.80    9.20
   4   4  -3   35.70    4.50
  -4   4   3   12.40    9.20
   4   4  -3   44.10   13.00
  -3  -4   3  239.38   28.60
  -3  -4   3  252.77   33.20
   3  -4  -3  262.97   33.80
   3  -4  -3  228.48    8.40
  -3  -4   3  230.78   27.50
  -3  -4   3  223.68   24.30
   3  -4  -3  232.48   27.70
   3  -4  -3  200.48   21.40
   3  -4  -3  244.98   21.20
   3  -4  -3  243.68   16.00
   3  -4  -3  228.98   26.80
  -3  -4   3  234.48   26.70
  -3  -4   3  238.08   30.40
  -3  -4   3  215.38   28.30
  -3  -4   3  220.08   21.00
   3  -4  -3  226.48   30.00
   3  -4  -3  221.08   25.40
   3  -4  -3  243.98   57.39
  -3  -4   3  204.48   28.50
   3   4  -3  240.58   48.70
  -3   4   3  246.58   29.80
  -3   4   3  214.38   24.50
  -3   4   3  226.28   27.40
   3   4  -3  218.78   20.70
  -3   4   3  245.68   24.00
   3   4  -3  225.08   27.30
   3   4  -3  228.58   30.00
  -3   4   3  233.08   21.00
   3   4  -3  207.68   27.90
  -3   4   3  193.78   25.20
   3   4  -3  241.28   25.40
  -3   4   3  235.38   34.40
   3   4  -3  245.28   20.70
  -3   4   3  234.18   23.00
   3   4  -3  201.68   21.80
  -3   4   3  153.78   28.40
   3   4  -3  161.38   31.10
  -3   4   3  244.98   32.40
   3   4  -3  245.78   17.70
  -2  -4   3  154.68   28.70
   2  -4  -3  157.18   18.70
  -2  -4   3  145.59   28.70
   2  -4  -3  159.68   30.80
   2  -4  -3   90.49   22.10
  -2  -4   3  100.79   23.40
   2  -4  -3  124.29   16.70
  -2  -4   3  155.78   31.10
   2  -4  -3  134.29   26.90
  -2  -4   3  160.58   20.60
  -2  -4   3  131.79   16.90
   2  -4  -3  129.49   24.10
   2  -4  -3  165.68   29.30
   2  -4  -3  119.89    5.50
  -2  -4   3   95.89   21.30
   2  -4  -3  141.59   15.20
  -2  -4   3  100.49   21.60
   2  -4  -3   95.39   17.10
  -2   4   3  165.38   30.20
  -2   4   3  123.79   16.70
   2   4  -3  140.09   19.50
   2   4  -3  126.69   21.00
   2   4  -3  108.29   19.00
   2   4  -3  180.98   20.80
   2   4  -3  166.08   31.50
  -2   4   3  133.99   18.00
   2   4  -3  148.29   28.90
   2   4  -3  142.69   14.60
   2   4  -3  153.08   20.70
  -2   4   3  100.39   23.40
  -2   4   3  185.48   23.00
  -2   4   3  136.79   26.20
  -2   4   3  139.49   26.70
  -2   4   3  152.68   27.80
   2   4  -3  135.59   16.80
  -2   4   3  169.98   23.60
  -2   4   3  132.89   16.10
  -2   4   3  135.79   18.20
   2   4  -3  159.78   32.80
   2   4  -3  126.39   16.10
   1  -4  -3   49.50   15.60
  -1  -4   3   49.10   12.70
   1  -4  -3   58.99   16.40
  -1  -4   3   48.00   12.80
   1  -4  -3   53.59    3.20
   1  -4  -3   41.20   15.90
   1  -4  -3   83.69   20.40
  -1  -4   3   58.19   17.40
   1  -4  -3   51.09   12.80
   1  -4  -3   43.20   17.00
  -1  -4   3   78.39   21.00
  -1  -4   3   39.60   11.90
  -1  -4   3   46.60   16.40
   1  -4  -3   62.59   14.70
   1  -4  -3   71.89   17.70
  -1  -4   3   47.80   13.00
  -1  -4   3   68.09   19.50
   1  -4  -3   44.30   14.30
  -1   4   3   58.99   15.70
   1   4  -3   55.69   16.30
  -1   4   3   51.39   13.30
   1   4  -3   62.39   15.40
   1   4  -3   57.69    1.90
   1   4  -3   71.09   15.40
  -1   4   3   63.09   17.80
  -1   4   3   69.49   18.80
   1   4  -3   42.40   13.90
   1   4  -3   57.89   14.60
  -1   4   3   79.99   20.40
  -1   4   3   72.69   18.80
   1   4  -3   62.19   15.90
  -1   4   3   45.90   16.20
   1   4  -3   58.69   13.10
   1   4  -3   63.69   17.50
  -1   4   3   61.39   14.20
   1   4  -3   55.39   18.50
   1   4  -3   31.90   10.10
   1   4  -3   45.60   15.90
  -1   4   3   63.89   17.60
  -1   4   3   83.59   15.00
   0  -4  -3  364.66   35.10
   0  -4  -3  342.17   39.20
   0  -4   3  340.67   37.90
   0  -4   3  369.66   36.50
   0  -4  -3  351.26   37.30
   0  -4   3  378.16   36.00
   0  -4  -3  407.46   38.30
   0  -4   3  339.67   31.90
   0  -4   3  363.06   33.30
   0  -4   3  366.06   30.70
   0  -4  -3  414.96   37.10
   0  -4   3  342.27   31.70
   0  -4  -3  378.06   30.20
   0  -4   3  380.76   34.20
   0  -4  -3  445.66   34.00
   0  -4  -3  363.86   34.40
   0  -4  -3  358.96   36.50
   0  -4  -3  356.66   10.70
   0  -4  -3  356.86   34.00
   0   4   3  366.36   35.20
   0   4  -3  399.26   33.70
   0   4  -3  352.06   36.90
   0   4   3  381.46   32.80
   0   4  -3  377.26   30.40
   0   4   3  358.76   31.60
   0   4   3  389.56   36.70
   0   4   3  383.06   37.90
   0   4   3  360.26   38.20
   0   4   3  380.06   29.60
   0   4  -3  371.06   39.80
   0   4  -3  370.66   35.00
   0   4   3  317.07   29.50
   0   4   3  386.16   26.70
   0   4   3  358.76   29.70
   0   4  -3  401.56   35.60
   0   4   3  375.46   37.40
   0   4  -3  370.56   31.10
   0   4  -3  362.46    9.90
   0   4  -3  348.87   30.60
   0   4  -3  345.97   36.30
  -1  -4  -3   75.29   21.20
  -1  -4  -3   49.30   12.30
   1  -4   3   55.69   17.90
  -1  -4  -3   48.40   16.30
  -1  -4  -3   58.19   20.10
  -1  -4  -3   70.99   17.70
  -1  -4  -3   55.19   16.60
  -1  -4  -3   40.50   15.20
   1  -4   3   54.59   15.10
  -1  -4  -3   61.59   16.80
   1  -4   3   74.09   20.20
   1  -4   3   72.49   14.50
   1  -4   3   53.09   14.40
   1  -4   3   46.00   15.50
   1  -4   3   54.39   14.60
  -1  -4  -3   64.79   16.40
   1  -4   3   53.59   15.30
   1  -4   3   42.30   12.70
  -1  -4  -3   61.69   14.60
  -1   4  -3   76.19   17.30
   1   4   3   68.79   16.90
  -1   4  -3   66.29    3.10
  -1   4  -3   55.39   14.20
  -1   4  -3   53.39   15.30
   1   4   3   53.89   15.40
  -1   4  -3   48.00   14.30
  -1   4  -3   99.49   25.30
  -1   4  -3   55.39   14.50
   1   4   3   56.09   16.10
  -1   4  -3   83.99   15.30
   1   4   3   57.39   18.50
   1   4   3   73.49   19.40
   1   4   3   49.20   16.00
  -1   4  -3   68.49   21.30
  -1   4  -3   69.49   19.80
   1   4   3   44.20   12.50
   1   4   3   60.89   16.20
  -1   4  -3   62.19   18.10
   1   4   3   43.20   10.40
   1   4   3   62.59   16.70
  -2  -4  -3   17.30    8.60
   2  -4   3   14.00   11.00
   2  -4   3   12.00    7.90
   2  -4   3   26.80   13.40
  -2  -4  -3   28.20   15.90
  -2  -4  -3   19.10    9.30
   2  -4   3   21.40    9.50
   2  -4   3   56.09   13.80
  -2  -4  -3   27.80    9.60
   2  -4   3   18.80   10.40
   2  -4   3   11.00    6.20
   2  -4   3   12.60    9.30
  -2  -4  -3   29.60   11.80
   2  -4   3   19.50    6.90
  -2  -4  -3    8.10    5.30
  -2  -4  -3   16.10   10.80
  -2  -4  -3   20.90   10.50
  -2  -4  -3   26.40   12.60
  -2  -4  -3    9.70    8.10
  -2  -4  -3   17.70    9.10
   2   4   3   14.90    8.10
   2   4   3   26.80    6.90
  -2   4  -3   37.00   13.80
   2   4   3    2.90   11.70
   2   4   3   16.90    7.80
  -2   4  -3   23.70   11.30
  -2   4  -3   26.30   14.30
   2   4   3   14.10    8.70
  -2   4  -3   42.60   16.50
  -2   4  -3   24.80    8.80
  -2   4  -3   44.30   11.60
  -2   4  -3   20.50    8.60
  -2   4  -3   27.80   10.80
   2   4   3   49.80   16.80
  -2   4  -3   28.30   10.40
   2   4   3   36.20   13.30
  -2   4  -3   34.30   13.20
  -2   4  -3   23.10    2.10
  -2   4  -3   20.20    9.80
   2   4   3   21.20    8.90
   2   4   3   23.40    8.50
   2   4   3   26.50    9.40
   2   4   3   25.20    9.90
   2   4   3   25.40   10.40
  -3  -4  -3   39.10   14.30
  -3  -4  -3   51.29   11.30
   3  -4   3   52.49   14.10
  -3  -4  -3   35.50   13.90
   3  -4   3   56.49   15.20
  -3  -4  -3   40.80   17.30
   3  -4   3   48.40   14.10
   3  -4   3   54.19   16.70
  -3  -4  -3   38.80   12.30
   3  -4   3   38.20   10.40
   3  -4   3   47.20   18.30
   3  -4   3   44.40   17.60
  -3  -4  -3   49.80   10.30
  -3  -4  -3   63.29   17.00
  -3  -4  -3   56.49   14.90
  -3  -4  -3   84.89   20.40
  -3  -4  -3   51.19   18.00
  -3   4  -3   35.90   12.50
  -3   4  -3   28.30    9.80
  -3   4  -3   32.60   13.20
   3   4   3   35.50    8.50
  -3   4  -3   44.50   13.20
   3   4   3   73.89   22.50
  -3   4  -3   40.80   14.50
   3   4   3   42.70   11.40
  -3   4  -3   47.40    3.20
   3   4   3   50.99   16.20
   3   4   3   41.00   13.10
   3   4   3   37.80   10.10
  -3   4  -3   45.90   15.60
   3   4   3   36.30   13.10
  -3   4  -3   37.20   15.80
   3   4   3   47.40   12.30
  -3   4  -3   65.39   20.30
  -3   4  -3   22.50    9.90
  -3   4  -3   17.20   12.60
  -3   4  -3   35.70   14.00
   3   4   3   39.70   16.40
   3   4   3   47.80   13.60
   3   4   3   46.10   10.90
  -4  -4  -3  116.69   23.50
   4  -4   3  144.89   13.20
   4  -4   3  125.99   17.10
   4  -4   3  107.79   24.80
  -4  -4  -3  136.79   28.20
  -4  -4  -3  115.29   25.90
   4  -4   3  104.79   24.30
   4  -4   3  141.09   13.50
  -4  -4  -3  117.89   15.30
   4  -4   3  134.89   18.70
  -4  -4  -3  156.48   21.20
   4  -4   3  143.39   24.80
  -4  -4  -3  112.09   23.90
  -4  -4  -3  184.78   26.70
  -4  -4  -3   98.39   22.40
  -4  -4  -3  108.09   19.80
  -4  -4  -3  134.09   29.20
   4  -4   3  133.59   28.20
  -4  -4  -3  106.09   21.50
  -4   4  -3  110.99   26.70
   4   4   3  149.29   15.60
   4   4   3  138.39   22.00
  -4   4  -3  170.38   24.90
   4   4   3  133.59   18.50
  -4   4  -3  156.18   21.40
   4   4   3  160.08   21.40
   4   4   3  157.18   28.60
   4   4   3  143.49   17.40
   4   4   3  182.58   25.50
  -4   4  -3  123.49   27.80
   4   4   3  152.28   22.00
  -4   4  -3  174.28   24.80
  -4   4  -3  137.49   28.40
  -4   4  -3  139.09   22.10
  -4   4  -3  107.69   25.00
  -4   4  -3  134.99   22.10
   4   4   3  122.39   16.90
   4   4   3  163.28   23.00
  -4   4  -3  144.09   18.80
  -4   4  -3  135.89   28.10
   5  -4   3    8.30    6.60
  -5  -4  -3   -2.20    2.70
   5  -4   3   -4.90    6.40
  -5  -4  -3   -0.90    5.60
   5  -4   3   -4.00    5.90
   5  -4   3  -12.30    8.40
  -5  -4  -3   -4.40    4.50
  -5  -4  -3   -2.70    6.40
  -5  -4  -3    8.50   10.40
  -5  -4  -3   -0.20    6.00
   5  -4   3   12.10    5.60
  -5  -4  -3  -10.50    5.10
   5  -4   3    7.50    5.90
  -5  -4  -3    4.00    4.50
  -5   4  -3   -5.40    6.20
  -5   4  -3    5.30    6.00
   5   4   3   -3.70    5.60
  -5   4  -3   -2.40    4.20
   5   4   3  -12.60    6.70
   5   4   3   -2.70    6.00
  -5   4  -3    5.70    6.70
   5   4   3   -8.40    4.60
  -5   4  -3   -3.50    6.60
  -5   4  -3   -2.00    4.60
  -5   4  -3   14.30    6.40
   5   4   3    2.90    5.50
  -5   4  -3   -9.20    6.00
   5   4   3   12.40    4.90
  -5   4  -3  -10.00    5.40
   5   4   3    0.00    0.80
   5   4   3   -9.40    5.00
   5   4   3   -9.70    4.00
  -5   4  -3   -7.10    3.10
  -5   4  -3   -2.30    4.30
  -6  -4  -3    7.90    5.90
  -6  -4  -3   -0.40    5.90
  -6  -4  -3    8.30    6.20
   6  -4   3    9.30   10.30
   6  -4   3   10.80    8.80
  -6  -4  -3    7.30   16.20
  -6  -4  -3    9.90    8.50
  -6  -4  -3   16.40   11.80
  -6  -4  -3    3.10    9.40
  -6  -4  -3   16.10   11.20
   6  -4   3    7.00    9.10
  -6   4  -3    3.60    7.70
  -6   4  -3    3.10    9.80
  -6   4  -3   18.30   11.60
   6   4   3   12.20    1.70
  -6   4  -3   10.30    7.60
   6   4   3   12.10    4.40
   6   4   3   15.10    6.50
   6   4   3   14.30   10.30
   6   4   3    6.80    9.50
   6   4   3   31.00   12.90
  -6   4  -3    4.60    6.40
  -6   4  -3   21.70   12.40
   6   4   3    5.90    9.50
   6   4   3   10.30    6.10
  -6   4  -3    4.60    7.00
  -7  -4  -3   62.39   19.50
   7  -4   3   77.39   25.90
  -7  -4  -3   84.09   21.70
  -7  -4  -3   52.19   22.70
  -7  -4  -3   72.39   24.00
  -7  -4  -3   59.49   17.60
   7  -4   3   89.99   25.80
   7  -4   3   85.09   19.90
  -7  -4  -3   71.79   20.80
  -7  -4  -3   84.29   23.50
   7   4   3   86.19   17.10
  -7   4  -3   75.59   19.70
  -7   4  -3  118.49   32.60
   7   4   3  107.49    4.20
   7   4   3   73.69   18.40
  -7   4  -3   91.59   27.10
  -7   4  -3  106.29   24.90
  -7   4  -3   73.09   18.90
  -7   4  -3  108.49   18.80
  -7   4  -3  106.99   27.10
   7   4   3   92.59   25.70
   8  -4   3   16.90   15.70
  -8  -4  -3   35.30   17.70
  -8  -4  -3   54.29   17.60
  -8  -4  -3   45.10   16.70
  -8  -4  -3   25.30   13.20
  -8  -4  -3   25.20   12.90
  -8  -4  -3   55.19   16.40
   8  -4   3   41.00   19.90
  -8   4  -3   46.80   17.40
  -8   4  -3   61.09   14.40
  -8   4  -3   50.79   13.30
  -8   4  -3   45.40   18.00
  -8   4  -3   40.50   19.40
  -8   4  -3   45.10   17.10
   8   4   3   98.49   27.00
  -8   4  -3   15.00   17.30
  -8   4  -3   33.10   12.50
  -9  -4  -3  -12.40   12.30
  -9  -4  -3   -2.20    7.60
  -9  -4  -3   16.10   11.70
  -9  -4  -3  -23.80   10.90
   9  -4   3    5.90   17.90
  -9   4  -3    4.60    6.60
   9   4   3   40.40   14.90
  -9   4  -3   20.20   18.40
  -9   4  -3    5.10   18.90
 -10  -4  -3   63.29   23.50
 -10  -4  -3   52.19   20.00
 -10  -4  -3   99.89   18.60
  10  -4   3   60.59   27.70
 -10  -4  -3   26.60   21.40
 -10   4  -3   39.30   23.60
 -10   4  -3   83.89   28.50
 -10   4  -3   53.59   12.90
  10   4   3   66.39   28.60
  -8  -5   3    0.10    9.70
   8  -5  -3   16.30    3.60
  -8  -5   3    0.60   18.40
  -8   5   3    7.70   14.10
  -8   5   3   22.50   11.50
  -8   5   3   35.20    7.00
  -8   5   3   16.80   15.30
   8   5  -3   22.30    3.30
   7  -5  -3   56.69    5.00
  -7  -5   3   91.29   24.10
   7  -5  -3   45.20   20.80
  -7  -5   3   77.49   21.00
  -7  -5   3   53.69   21.10
  -7   5   3   86.39   33.60
  -7   5   3   57.29   18.10
   7   5  -3   61.39    4.70
  -7   5   3  114.09   22.90
  -7   5   3   56.39   16.40
  -7   5   3   75.09   20.80
  -6  -5   3  430.76   57.39
  -6  -5   3  335.37   55.99
   6  -5  -3  325.27   41.60
  -6  -5   3  314.27   43.00
  -6   5   3  301.27   40.30
  -6   5   3  346.47   46.30
  -6   5   3  397.96   69.49
  -6   5   3  361.36   41.70
  -6   5   3  362.76   36.20
  -6   5   3  337.87   34.70
  -6   5   3  325.67   35.70
  -5  -5   3  138.39   28.70
  -5  -5   3   78.19   19.20
  -5  -5   3  186.58   38.50
   5  -5  -3  109.79   28.40
  -5  -5   3  126.79   25.10
  -5  -5   3  141.59   27.90
   5  -5  -3  149.49   28.40
   5   5  -3  155.18   27.50
  -5   5   3  125.69   28.00
  -5   5   3  153.58   28.10
   5   5  -3  131.39   28.90
  -5   5   3  127.89   27.40
  -5   5   3   81.99   29.40
   5   5  -3   94.69   19.10
  -5   5   3  159.98   30.30
  -5   5   3   93.59   38.10
   5   5  -3  151.88   19.50
  -5   5   3  143.09   33.60
  -5   5   3  165.78   17.40
   5   5  -3  131.19   26.80
  -5   5   3  116.39   20.90
   5   5  -3   97.49   19.20
  -4  -5   3  117.29   25.00
   4  -5  -3  215.88   22.20
  -4  -5   3  207.58   40.20
   4  -5  -3  182.98   34.70
   4  -5  -3  165.98   34.00
  -4  -5   3  209.38   26.90
   4  -5  -3  174.18   25.00
   4  -5  -3  213.58   37.20
  -4  -5   3  166.58   37.60
  -4  -5   3  107.99   23.40
  -4  -5   3  144.29   30.60
  -4  -5   3  149.69   23.60
   4   5  -3  166.68   21.00
   4   5  -3  160.18   22.00
  -4   5   3  204.28   27.90
  -4   5   3  192.38   21.20
  -4   5   3  121.19   24.00
   4   5  -3  167.08   26.20
  -4   5   3  156.88   21.20
  -4   5   3  151.58   27.70
   4   5  -3  154.28   24.20
  -4   5   3  110.49   27.90
   4   5  -3  176.08   33.30
   4   5  -3  201.88   24.40
  -4   5   3  152.38   31.20
  -4   5   3  194.98   38.40
   4   5  -3  135.89   22.00
   4   5  -3  139.99   29.70
   4   5  -3  122.19   32.60
  -4   5   3  151.78   27.30
  -4   5   3   97.19   29.70
  -3  -5   3  939.21   63.89
   3  -5  -3  938.91   49.30
  -3  -5   3  869.71   62.79
   3  -5  -3 1037.30   85.09
   3  -5  -3  991.60   66.79
   3  -5  -3  934.11   64.49
   3  -5  -3 1154.68   99.19
  -3  -5   3  897.81   60.29
   3  -5  -3  964.90   26.80
  -3  -5   3 1049.30   71.49
  -3  -5   3  939.81   77.59
  -3  -5   3 1043.60   69.79
   3  -5  -3 1012.50   74.59
  -3  -5   3  963.00   54.19
   3  -5  -3  961.20   61.99
  -3   5   3 1131.69   73.49
   3   5  -3 1047.60   61.69
  -3   5   3  943.51   55.19
   3   5  -3  845.32   61.99
  -3   5   3  894.71   70.59
   3   5  -3  949.80   52.99
  -3   5   3 1111.59   66.19
   3   5  -3  954.50   63.99
  -3   5   3  949.51   58.89
   3   5  -3 1007.60   72.19
   3   5  -3  985.10   61.09
  -3   5   3  985.70   60.79
   3   5  -3  975.50   54.29
  -3   5   3 1079.09   75.09
  -3   5   3  988.00   52.39
  -3   5   3 1080.89   77.79
  -3   5   3  991.60   56.79
   3   5  -3  921.61   57.19
  -3   5   3  928.31   63.99
   3   5  -3  989.80   56.49
   2  -5  -3  193.78   33.00
   2  -5  -3  146.79   43.10
  -2  -5   3  150.18   30.10
  -2  -5   3  121.59   23.20
  -2  -5   3  139.29   28.40
   2  -5  -3  213.98   20.30
   2  -5  -3  229.58   44.40
  -2  -5   3  160.48   22.20
  -2  -5   3  208.48   27.00
   2  -5  -3  190.78   23.10
  -2  -5   3  176.98   29.70
   2  -5  -3  165.68   22.10
   2  -5  -3  165.28    7.00
  -2  -5   3  163.58   33.90
  -2  -5   3  170.78   32.70
   2  -5  -3  125.29   28.60
  -2   5   3  155.38   20.70
  -2   5   3  235.48   41.80
  -2   5   3  121.09   22.00
   2   5  -3  161.78   21.70
  -2   5   3  129.19   26.20
   2   5  -3  195.08   20.50
   2   5  -3  202.58   23.80
   2   5  -3  186.68   25.60
  -2   5   3  176.38   25.10
  -2   5   3  172.08   20.60
   2   5  -3  197.68   30.60
  -2   5   3  160.88   27.50
   2   5  -3  196.58   35.80
  -2   5   3  159.98   27.70
  -2   5   3  168.38   30.30
  -2   5   3  375.16   88.29
  -2   5   3  152.18   30.60
   2   5  -3  140.49   33.50
   2   5  -3  187.28   28.80
   2   5  -3  199.48   24.80
   2   5  -3  212.58   38.00
  -1  -5   3  263.47   34.90
  -1  -5   3  240.98   29.50
   1  -5  -3  274.67   31.40
   1  -5  -3  257.37   28.90
   1  -5  -3  246.58    8.50
   1  -5  -3  302.27   33.60
   1  -5  -3  248.58   29.20
  -1  -5   3  309.07   39.00
  -1  -5   3  271.97   36.00
   1  -5  -3  217.18   24.20
  -1  -5   3  221.38   28.70
  -1  -5   3  257.87   34.00
   1  -5  -3  263.87   29.60
  -1  -5   3  219.98   29.70
  -1  -5   3  243.48   31.60
   1  -5  -3  259.37   34.60
   1  -5  -3  286.27   39.00
  -1  -5   3  257.67   37.80
  -1   5   3  247.98   23.30
   1   5  -3  236.28   25.60
  -1   5   3  228.98   29.80
   1   5  -3  287.67   30.60
  -1   5   3  221.78   48.80
  -1   5   3  285.77   28.70
   1   5  -3  309.47   31.60
  -1   5   3  224.18   42.00
   1   5  -3  293.87   38.10
  -1   5   3  205.38   54.79
   1   5  -3  269.97   27.90
  -1   5   3  218.28   28.40
   1   5  -3  243.18   33.80
  -1   5   3  256.77   30.00
   1   5  -3  237.58   32.00
   1   5  -3  295.07   48.90
   1   5  -3  216.18   26.00
   1   5  -3  249.18   31.20
  -1   5   3  188.28   35.00
  -1   5   3  285.87   37.40
  -1   5   3  245.78   26.90
   1   5  -3  274.17   49.20
   0  -5  -3 1161.88   63.79
   0  -5   3 1350.26   75.49
   0  -5  -3 1387.36   83.09
   0  -5   3 1354.86   98.59
   0  -5   3 1219.08   81.59
   0  -5  -3 1281.17   75.69
   0  -5  -3 1241.18   86.29
   0  -5   3 1361.56   70.49
   0  -5  -3 1278.77   71.29
   0  -5  -3 1282.37   74.69
   0  -5  -3 1339.87   71.09
   0  -5   3 1322.37   71.09
   0  -5  -3 1298.87  120.19
   0  -5  -3 1263.57   32.50
   0  -5   3 1251.77   70.19
   0  -5  -3 1337.47   81.49
   0  -5  -3 1379.56   90.49
   0  -5   3 1405.36   86.29
   0  -5   3 1241.98   78.39
   0   5  -3 1291.67   70.39
   0   5  -3 1215.88   78.99
   0   5  -3 1356.46   67.69
   0   5   3 1326.27   87.29
   0   5   3 1292.47   78.89
   0   5   3 1247.68   70.79
   0   5  -3 1245.78   74.89
   0   5   3 1382.56   85.39
   0   5  -3 1306.47   67.69
   0   5   3 1305.37   66.79
   0   5   3 1367.86   81.19
   0   5   3 1310.27   71.29
   0   5  -3 1366.26   90.99
   0   5  -3 1176.28   73.79
   0   5   3 1198.28   89.99
   0   5   3 1290.47   71.89
   0   5  -3 1277.77  105.89
   0   5   3 1346.27   80.19
   0   5  -3 1142.89  101.59
   0   5  -3 1288.17   81.29
  -1  -5  -3  361.36   31.20
  -1  -5  -3  336.37   10.00
   1  -5   3  299.97   34.10
  -1  -5  -3  314.97   40.70
   1  -5   3  342.87   42.10
   1  -5   3  335.07   32.90
   1  -5   3  366.06   44.30
  -1  -5  -3  360.96   45.50
   1  -5   3  292.57   36.20
  -1  -5  -3  376.16   38.00
  -1  -5  -3  395.46   42.20
   1  -5   3  306.57   34.20
   1  -5   3  338.17   40.30
  -1  -5  -3  368.26   42.80
  -1  -5  -3  352.56   33.70
  -1  -5  -3  415.16   33.30
  -1  -5  -3  322.57   33.50
   1  -5   3  293.37   39.10
  -1  -5  -3  305.27   38.00
  -1   5  -3  288.77   31.50
  -1   5  -3  339.07   44.10
   1   5   3  413.76   46.80
  -1   5  -3  409.46   44.30
  -1   5  -3  354.96   36.30
   1   5   3  335.87   36.60
  -1   5  -3  322.77   48.40
  -1   5  -3  341.47   37.40
   1   5   3  361.06   42.80
  -1   5  -3  320.97   40.30
  -1   5  -3  287.77   49.10
   1   5   3  318.67   27.30
   1   5   3  339.07   39.40
   1   5   3  290.37   36.30
  -1   5  -3  343.17   30.70
   1   5   3  367.56   34.90
   1   5   3  322.37   35.10
  -1   5  -3  428.66   41.20
  -1   5  -3  334.17   36.50
   1   5   3  362.16   36.40
   2  -5   3  690.03   58.29
  -2  -5  -3  614.94   16.80
   2  -5   3  589.44   46.90
  -2  -5  -3  626.64   57.99
  -2  -5  -3  688.83   56.69
   2  -5   3  686.83   48.70
   2  -5   3  673.03   57.69
  -2  -5  -3  710.93   52.19
  -2  -5  -3  680.93   49.70
  -2  -5  -3  596.24   55.59
  -2  -5  -3  770.52   72.79
   2  -5   3  661.23   55.39
  -2  -5  -3  714.63   51.59
   2  -5   3  648.74   58.89
  -2  -5  -3  611.84   49.10
   2  -5   3  584.54   54.09
   2  -5   3  702.43   45.50
  -2  -5  -3  721.23   56.89
  -2  -5  -3  594.14   39.70
   2  -5   3  625.84   46.80
   2  -5   3  656.83   48.70
   2   5   3  638.94   48.50
  -2   5  -3  672.63   51.49
  -2   5  -3  696.03   59.59
  -2   5  -3  693.63   52.29
  -2   5  -3  599.64   43.50
   2   5   3  677.13   48.30
   2   5   3  663.43   44.10
   2   5   3  673.13   61.29
  -2   5  -3  589.54   59.99
  -2   5  -3  615.94   54.19
  -2   5  -3  671.53   47.40
   2   5   3  632.94   48.40
   2   5   3  556.94   49.80
  -2   5  -3  609.34   49.90
   2   5   3  748.83   51.79
   2   5   3  626.14   50.99
  -2   5  -3  614.74   48.70
   2   5   3  656.33   58.29
   2   5   3  691.73   59.79
  -2   5  -3  669.93   59.19
   2   5   3  582.34   51.79
   2   5   3  655.73   37.90
   3  -5   3  740.03   66.79
  -3  -5  -3  663.93   48.10
   3  -5   3  654.13   47.50
   3  -5   3  814.82   60.19
  -3  -5  -3  610.24   52.89
  -3  -5  -3  767.02   53.79
   3  -5   3  749.73   52.99
  -3  -5  -3  730.23   63.19
  -3  -5  -3  718.53   63.89
   3  -5   3  668.73   60.49
  -3  -5  -3  740.03   54.89
  -3  -5  -3  721.73   44.80
   3  -5   3  672.03   50.59
   3  -5   3  683.53   48.70
  -3  -5  -3  630.24   56.29
  -3   5  -3  767.42   64.79
   3   5   3  654.63   43.80
  -3   5  -3  606.34   48.70
   3   5   3  685.53   39.90
  -3   5  -3  704.03   47.80
   3   5   3  764.62   49.80
  -3   5  -3  734.63   63.29
   3   5   3  722.63   56.49
  -3   5  -3  725.13   52.69
  -3   5  -3  680.33   53.29
  -3   5  -3  707.73   56.29
   3   5   3  765.02   55.09
  -3   5  -3  661.63   64.49
   3   5   3  676.03   52.29
   3   5   3  716.13   53.29
  -3   5  -3  683.83   61.49
  -3   5  -3  762.82   47.70
   3   5   3  701.33   72.99
   3   5   3  671.33   47.70
  -4  -5  -3  171.18   34.20
   4  -5   3  145.89   25.70
  -4  -5  -3  119.29   23.10
   4  -5   3   86.69   22.10
   4  -5   3  129.59   31.90
  -4  -5  -3  145.09   25.90
   4  -5   3  147.59   28.90
  -4  -5  -3  154.98   32.50
  -4  -5  -3  132.79   42.00
   4  -5   3  191.98   36.00
  -4  -5  -3  117.69   30.50
  -4  -5  -3  165.88   37.60
   4  -5   3  157.38   29.40
   4  -5   3  103.39   22.70
  -4  -5  -3  185.38   36.70
   4   5   3  143.99   17.90
  -4   5  -3  119.89   29.00
  -4   5  -3  118.69   34.40
  -4   5  -3  150.68   32.00
   4   5   3  149.99   29.40
   4   5   3  159.38   30.80
  -4   5  -3  150.78   31.20
   4   5   3  168.98   34.50
  -4   5  -3  128.69   24.90
  -4   5  -3  113.19   23.10
  -4   5  -3  145.29   27.50
   4   5   3  145.79   17.70
  -4   5  -3  130.09   29.80
   4   5   3  161.98   20.90
  -4   5  -3  147.29   25.40
   4   5   3  142.39   26.00
  -4   5  -3  146.49   34.50
  -4   5  -3  160.78   35.00
  -5  -5  -3  296.87   40.40
  -5  -5  -3  394.86   44.60
   5  -5   3  408.66   32.10
  -5  -5  -3  314.07   40.10
  -5  -5  -3  281.47   35.10
  -5  -5  -3  334.67   45.40
   5  -5   3  299.97   43.50
  -5   5  -3  375.26   45.20
  -5   5  -3  260.97   38.80
  -5   5  -3  373.46   46.80
   5   5   3  316.77   28.50
   5   5   3  362.56   42.50
   5   5   3  414.56   39.50
   5   5   3  361.66   25.70
  -5   5  -3  315.77   35.80
   5   5   3  322.77   33.40
  -5   5  -3  360.46   32.40
  -5   5  -3  271.87   37.90
  -6  -5  -3  451.55   43.20
  -6  -5  -3  458.55   43.00
  -6  -5  -3  443.96   55.59
   6  -5   3  375.56   48.90
  -6  -5  -3  387.26   83.69
  -6   5  -3  458.75   52.29
  -6   5  -3  497.15   49.70
  -6   5  -3  471.05   51.59
   6   5   3  409.86   40.20
   6   5   3  465.65   44.90
  -6   5  -3  396.86   41.40
  -6   5  -3  435.66   37.60
  -6   5  -3  492.15   44.20
  -7  -5  -3   -5.20   15.70
  -7  -5  -3  -15.10    9.70
  -7  -5  -3  -21.00   15.60
  -7  -5  -3   21.20   12.60
   7   5   3  -11.60   12.50
  -7   5  -3  -19.10   13.60
  -7   5  -3   -2.80    6.40
  -7   5  -3  -16.30   13.50
  -7   5  -3   -1.60   10.30
  -7   5  -3   15.60   10.70
  -8  -5  -3   73.39   29.40
  -8  -5  -3   95.79   27.30
  -8  -5  -3  145.69   36.10
  -8   5  -3   93.39   43.30
  -8   5  -3   79.49   24.30
  -8   5  -3   94.29   17.30
   8   5   3  104.99   38.40
  -8   5  -3   81.79   29.90
  -8   5  -3  107.79   24.90
  -6  -6   3   18.00   13.90
  -6   6   3   55.49   32.70
  -6   6   3   37.00   17.20
  -6   6   3   31.70    9.80
  -6   6   3   41.70   11.20
  -6   6   3    7.20   20.30
  -5  -6   3   51.89   22.20
   5  -6  -3   61.69    5.20
  -5  -6   3   68.49   22.90
   5  -6  -3   83.89   26.70
  -5   6   3   23.80   20.60
  -5   6   3   62.59   17.10
  -5   6   3   48.20   22.80
  -5   6   3   44.60   17.40
  -5   6   3   42.00   24.10
  -4  -6   3   22.90   18.90
  -4  -6   3   39.10   13.90
   4  -6  -3   38.80    4.20
  -4  -6   3   18.50   16.50
  -4   6   3   18.90   17.50
  -4   6   3   40.40   14.50
  -4   6   3   -1.60   24.90
  -4   6   3   31.10   22.20
  -4   6   3   20.60   16.60
   4   6  -3   53.19   18.20
   4   6  -3   55.59   16.50
  -4   6   3    6.70   14.90
  -3  -6   3   -0.50   11.30
  -3   6   3    1.50    6.20
  -3   6   3   -6.60    9.80
   3   6  -3    7.00    9.90
   3   6  -3   15.70   10.10
  -3   6   3   10.00   19.20
   3   6  -3   10.40    9.10
  -3   6   3   -8.50   10.60
  -3   6   3   18.00    8.10
  -2  -6   3   86.69   24.50
   2  -6  -3  123.89   23.40
   2  -6  -3   67.59    5.50
  -2  -6   3   96.49   24.50
  -2  -6   3   62.69   23.50
   2  -6  -3  105.09   35.80
   2   6  -3   44.70   16.90
  -2   6   3   69.59   19.90
  -2   6   3   62.89   14.90
  -2   6   3   52.49   16.80
   2   6  -3   97.89   26.10
  -2   6   3   50.29   18.90
  -2   6   3   80.09   27.80
   2   6  -3   61.29   20.40
  -1  -6   3   38.10   14.40
  -1  -6   3   26.80   13.70
  -1  -6   3   46.70   18.10
   1  -6  -3   27.80   16.40
   1  -6  -3   21.20   14.40
   1  -6  -3   29.90   22.50
  -1  -6   3   53.99   13.10
   1   6  -3   29.10   17.40
   1   6  -3   37.50   19.80
   1   6  -3   54.89   26.40
   1   6  -3   23.20   18.50
  -1   6   3   46.40   23.80
  -1   6   3   52.89   24.20
  -1   6   3   44.40   19.70
  -1   6   3   31.60   16.80
  -1   6   3   16.70   15.30
   1   6  -3   38.50   14.60
  -1   6   3   39.90   18.50
   0  -6   3   20.70   15.50
   0  -6  -3   42.60   16.20
   0  -6  -3   23.80   12.50
   0  -6   3   23.90   15.50
   0  -6   3   35.10   18.20
   0  -6  -3    9.50   15.90
   0  -6  -3   40.60   15.70
   0  -6   3   15.90   12.20
   0   6  -3   16.40   10.80
   0   6  -3   22.00   15.10
   0   6  -3   22.30   16.50
   0   6   3   30.70   11.60
   0   6   3   30.80   12.20
   0   6   3   27.10   15.00
   0   6  -3   -0.60   11.80
   0   6   3   14.50   14.30
   0   6  -3   28.90   16.80
   0   6  -3   40.50   14.40
   0   6  -3   67.89   27.10
   0   6   3   39.70   19.10
  -1  -6  -3    9.60   14.30
   1  -6   3   12.20   17.20
   1  -6   3  -12.10   13.70
  -1  -6  -3   13.80   10.20
  -1  -6  -3   20.70   22.10
   1  -6   3   22.60   15.00
   1  -6   3    4.70   14.70
   1  -6   3   29.00   20.00
  -1   6  -3   18.40   20.00
  -1   6  -3    4.80   13.30
   1   6   3   22.70   13.20
   1   6   3    9.30   12.20
   1   6   3   -7.60   13.60
  -1   6  -3   22.20   12.70
   1   6   3   28.80   14.50
  -1   6  -3   27.10   17.10
  -1   6  -3    6.40   10.70
   2  -6   3   -7.20   22.60
  -2  -6  -3   26.30   10.70
   2  -6   3  -16.20    9.50
  -2  -6  -3   11.10   13.00
   2  -6   3    3.30   17.60
  -2  -6  -3   33.40   16.40
  -2  -6  -3   10.30   21.00
   2  -6   3   -2.70   11.20
   2  -6   3   29.10   12.10
  -2   6  -3  -10.10   11.20
  -2   6  -3   25.90   18.90
  -2   6  -3   -5.90   15.30
   2   6   3   -4.40   10.90
  -2   6  -3   43.90   19.60
   2   6   3    4.80   15.00
   2   6   3    8.90   12.40
  -2   6  -3    0.60    9.30
  -2   6  -3    2.80   13.80
  -2   6  -3   28.30   14.30
   3  -6   3   22.10   10.50
   3  -6   3    4.00   13.10
  -3  -6  -3   -9.50   13.10
  -3  -6  -3    0.40   11.90
  -3  -6  -3    3.80   14.10
   3   6   3   39.40   15.50
   3   6   3   -1.70    8.70
  -3   6  -3  -24.20   17.30
  -3   6  -3    0.70   12.10
  -3   6  -3   14.00   11.40
  -3   6  -3  -12.00    8.60
   3   6   3  -14.80    8.70
  -3   6  -3  -15.40   13.90
  -4  -6  -3   81.19   29.30
  -4  -6  -3    6.40   18.60
   4  -6   3    9.70   20.10
  -4  -6  -3   28.60   14.50
  -4   6  -3   24.80   15.20
  -4   6  -3   21.40   17.70
  -4   6  -3    9.30   13.90
  -4   6  -3   33.70   26.30
   4   6   3   24.40   17.20
  -4   6  -3   54.09   13.40
   4   6   3   19.50   16.40
   4   6   3   36.70   17.30
  -4   6  -3   30.00   11.10
  -5  -6  -3   74.09   19.30
   5  -6   3   37.60   19.40
  -5  -6  -3   26.60   20.20
  -5  -6  -3   -1.80   17.70
   5   6   3   14.90   14.20
   5   6   3   42.90   32.30
  -5   6  -3   29.90   23.50
  -5   6  -3   10.60   18.20
  -5   6  -3   50.69   17.00
  -5   6  -3   44.10   19.50
  -5   6  -3   23.20   15.60
  -6  -6  -3   28.20   11.50
   6  -6   3    5.50   21.50
  -6   6  -3   22.50   11.70
  -6   6  -3   37.00   15.70
  -6   6  -3   29.00    9.00
  -6   6  -3   27.50   14.20
  12   0  -4  102.89    6.70
 -12   0   4   86.79   24.90
 -12   0   4  119.69   30.70
 -12   0   4  105.29   20.50
  12   0  -4  104.39    7.40
  11   0  -4   86.39    6.30
 -11   0   4   71.29   14.50
 -11   0   4   73.49   21.40
  11   0  -4   76.39    5.60
 -11   0   4   63.89   19.90
 -10   0   4  161.78   20.50
 -10   0   4  194.68   28.50
 -10   0   4  192.38   26.90
 -10   0   4  153.08   22.80
  10   0  -4  185.38    8.40
  10   0  -4  181.58   10.00
 -10   0   4  197.78   33.60
   9   0  -4  254.57    9.80
   9   0  -4  255.37   10.30
  -9   0   4  243.98   21.10
  -9   0   4  252.97   21.30
  -9   0   4  257.87   27.90
  -9   0   4  250.77   30.20
  -9   0   4  239.08   25.00
  -9   0   4  260.27   28.60
  -9   0   4  253.57   29.50
  -9   0   4  269.57   20.00
  -9   0   4  225.18   16.00
  -9   0   4  257.37   23.50
  -8   0   4  243.18   14.40
   8   0  -4  245.58    9.70
  -8   0   4  235.98   14.10
   8   0  -4  250.67    9.30
  -8   0   4  243.58   21.20
  -8   0   4  241.88   24.90
  -8   0   4  240.48   15.30
  -8   0   4  239.58   25.80
   8   0  -4  263.67   15.30
  -8   0   4  230.08   25.90
  -8   0   4  234.38   22.00
   8   0  -4  278.87   11.50
  -8   0   4  248.08   16.20
   7   0  -4  266.77   16.70
  -7   0   4  300.77   27.80
  -7   0   4  309.77   29.40
  -7   0   4  281.87   16.00
  -7   0   4  299.77   21.80
   7   0  -4  285.17   15.90
  -7   0   4  292.07   16.70
   7   0  -4  282.47    9.60
   7   0  -4  297.37   15.20
  -7   0   4  279.77   14.60
  -7   0   4  294.67   26.40
   7   0  -4  293.37   10.30
  -7   0   4  295.77   16.30
   7   0  -4  290.87   17.90
  -7   0   4  267.17   24.40
   7   0  -4  270.77   14.50
  -7   0   4  289.17   15.60
  -6   0   4 1377.36   58.09
  -6   0   4 1424.36   45.00
   6   0  -4 1475.25   45.80
  -6   0   4 1431.56   45.40
  -6   0   4 1360.26   43.10
  -6   0   4 1400.26   41.00
   6   0  -4 1382.16   58.89
  -6   0   4 1360.26   47.40
  -6   0   4 1446.76   52.89
   6   0  -4 1209.48   47.90
  -6   0   4 1384.76   52.59
  -6   0   4 1491.35   45.40
   6   0  -4 1416.96   49.80
  -5   0   4   65.89    7.00
   5   0  -4   49.40    6.00
  -5   0   4   62.19   11.50
  -5   0   4   67.99    7.50
   5   0  -4   44.20    6.10
   5   0  -4   53.69    5.70
   5   0  -4   49.40   12.10
  -5   0   4   56.99    6.80
   5   0  -4   79.69   14.90
   5   0  -4   45.60    9.10
   5   0  -4   55.19    3.00
  -5   0   4   68.59    8.40
  -5   0   4   60.09    3.20
  -5   0   4   48.90   12.70
  -5   0   4   74.29   10.60
   5   0  -4   56.69    3.40
  -5   0   4   55.69    5.90
   5   0  -4   73.19   12.00
  -4   0   4  757.62   36.90
  -4   0   4  734.33   37.70
   4   0  -4  722.63   27.60
   4   0  -4  726.53   42.20
  -4   0   4  790.52   29.50
   4   0  -4  773.12   36.90
   4   0  -4  761.02   28.80
   4   0  -4  767.22   28.20
  -4   0   4  775.22   29.50
   4   0  -4  733.43   36.80
  -4   0   4  733.63   40.60
   4   0  -4  733.83   34.40
  -4   0   4  716.23   19.40
   4   0  -4  756.22   25.90
  -4   0   4  792.02   29.00
  -3   0   4 1893.81   56.79
  -3   0   4 1849.02   68.79
   3   0  -4 1801.32   54.29
   3   0  -4 1844.72   54.69
  -3   0   4 1831.92   64.39
  -3   0   4 1805.12   55.69
   3   0  -4 1826.82   69.89
  -3   0   4 1821.22   65.19
  -3   0   4 1907.91   56.19
   3   0  -4 1899.61   64.29
   3   0  -4 1806.42   64.39
   3   0  -4 1764.12   66.79
   3   0  -4 1884.91   55.39
   3   0  -4 1904.91   55.29
  -2   0   4   -1.60    0.70
  -2   0   4   -1.20    2.30
  -2   0   4   -0.80    2.30
   2   0  -4   -1.20    1.50
   2   0  -4    0.60    2.10
  -2   0   4   -1.30    3.50
   2   0  -4    0.80    1.30
   2   0  -4   -0.50    1.00
  -2   0   4    2.20    1.60
   2   0  -4   -0.60    2.00
   2   0  -4   -0.40    0.90
  -2   0   4   -0.60    0.80
   2   0  -4    2.30    4.00
   2   0  -4   -0.10    1.80
   2   0  -4    1.00    2.50
  -2   0   4    1.70    2.70
  -2   0   4    0.80    2.50
  -1   0   4  596.84   31.50
   1   0  -4  576.74   24.00
  -1   0   4  618.44   26.70
   1   0  -4  607.94   31.00
   1   0  -4  613.34   25.60
  -1   0   4  646.54   30.60
  -1   0   4  585.84   25.10
  -1   0   4  579.54   30.50
   1   0  -4  609.64   30.30
   1   0  -4  590.34   45.80
   1   0  -4  587.54   31.10
  -1   0   4  605.84   30.40
   1   0  -4  567.64   30.60
   1   0  -4  634.34   26.10
  -1   0   4  605.54   35.40
   1   0  -4  625.14   23.00
  -1   0   4  613.04   25.70
   0   0  -4 1152.28   45.20
   0   0   4 1137.89   40.00
   0   0  -4 1158.88   40.50
   0   0   4 1203.38   39.00
   0   0   4 1153.18   46.40
   0   0  -4 1199.88   38.80
   0   0   4 1164.88   53.39
   0   0   4 1208.68   42.10
   0   0   4 1180.38   45.60
   0   0  -4 1208.08   40.90
   0   0   4 1170.98   46.90
   0   0   4 1162.48   45.80
   0   0  -4 1227.98   53.79
   0   0  -4 1149.58   39.00
   0   0   4 1132.79   39.60
   0   0  -4 1137.89   47.60
   0   0  -4  998.60   45.40
  -1   0  -4 1319.17   55.29
  -1   0  -4 1534.95   50.79
   1   0   4 1315.87   55.39
  -1   0  -4 1472.05   56.49
  -1   0  -4 1500.25   47.10
  -1   0  -4 1579.74   63.99
  -1   0  -4 1497.75   49.90
   1   0   4 1517.35   48.90
   1   0   4 1571.64   64.29
   1   0   4 1516.45   49.40
  -1   0  -4 1468.85   53.39
   1   0   4 1517.25   54.69
  -1   0  -4 1530.55   57.69
  -1   0  -4 1477.25   48.50
   1   0   4 1536.95   54.49
   1   0   4 1621.04   52.39
   1   0   4 1522.75   49.20
   1   0   4 1587.24   55.09
   2   0   4   18.40    8.20
  -2   0  -4   15.20    5.30
   2   0   4   14.70    5.60
  -2   0  -4   12.90    3.80
   2   0   4    8.40    4.60
  -2   0  -4   17.60    6.10
  -2   0  -4   14.10    3.90
   2   0   4   21.90    6.80
   2   0   4   15.70    5.00
   2   0   4   22.50    5.60
  -2   0  -4   27.10    7.00
   2   0   4   16.50    6.50
  -2   0  -4   34.10    9.30
  -2   0  -4   12.00    3.80
   2   0   4   18.70    6.20
  -2   0  -4   11.60    6.70
   3   0   4    5.50    2.80
   3   0   4    7.50    2.70
  -3   0  -4    2.30    2.00
   3   0   4    3.70    4.50
   3   0   4    0.10    2.40
   3   0   4    2.00    2.40
  -3   0  -4    1.00    1.60
  -3   0  -4    3.60    3.30
   3   0   4    4.10    2.60
  -3   0  -4   -0.80    1.70
  -3   0  -4   14.60    6.70
   3   0   4    4.10    4.60
   3   0   4    7.60    3.40
  -3   0  -4   13.70    5.20
  -3   0  -4    2.10    2.80
  -3   0  -4    4.30    4.90
   3   0   4    4.80    4.30
  -3   0  -4    4.40    2.30
   3   0   4    2.30    2.10
  -3   0  -4    6.50    3.40
  -4   0  -4  117.29   12.10
   4   0   4  126.79   12.10
  -4   0  -4  107.29   15.00
   4   0   4  137.59   17.50
   4   0   4  127.29   14.00
  -4   0  -4  114.89   13.80
   4   0   4  101.89   10.00
  -4   0  -4  128.39   13.40
   4   0   4  129.79   14.20
  -4   0  -4  120.89    3.80
  -4   0  -4  128.29   10.10
  -4   0  -4  119.89   14.20
   4   0   4  142.99   17.80
   4   0   4   91.69    8.50
  -4   0  -4   96.29    9.90
  -4   0  -4  115.29   13.30
  -4   0  -4   98.69   10.70
  -5   0  -4  275.87   24.50
   5   0   4  301.07   20.50
   5   0   4  281.27   26.50
  -5   0  -4  295.67   15.90
   5   0   4  301.67   13.00
   5   0   4  303.07   17.80
  -5   0  -4  238.48   16.70
  -5   0  -4  288.57   22.30
   5   0   4  242.58   25.00
  -5   0  -4  287.57   22.90
   5   0   4  298.57   22.00
  -5   0  -4  270.97   20.00
   5   0   4  253.07   25.80
  -5   0  -4  289.07    7.80
  -5   0  -4  256.47   24.40
   5   0   4  249.88   21.50
   5   0   4  304.47   17.20
  -5   0  -4  289.27   23.90
  -5   0  -4  265.37   23.10
  -6   0  -4  334.17   17.20
  -6   0  -4  299.97   26.20
   6   0   4  281.37   28.40
   6   0   4  293.27   19.30
   6   0   4  271.57   16.90
  -6   0  -4  297.67    8.40
  -6   0  -4  314.37   23.80
  -6   0  -4  298.07   22.30
   6   0   4  290.87   23.80
  -6   0  -4  290.47   26.00
  -6   0  -4  337.87   25.50
  -6   0  -4  320.47   26.30
   6   0   4  288.77   21.40
   6   0   4  286.07   25.10
  -6   0  -4  289.17   19.20
   6   0   4  304.27   26.10
   6   0   4  286.77   25.40
  -6   0  -4  328.27   35.00
  -7   0  -4    0.70    3.20
  -7   0  -4   -1.50    5.10
  -7   0  -4   -3.60    3.80
  -7   0  -4    3.00    0.90
   7   0   4    1.10    5.40
  -7   0  -4   -1.30    4.60
  -7   0  -4    0.10    2.50
   7   0   4    4.50    4.50
   7   0   4    6.30    2.90
  -7   0  -4    3.90    2.80
  -7   0  -4   -0.90    3.70
  -7   0  -4   -5.80    3.70
  -7   0  -4   -1.90    2.10
   7   0   4    9.90    3.80
  -7   0  -4   -3.40    4.30
   8   0   4   94.39   16.70
   8   0   4   93.09   22.30
  -8   0  -4   91.29   11.10
  -8   0  -4  101.69   23.00
   8   0   4  104.49   14.70
  -8   0  -4  114.29    8.90
   8   0   4  119.89   11.40
  -8   0  -4   81.49   15.50
  -8   0  -4  112.19   21.30
  -8   0  -4  104.69   11.70
   8   0   4  119.99   16.20
  -8   0  -4  101.89   17.10
  -8   0  -4   97.59   20.40
  -8   0  -4   83.69   18.70
  -8   0  -4  102.79   18.30
  -9   0  -4   -8.10    5.40
  -9   0  -4    3.00    3.30
  -9   0  -4    4.40    5.50
  -9   0  -4   -2.10    4.30
   9   0   4    5.30    4.70
   9   0   4    8.20    5.50
  -9   0  -4   -7.50    5.50
  -9   0  -4    3.30    5.80
   9   0   4   19.00   10.00
  -9   0  -4    3.80    6.50
  -9   0  -4    5.40    4.10
 -10   0  -4    7.20    9.00
 -10   0  -4   28.60    7.00
 -10   0  -4   29.30   12.70
 -10   0  -4   30.80   10.00
 -10   0  -4   50.49   18.80
 -10   0  -4   50.89   13.80
 -10   0  -4   55.09   12.50
 -11   0  -4    6.90   10.10
 -11   0  -4  -10.70    9.20
 -11   0  -4    9.30    5.30
 -11   0  -4   11.90    4.80
 -12   0  -4  -11.50   10.80
 -12   0  -4  -10.90    8.20
 -12   0  -4   -6.70   12.00
 -12   0  -4   -8.70    6.90
 -12  -1   4   74.29   19.40
  12  -1  -4   99.39    7.40
 -12  -1   4  120.99   25.70
  12   1  -4  100.69    6.60
  12   1  -4  102.69    7.00
 -12   1   4   96.89   26.20
 -11  -1   4   71.89   19.50
  11  -1  -4   56.99    5.40
 -11  -1   4   75.79   19.60
 -11  -1   4   29.00   15.50
 -11  -1   4   67.49   21.80
  11  -1  -4   55.29    5.20
 -11   1   4   83.99   25.10
 -11   1   4   65.59   22.10
 -11   1   4   59.09   16.40
  11   1  -4   62.29    4.90
  11   1  -4   54.49    4.90
 -11   1   4   67.39   20.10
  10  -1  -4   23.90    3.90
 -10  -1   4   31.10   12.50
  10  -1  -4   20.80    4.00
 -10  -1   4   33.10   15.30
 -10  -1   4   10.20    7.70
 -10  -1   4   28.10   10.90
 -10   1   4   24.60   10.30
 -10   1   4   10.50    9.10
 -10   1   4   20.10   12.00
  10   1  -4   24.60    3.90
 -10   1   4    6.70    8.70
  10   1  -4   20.40    2.90
   9  -1  -4  289.97   18.60
   9  -1  -4  262.27   11.00
  -9  -1   4  267.37   25.40
  -9  -1   4  275.17   21.20
  -9  -1   4  263.77   25.80
   9  -1  -4  265.27   10.60
  -9  -1   4  265.27   20.20
  -9  -1   4  293.07   25.70
  -9  -1   4  258.87   30.50
  -9  -1   4  295.67   32.00
  -9  -1   4  262.07   13.10
  -9   1   4  246.78   21.70
  -9   1   4  262.07   31.00
  -9   1   4  267.87   23.40
  -9   1   4  226.28   26.50
  -9   1   4  241.98   22.60
  -9   1   4  289.17   28.90
  -9   1   4  288.07   19.90
   9   1  -4  287.57   10.00
  -8  -1   4  238.68   23.90
   8  -1  -4  235.18    9.80
   8  -1  -4  260.87   25.40
   8  -1  -4  217.58   14.60
  -8  -1   4  270.67   27.90
  -8  -1   4  260.67   29.90
  -8  -1   4  222.68   22.20
  -8  -1   4  232.88   17.80
   8  -1  -4  233.28    9.30
  -8  -1   4  240.78   17.30
  -8  -1   4  238.88   15.00
  -8   1   4  256.37   11.20
  -8   1   4  236.58   27.10
  -8   1   4  215.18   11.70
  -8   1   4  251.77   21.00
  -8   1   4  236.88   17.70
   8   1  -4  250.07   16.90
  -8   1   4  206.68   15.80
   8   1  -4  220.88   15.20
  -8   1   4  237.58   14.60
  -8   1   4  214.28   14.80
  -8   1   4  219.38   24.90
  -8   1   4  236.58   21.60
   8   1  -4  261.87   11.70
  -8   1   4  263.87   14.70
   8   1  -4  236.78    9.10
  -8   1   4  228.78   18.90
  -8   1   4  258.47   29.50
  -8   1   4  243.28   15.90
   8   1  -4  244.98   12.50
   8   1  -4  237.78    8.60
  -8   1   4  244.78   15.00
   7  -1  -4  141.89    6.80
   7  -1  -4  133.59   14.60
  -7  -1   4  164.38   22.00
  -7  -1   4  141.19   12.90
  -7  -1   4  144.99   12.50
  -7  -1   4  129.59   14.50
   7  -1  -4  144.59    6.50
  -7  -1   4  158.18   13.10
   7  -1  -4  141.09   14.40
  -7  -1   4  124.99   17.10
   7  -1  -4  177.18   22.60
   7  -1  -4  135.09   12.90
  -7  -1   4  145.59   12.20
   7  -1  -4  146.99   12.90
  -7  -1   4  146.39   21.50
   7   1  -4  164.18   16.80
  -7   1   4  166.18   22.90
   7   1  -4  146.19    6.00
  -7   1   4  132.69   18.70
   7   1  -4  149.79   15.40
  -7   1   4  158.28   20.30
   7   1  -4  162.08   14.20
  -7   1   4  165.68   10.60
   7   1  -4  130.69   24.30
   7   1  -4  149.99    6.50
  -7   1   4  149.99   14.30
  -7   1   4  144.89   13.80
  -7   1   4  158.38   14.00
  -7   1   4  150.18   14.80
  -7   1   4  147.29   14.80
  -7   1   4  142.59   16.00
  -7   1   4  142.59   11.90
   7   1  -4  151.78    9.90
  -7   1   4  170.58   12.40
  -7   1   4  161.28   11.70
   6  -1  -4  577.04   40.20
  -6  -1   4  579.24   27.50
   6  -1  -4  544.45   26.80
   6  -1  -4  569.24   26.40
  -6  -1   4  605.84   32.10
   6  -1  -4  561.34   30.20
   6  -1  -4  542.15   16.00
  -6  -1   4  545.05   37.80
   6  -1  -4  578.94   31.00
   6  -1  -4  579.44   34.10
   6  -1  -4  525.05   16.40
  -6  -1   4  515.05   28.20
  -6  -1   4  517.05   39.10
  -6  -1   4  508.75   25.60
  -6   1   4  574.94   24.50
  -6   1   4  537.45   22.50
   6   1  -4  539.65   15.60
   6   1  -4  550.14   15.40
  -6   1   4  570.84   26.10
   6   1  -4  511.25   30.80
  -6   1   4  584.64   27.80
  -6   1   4  559.84   25.90
   6   1  -4  563.04   29.90
   6   1  -4  615.74   33.10
  -6   1   4  564.44   26.70
  -6   1   4  550.84   38.00
  -6   1   4  536.45   35.90
   6   1  -4  579.44   22.20
   6   1  -4  611.94   39.70
  -6   1   4  552.24   31.80
  -6   1   4  546.35   29.60
  -6   1   4  534.45   29.30
   6   1  -4  553.14   23.10
  -6   1   4  554.04   40.20
  -5  -1   4  679.53   41.70
   5  -1  -4  668.53   19.50
   5  -1  -4  703.53   32.60
  -5  -1   4  674.93   31.10
   5  -1  -4  672.43   33.80
   5  -1  -4  717.43   30.50
   5  -1  -4  707.03   36.60
   5  -1  -4  692.63   30.70
  -5  -1   4  684.93   54.59
   5  -1  -4  702.43   41.40
  -5  -1   4  676.73   32.80
   5  -1  -4  668.13   29.70
  -5  -1   4  668.63   31.10
   5  -1  -4  677.13   19.10
   5   1  -4  730.03   43.60
  -5   1   4  719.23   28.70
  -5   1   4  594.14   56.29
   5   1  -4  691.23   35.30
   5   1  -4  745.63   28.70
   5   1  -4  736.23   38.90
  -5   1   4  681.63   18.50
  -5   1   4  711.13   27.40
   5   1  -4  739.83   37.50
  -5   1   4  715.23   34.10
   5   1  -4  716.83   18.70
  -5   1   4  749.03   34.00
  -5   1   4  715.73   29.10
   5   1  -4  735.63   26.90
  -5   1   4  726.93   30.70
  -5   1   4  708.03   37.40
  -5   1   4  754.82   45.90
   5   1  -4  727.73   19.00
  -5   1   4  716.03   42.60
  -5   1   4  764.72   29.50
  -5   1   4  728.93   30.10
   4  -1  -4  218.38   15.10
   4  -1  -4  210.28   20.90
   4  -1  -4  225.58   15.60
   4  -1  -4  212.68    7.10
   4  -1  -4  190.38   18.30
   4  -1  -4  217.08    7.50
  -4  -1   4  210.68   15.90
   4  -1  -4  215.78   16.60
  -4  -1   4  221.58   18.40
  -4  -1   4  211.78   21.60
  -4  -1   4  242.98   17.00
   4  -1  -4  210.08   13.80
  -4  -1   4  222.28   15.60
   4  -1  -4  184.38   12.70
   4  -1  -4  210.98   17.20
   4   1  -4  203.38   13.70
  -4   1   4  241.08   14.20
  -4   1   4  227.08   15.70
  -4   1   4  211.28   13.60
   4   1  -4  225.08   13.30
   4   1  -4  214.18   20.70
  -4   1   4  215.98   13.80
   4   1  -4  179.98   17.40
  -4   1   4  212.68    6.70
   4   1  -4  224.88   11.90
  -4   1   4  260.67   22.90
  -4   1   4  228.68   20.70
   4   1  -4  208.58    6.80
   4   1  -4  211.68    6.90
  -4   1   4  196.98   14.50
  -4   1   4  180.38   15.50
  -4   1   4  188.98   19.50
  -4   1   4  211.08   14.50
   4   1  -4  205.68   21.00
   3  -1  -4  935.51   36.80
   3  -1  -4  952.70   36.10
   3  -1  -4  954.00   45.90
   3  -1  -4  898.31   34.80
  -3  -1   4  965.80   46.90
  -3  -1   4  964.80   47.50
  -3  -1   4  935.71   37.60
  -3  -1   4  940.11   38.30
   3  -1  -4  993.70   46.50
   3  -1  -4  996.30   41.20
  -3  -1   4  916.21   46.60
   3  -1  -4  945.21   39.80
  -3  -1   4  934.81   38.60
   3  -1  -4  938.91   37.40
   3   1  -4  835.52   27.30
   3   1  -4  986.30   34.50
  -3   1   4  991.60   37.00
   3   1  -4  994.70   50.89
   3   1  -4  966.30   48.10
   3   1  -4  972.40   45.50
  -3   1   4 1007.00   46.80
  -3   1   4  960.90   36.20
  -3   1   4 1020.80   47.60
  -3   1   4  986.50   35.00
  -3   1   4  957.20   39.20
   3   1  -4  937.71   35.30
  -3   1   4  995.50   45.20
  -3   1   4  961.00   42.00
   3   1  -4  938.31   27.60
  -3   1   4 1009.40   34.90
  -2  -1   4 2223.98   73.59
   2  -1  -4 2338.47   74.19
   2  -1  -4 2365.26   76.29
  -2  -1   4 2409.96   82.39
  -2  -1   4 2329.07   75.79
  -2  -1   4 2434.26   86.69
   2  -1  -4 2388.16   81.99
   2  -1  -4 2272.07   70.79
   2  -1  -4 2321.77   72.49
  -2  -1   4 2250.27   82.79
   2  -1  -4 2264.47   74.89
  -2  -1   4 2097.99   78.09
  -2  -1   4 2403.76   74.09
   2  -1  -4 2368.56   72.99
   2  -1  -4 2285.87   82.19
  -2   1   4 2482.25   72.09
  -2   1   4 2512.45   79.09
   2   1  -4 2345.47   81.99
  -2   1   4 2596.14   86.09
   2   1  -4 2461.85   70.99
   2   1  -4 2414.16   71.49
  -2   1   4 2400.86   74.59
   2   1  -4 2559.04   88.99
   2   1  -4 2439.06   85.89
  -2   1   4 2464.95   74.69
  -2   1   4 2416.86   69.09
  -2   1   4 2438.36   78.89
   2   1  -4 2463.95   70.29
  -2   1   4 2482.15   71.69
  -2   1   4 2353.76   83.09
   2   1  -4 2309.37   83.89
  -2   1   4 2380.16   70.19
   2   1  -4 2338.37   74.99
   1  -1  -4  523.15   31.80
   1  -1  -4  515.85   30.30
  -1  -1   4  534.85   30.70
   1  -1  -4  533.95   27.20
   1  -1  -4  531.85   25.90
  -1  -1   4  469.25   27.10
   1  -1  -4  487.85   26.90
   1  -1  -4  506.95   23.10
   1  -1  -4  537.35   25.80
  -1  -1   4  518.25   26.90
   1  -1  -4  519.75   25.70
  -1  -1   4  504.45   28.90
   1  -1  -4  545.75   27.90
  -1  -1   4  543.65   26.30
  -1  -1   4  494.95   33.30
  -1  -1   4  530.25   31.70
   1  -1  -4  485.35   26.80
  -1   1   4  516.45   26.90
  -1   1   4  487.05   29.90
  -1   1   4  527.85   27.10
   1   1  -4  523.85   24.70
   1   1  -4  526.15   31.00
  -1   1   4  516.95   24.70
   1   1  -4  494.05   24.50
  -1   1   4  479.65   23.80
  -1   1   4  517.35   22.60
  -1   1   4  507.35   32.60
  -1   1   4  510.55   24.00
   1   1  -4  550.24   35.40
  -1   1   4  509.15   28.60
   1   1  -4  506.75   27.30
   1   1  -4  497.25   31.30
   1   1  -4  493.95   24.10
  -1   1   4  504.45   12.80
   0  -1  -4 1633.94   58.59
   0  -1  -4 1476.75   60.39
   0  -1  -4 1600.94   58.09
   0  -1   4 1593.44   62.99
   0  -1   4 1610.94   67.69
   0  -1  -4 1552.24   57.29
   0  -1  -4 1503.85   63.09
   0  -1  -4 1546.25   50.79
   0  -1   4 1653.73   63.39
   0  -1   4 1648.14   56.49
   0  -1   4 1552.84   57.59
   0  -1  -4 1615.64   54.39
   0  -1   4 1638.44   61.99
   0  -1   4 1580.64   62.29
   0  -1  -4 1586.74   55.09
   0  -1  -4 1631.44   58.29
   0   1   4 1628.64   50.29
   0   1   4 1651.53   66.39
   0   1   4 1622.24   54.39
   0   1  -4 1804.22   60.59
   0   1  -4 1667.93   60.29
   0   1  -4 1711.73   69.99
   0   1   4 1718.53   61.49
   0   1   4 1615.54   52.99
   0   1   4 1711.73   58.79
   0   1  -4 1562.94   63.19
   0   1   4 1697.63   54.89
   0   1   4 1593.04   63.09
   0   1   4 1610.04   53.09
   0   1  -4 1659.53   53.99
   0   1  -4 1618.34   55.69
   0   1  -4 1568.34   62.89
  -1  -1  -4 2769.92   88.49
  -1  -1  -4 2818.52   91.59
   1  -1   4 2846.62   98.79
   1  -1   4 2717.43   90.59
  -1  -1  -4 2651.43   82.19
  -1  -1  -4 2689.23   86.79
   1  -1   4 2719.33   84.19
  -1  -1  -4 2421.86   75.79
   1  -1   4 2685.63   91.79
  -1  -1  -4 2833.12   84.29
  -1  -1  -4 2701.53   93.99
   1  -1   4 2753.22   81.39
  -1  -1  -4 2651.03   85.69
  -1  -1  -4 2726.93   90.09
   1  -1   4 2807.82   91.99
   1  -1   4 2775.82   91.79
   1  -1   4 2731.43   92.39
  -1   1  -4 2970.30  100.19
   1   1   4 2830.92   90.19
  -1   1  -4 2776.72   80.69
   1   1   4 2758.72   93.89
   1   1   4 2879.31   78.09
  -1   1  -4 2673.23   93.39
   1   1   4 2802.62   96.19
   1   1   4 2761.02   83.69
   1   1   4 2876.31   87.89
   1   1   4 2824.62   79.39
   1   1   4 2730.43   80.49
  -1   1  -4 2858.61   83.39
   1   1   4 2788.22   89.49
  -1   1  -4 3009.20   92.99
  -1   1  -4 2746.83   93.49
   1   1   4 2709.23   80.29
  -2  -1  -4  540.85   31.60
   2  -1   4  570.14   30.20
   2  -1   4  561.84   32.10
   2  -1   4  559.44   36.60
   2  -1   4  558.44   28.40
  -2  -1  -4  471.15   24.50
   2  -1   4  580.84   29.60
   2  -1   4  535.75   33.30
   2  -1   4  587.24   25.50
  -2  -1  -4  528.85   23.50
  -2  -1  -4  572.84   27.20
  -2  -1  -4  587.04   33.60
  -2  -1  -4  576.34   31.80
   2  -1   4  571.94   32.60
  -2  -1  -4  571.44   34.80
  -2  -1  -4  517.85   29.40
  -2  -1  -4  562.14   30.00
   2  -1   4  544.55   34.30
  -2   1  -4  529.05   27.50
   2   1   4  549.25   34.10
   2   1   4  577.24   32.40
  -2   1  -4  562.04   35.60
   2   1   4  543.35   23.30
  -2   1  -4  535.05   26.90
   2   1   4  497.95   34.10
  -2   1  -4  519.05   35.80
  -2   1  -4  565.64   25.10
   2   1   4  546.65   28.90
  -2   1  -4  534.05   31.30
   2   1   4  469.75   21.60
   2   1   4  578.54   31.60
   2   1   4  573.74   26.00
  -2   1  -4  549.95   33.60
   2   1   4  569.34   26.80
  -3  -1  -4 1691.53   66.99
  -3  -1  -4 1652.53   68.49
  -3  -1  -4 1717.33   52.69
  -3  -1  -4 1743.63   65.99
   3  -1   4 1677.33   58.29
   3  -1   4 1514.25   52.09
  -3  -1  -4 1754.82   59.59
  -3  -1  -4 1690.83   61.69
   3  -1   4 1673.93   62.89
   3  -1   4 1700.73   63.09
  -3  -1  -4 1640.24   62.59
   3  -1   4 1502.15   62.19
   3  -1   4 1673.13   70.89
   3  -1   4 1625.64   70.39
  -3  -1  -4 1711.93   58.79
  -3  -1  -4 1727.53   66.19
   3  -1   4 1758.02   70.79
   3  -1   4 1675.13   59.99
   3   1   4 1756.12   56.09
  -3   1  -4 1767.02   72.69
   3   1   4 1678.53   52.09
   3   1   4 1744.73   65.09
  -3   1  -4 1759.82   51.79
  -3   1  -4 1736.13   65.59
  -3   1  -4 1678.13   69.39
  -3   1  -4 1765.42   68.39
   3   1   4 1663.03   61.59
   3   1   4 1723.53   64.39
   3   1   4 1672.23   55.09
  -3   1  -4 1684.03   55.49
  -3   1  -4 1662.93   68.09
   3   1   4 1716.13   65.49
  -4  -1  -4  735.33   39.50
   4  -1   4  721.23   38.60
   4  -1   4  719.33   44.00
   4  -1   4  702.53   38.20
   4  -1   4  784.92   44.10
  -4  -1  -4  796.52   30.10
  -4  -1  -4  769.32   39.40
  -4  -1  -4  776.02   33.90
   4  -1   4  747.83   34.70
   4  -1   4  829.22   37.00
  -4  -1  -4  709.63   33.90
  -4  -1  -4  732.13   36.70
  -4  -1  -4  741.33   41.70
  -4  -1  -4  762.62   42.90
  -4  -1  -4  743.53   41.40
   4  -1   4  682.83   44.40
   4  -1   4  762.72   34.80
   4  -1   4  758.22   37.10
  -4  -1  -4  756.02   37.30
   4   1   4  818.72   32.90
   4   1   4  766.22   29.90
  -4   1  -4  787.72   43.40
  -4   1  -4  763.72   40.50
   4   1   4  769.32   40.80
   4   1   4  766.72   39.60
   4   1   4  764.42   45.60
   4   1   4  803.12   32.60
  -4   1  -4  790.42   36.50
  -4   1  -4  766.42   44.90
   4   1   4  757.82   44.90
  -4   1  -4  783.62   27.20
  -4   1  -4  725.53   44.20
  -4   1  -4  766.42   32.20
  -4   1  -4  796.22   37.50
   4   1   4  776.02   34.30
  -4   1  -4  766.02   43.30
   5  -1   4  102.99   14.40
   5  -1   4  127.89   18.50
  -5  -1  -4  131.59   17.20
  -5  -1  -4  129.99   17.20
   5  -1   4  133.89   14.50
   5  -1   4  143.79   12.40
   5  -1   4  150.38   20.10
  -5  -1  -4  109.39   11.60
  -5  -1  -4  146.99   17.20
  -5  -1  -4  130.29   10.60
  -5  -1  -4  108.79   14.60
   5  -1   4  142.69   12.50
   5  -1   4  144.19   14.80
  -5  -1  -4  110.89   14.30
  -5  -1  -4  131.49   14.10
   5  -1   4  139.69   19.00
  -5  -1  -4  103.69   14.30
  -5  -1  -4  141.69   18.20
   5   1   4  140.69   13.60
   5   1   4  131.19   11.20
   5   1   4  134.29   15.90
   5   1   4  121.39   11.10
  -5   1  -4   92.49   18.20
   5   1   4  126.09   10.90
  -5   1  -4  124.99   18.40
   5   1   4   98.19   18.30
  -5   1  -4  128.39   16.80
  -5   1  -4  130.19   12.00
  -5   1  -4  121.39    5.90
  -5   1  -4  133.69    5.10
  -5   1  -4  146.69   20.10
  -5   1  -4  121.39   15.50
   5   1   4  119.89   16.00
  -5   1  -4  129.19   13.60
  -5   1  -4  116.29   16.00
   5   1   4  129.99   16.10
  -6  -1  -4 1063.69   37.10
  -6  -1  -4 1060.09   52.79
  -6  -1  -4 1062.99   44.50
  -6  -1  -4 1019.80   49.50
   6  -1   4 1077.79   62.19
  -6  -1  -4 1068.49   55.39
   6  -1   4 1081.49   44.80
  -6  -1  -4 1083.19   31.00
  -6  -1  -4 1049.70   25.80
  -6  -1  -4 1045.20   48.50
  -6  -1  -4 1002.10   52.19
   6  -1   4 1048.90   35.00
  -6  -1  -4 1075.29   52.59
  -6  -1  -4 1057.09   56.39
   6  -1   4 1025.90   48.90
   6  -1   4 1039.10   52.19
   6  -1   4 1130.59   46.10
  -6  -1  -4 1056.79   44.20
   6  -1   4 1136.99   57.39
   6   1   4 1043.70   35.80
  -6   1  -4 1083.09   53.09
  -6   1  -4 1090.59   47.00
  -6   1  -4  935.31   54.39
  -6   1  -4 1100.69   51.79
  -6   1  -4 1077.89   54.99
   6   1   4 1086.49   41.00
  -6   1  -4 1028.50   44.10
   6   1   4 1121.09   57.79
  -6   1  -4 1128.29   48.40
  -6   1  -4 1058.39   27.10
   6   1   4 1086.29   44.00
  -6   1  -4 1030.10   58.89
  -6   1  -4 1000.50   53.89
  -6   1  -4 1056.79   39.70
   6   1   4 1052.89   54.69
  -7  -1  -4  576.34   40.60
   7  -1   4  492.55   29.10
  -7  -1  -4  554.24   37.50
  -7  -1  -4  520.55   14.10
  -7  -1  -4  493.45   36.30
  -7  -1  -4  559.34   29.40
   7  -1   4  547.55   34.30
   7  -1   4  502.65   36.70
  -7  -1  -4  553.34   33.80
   7  -1   4  540.25   46.00
  -7  -1  -4  538.85   23.10
  -7  -1  -4  546.45   29.80
   7  -1   4  598.04   30.30
   7  -1   4  544.85   40.70
   7  -1   4  559.94   31.40
  -7  -1  -4  485.25   38.80
  -7  -1  -4  526.95   34.90
  -7   1  -4  557.84   40.10
  -7   1  -4  528.45   35.40
  -7   1  -4  486.25   38.70
   7   1   4  546.45   34.70
  -7   1  -4  521.15   31.80
  -7   1  -4  524.45   15.10
   7   1   4  586.44   30.10
  -7   1  -4  522.05   18.20
  -7   1  -4  547.85   37.10
  -7   1  -4  528.05   30.50
   7   1   4  554.44   38.20
  -7   1  -4  583.04   27.30
  -7   1  -4  564.54   26.20
  -7   1  -4  479.15   40.20
  -7   1  -4  565.44   43.40
  -7   1  -4  574.44   38.30
   7   1   4  525.65   38.40
   7   1   4  543.35   26.50
   7   1   4  551.94   37.50
  -7   1  -4  561.44   37.90
   8  -1   4   34.70   16.30
  -8  -1  -4   93.39   17.80
  -8  -1  -4   72.29   16.70
  -8  -1  -4   75.19   12.40
   8  -1   4   61.09   18.20
   8  -1   4   91.19   12.30
  -8  -1  -4   75.09    7.30
  -8  -1  -4   99.29   21.50
   8  -1   4   77.69   12.90
  -8  -1  -4   62.69   15.40
   8  -1   4   70.89   13.10
  -8  -1  -4   91.79   21.60
  -8  -1  -4   82.49   16.10
  -8  -1  -4   79.09   10.90
  -8  -1  -4  118.39   24.50
   8  -1   4   74.99   13.80
   8  -1   4   84.19   19.50
   8   1   4   91.29   18.60
  -8   1  -4   56.89   10.00
  -8   1  -4   65.49   15.40
  -8   1  -4   87.39   20.00
  -8   1  -4   57.19   14.30
  -8   1  -4   68.89   14.30
  -8   1  -4   95.49   22.50
  -8   1  -4   58.89   14.20
   8   1   4   60.19    8.90
  -8   1  -4   55.29   15.80
  -8   1  -4   86.59   10.30
  -8   1  -4   92.69   18.10
   8   1   4   83.09    9.20
  -8   1  -4   67.39   16.80
  -8   1  -4   56.29   11.20
   8   1   4   92.29   18.10
   8   1   4  103.99   14.40
   8   1   4   74.59   19.20
   9  -1   4  286.47   31.80
  -9  -1  -4  221.48   28.60
   9  -1   4  343.07   37.90
  -9  -1  -4  258.47   30.90
  -9  -1  -4  298.37   27.30
   9  -1   4  193.58   40.70
   9  -1   4  297.67   21.60
  -9  -1  -4  289.87   31.00
  -9  -1  -4  255.97   29.70
  -9  -1  -4  275.87   21.20
   9  -1   4  273.57   30.70
  -9  -1  -4  285.87   22.00
  -9  -1  -4  320.27   28.80
   9   1   4  335.57   29.80
  -9   1  -4  282.97   29.90
  -9   1  -4  304.17   19.10
  -9   1  -4  321.57   35.00
   9   1   4  311.37   28.90
  -9   1  -4  278.57   34.20
  -9   1  -4  256.97   32.20
   9   1   4  305.27   35.90
   9   1   4  287.17   20.80
  -9   1  -4  286.87   26.00
  -9   1  -4  276.67   25.20
  -9   1  -4  281.07   17.20
  -9   1  -4  306.07   24.30
 -10  -1  -4  162.58   28.10
 -10  -1  -4  187.88   34.90
 -10  -1  -4  179.68   26.20
 -10  -1  -4  171.08   16.80
 -10   1  -4  175.28   33.00
 -10   1  -4  133.49   35.90
 -10   1  -4  144.09   32.20
  10   1   4  148.59   25.70
 -10   1  -4  146.49   22.40
 -10   1  -4  159.08   13.10
 -10   1  -4  176.08   30.80
 -11  -1  -4   28.30   11.70
 -11  -1  -4    3.90    9.50
 -11  -1  -4    6.10   12.80
 -11   1  -4   -2.70    6.70
 -11   1  -4    9.90    9.80
 -11   1  -4   19.90   15.40
 -11   1  -4    9.00   13.10
 -11   1  -4   24.90    9.90
 -12  -2   4  110.99   26.30
 -12  -2   4   88.99   37.00
 -12  -2   4  103.39   31.10
  12   2  -4  105.69    7.20
 -12   2   4  150.78   29.20
 -12   2   4  128.39   26.50
  12   2  -4  112.49    6.90
  11  -2  -4   19.40    4.00
 -11  -2   4   -1.60   13.60
 -11  -2   4   13.30   10.30
 -11  -2   4   -5.90   11.80
  11   2  -4   19.30    3.20
  11   2  -4   17.50    3.20
 -11   2   4   34.70   20.30
 -11   2   4   13.50   16.40
 -10  -2   4  287.47   34.70
 -10  -2   4  256.17   16.40
  10  -2  -4  255.57   11.40
 -10  -2   4  237.08   33.00
 -10   2   4  206.18   24.00
 -10   2   4  280.97   36.60
 -10   2   4  243.48   27.10
 -10   2   4  191.38   26.00
 -10   2   4  164.28   35.80
 -10   2   4  262.67   39.00
  10   2  -4  236.88    9.70
  10   2  -4  248.88    9.60
  -9  -2   4  507.05   32.00
  -9  -2   4  600.04   44.10
  -9  -2   4  548.25   47.20
   9  -2  -4  545.75   21.10
   9  -2  -4  504.85   17.70
  -9  -2   4  530.25   29.30
   9  -2  -4  487.65   18.90
  -9  -2   4  611.64   53.39
   9  -2  -4  498.95   27.80
  -9   2   4  470.05   34.40
   9   2  -4  529.25   31.20
  -9   2   4  532.75   45.70
   9   2  -4  511.25   16.00
  -9   2   4  526.45   22.80
   9   2  -4  496.85   30.40
  -9   2   4  480.35   38.10
  -9   2   4  496.45   47.50
  -9   2   4  494.65   26.80
   9   2  -4  511.95   28.30
  -9   2   4  550.24   42.50
  -8  -2   4    4.30    7.20
  -8  -2   4    5.10    3.90
  -8  -2   4    3.40    4.90
   8  -2  -4   15.00    9.70
   8  -2  -4   11.90    4.50
  -8  -2   4   -8.20    6.10
  -8  -2   4   -0.10    4.70
  -8  -2   4    4.60    4.80
   8  -2  -4    3.90    4.90
   8  -2  -4    4.30    2.00
  -8  -2   4  -10.50    5.10
   8  -2  -4   12.70    5.50
  -8  -2   4    2.90    5.40
  -8   2   4   -2.70    3.50
  -8   2   4    1.90    4.60
   8   2  -4   -0.20    4.70
  -8   2   4    1.00    2.40
   8   2  -4   -2.10    2.20
   8   2  -4   -3.00    7.90
  -8   2   4   -1.80    6.20
  -8   2   4    0.00    5.50
   8   2  -4    3.90    1.50
  -8   2   4    2.50    3.00
   8   2  -4    4.00    6.20
  -8   2   4    6.20    3.50
  -8   2   4    0.20    4.70
   8   2  -4    3.00    4.30
  -7  -2   4  844.72   41.40
   7  -2  -4  891.91   40.80
   7  -2  -4  912.51   46.60
   7  -2  -4  896.21   52.49
  -7  -2   4  863.11   52.29
   7  -2  -4  846.82   24.60
  -7  -2   4  876.81   41.60
   7  -2  -4  907.71   43.70
   7  -2  -4  837.92   46.80
   7  -2  -4  827.72   42.80
  -7  -2   4  940.21   61.09
   7  -2  -4  809.72   36.80
  -7  -2   4  871.01   44.90
  -7  -2   4  831.02   31.10
  -7  -2   4  782.32   55.19
  -7   2   4  874.21   38.80
   7   2  -4  846.22   34.60
   7   2  -4  876.71   58.39
   7   2  -4  834.62   47.20
  -7   2   4  830.42   38.90
  -7   2   4  876.91   45.80
  -7   2   4  879.81   33.20
   7   2  -4  857.61   35.10
  -7   2   4  855.31   36.30
   7   2  -4  836.62   23.80
   7   2  -4  783.12   41.90
  -7   2   4  871.91   57.79
  -7   2   4  878.11   50.99
  -7   2   4  839.12   57.89
   7   2  -4  844.42   29.90
  -7   2   4  790.52   43.20
   7   2  -4  849.22   46.00
  -7   2   4  789.22   47.70
   7   2  -4  838.12   22.80
  -7   2   4  828.92   27.70
  -7   2   4  819.02   46.70
  -6  -2   4 1708.53   66.09
  -6  -2   4 1753.32   63.29
  -6  -2   4 1753.42   69.89
   6  -2  -4 1766.52   74.69
  -6  -2   4 1706.63   65.09
  -6  -2   4 1736.43   76.99
   6  -2  -4 1717.23   70.49
   6  -2  -4 1797.72   73.49
  -6  -2   4 1647.14   81.99
   6  -2  -4 1788.52   61.49
   6  -2  -4 1733.63   66.19
   6  -2  -4 1825.32   64.99
  -6  -2   4 1710.23   53.39
  -6  -2   4 1717.93   63.89
  -6  -2   4 1691.53   83.59
   6   2  -4 1719.93   42.60
  -6   2   4 1699.73   72.79
  -6   2   4 1741.83   53.59
  -6   2   4 1701.43   82.39
   6   2  -4 1775.82   71.59
[truncated: 502,768 more chars]
