# Supplementary material for: l-Valine ethyl ester hydro­chloride
Source: IUCrdata. 2025 Nov 28;10(Pt 11):x251047. doi: 10.1107/S2414314625010478 (PMC12810297; doi:10.1107/S2414314625010478)
Supplement: Supplementary file 2 [file x-10-x251047-Isup2.hkl]

#
# h,k,l, Fc-squared, Fo-squared, sigma(Fo-squared), status flag
#
data_I
_shelx_title ' cq173_new_a.res in P2(1)'
_shelx_refln_list_code          4
_shelx_F_calc_maximum       47.28
_exptl_crystal_F_000       164.00
_reflns_d_resolution_high  0.7504

loop_
 _space_group_symop_operation_xyz
 'x, y, z'
 '-x, y+1/2, -z'

_cell_length_a     9.7222
_cell_length_b     5.3577
_cell_length_c    10.1105
_cell_angle_alpha  90.000
_cell_angle_beta   93.499
_cell_angle_gamma  90.000

_shelx_F_squared_multiplier     1.000

loop_
 _refln_index_h
 _refln_index_k
 _refln_index_l
 _refln_F_squared_calc
 _refln_F_squared_meas
 _refln_F_squared_sigma
 _refln_observed_status
   1  -7   0          5.72          5.06         4.96 o
   2  -7   0          1.48          8.19         5.16 o
   0  -6   0        104.81        102.48         4.12 o
   1  -6   0         31.83         34.78         2.35 o
   2  -6   0         14.93         16.00         1.48 o
   3  -6   0        112.16        125.21         6.52 o
   4  -6   0         21.96         22.27         3.84 o
   5  -6   0          7.01          8.02         1.38 o
   6  -6   0         60.72         67.00         4.84 o
   7  -6   0         20.49         21.00         8.14 o
   1  -5   0        123.19        138.05         2.49 o
   2  -5   0         45.84         53.35         1.16 o
   3  -5   0          3.46          3.40         0.47 o
   4  -5   0         79.78         84.09         1.88 o
   5  -5   0         27.39         29.03         1.24 o
   6  -5   0         18.71         22.02         1.30 o
   7  -5   0         18.56         20.96         2.21 o
   8  -5   0          5.92          6.38         1.32 o
   9  -5   0          3.83          4.70         1.80 o
   0  -4   0        141.98        154.13         2.55 o
   1  -4   0        107.49        114.18         2.39 o
   2  -4   0         63.09         71.13         1.33 o
   3  -4   0        192.39        214.22         2.57 o
   4  -4   0         25.82         27.96         1.11 o
   5  -4   0         25.57         26.27         0.83 o
   6  -4   0         95.79        102.18         1.98 o
   7  -4   0         26.73         29.82         1.33 o
   8  -4   0         21.58         22.34         1.66 o
   9  -4   0         34.86         40.49         1.81 o
  10  -4   0          3.04          4.33         0.84 o
   1  -3   0         27.42         28.51         0.69 o
   2  -3   0         22.00         26.78         0.68 o
   3  -3   0         14.89         19.33         0.65 o
   4  -3   0         43.40         44.69         0.79 o
   5  -3   0          0.36          0.07         0.15 o
   6  -3   0         16.92         17.81         0.62 o
   7  -3   0         60.69         61.61         1.29 o
   8  -3   0          6.08          6.08         0.51 o
   9  -3   0         10.27         10.69         0.72 o
  10  -3   0         25.02         29.15         2.21 o
  11  -3   0         10.14          6.53         1.57 o
   0  -2   0       1475.72       1580.68        18.78 o
   1  -2   0        601.04        643.66         6.42 o
   2  -2   0        779.82        863.96         9.41 o
   3  -2   0        907.15        968.45        10.75 o
   4  -2   0         62.77         66.03         0.84 o
   5  -2   0        244.59        280.73         2.55 o
   6  -2   0        328.21        383.34         3.82 o
   7  -2   0         25.41         23.31         0.73 o
   8  -2   0         72.13         80.80         1.27 o
   9  -2   0         92.54        102.46         1.83 o
  10  -2   0          0.28          0.26         0.29 o
  11  -2   0         13.86         16.14         1.29 o
  12  -2   0         18.46         17.36         3.56 o
   1  -1   0       1283.51       1126.04        16.38 o
   2  -1   0        550.91        585.42         4.81 o
   3  -1   0         28.53         27.78         0.54 o
   4  -1   0        214.00        241.58         4.11 o
   5  -1   0         68.01         76.92         0.89 o
   6  -1   0         15.60         18.57         0.40 o
   7  -1   0         46.95         46.34         0.83 o
   8  -1   0         51.18         53.08         1.55 o
   9  -1   0          8.13          7.39         0.57 o
  10  -1   0         24.07         26.80         1.20 o
  11  -1   0         15.68         19.37         2.40 o
  12  -1   0          4.04          5.65         1.71 o
   4   0   0        806.94        870.11        12.46 o
   5   0   0       1541.04       1649.65        18.88 o
   6   0   0        905.31        985.60        10.60 o
   7   0   0         84.70         98.88         1.64 o
   8   0   0        239.70        297.42         3.68 o
   9   0   0        139.07        155.55         1.98 o
  10   0   0         25.23         26.95         1.06 o
  11   0   0         59.20         72.36         2.97 o
  12   0   0         13.66         12.18         2.42 o
   1   1   0       1271.19       1137.32        20.71 o
   2   1   0        529.00        577.73         5.38 o
   3   1   0         28.58         27.87         0.55 o
   4   1   0        205.04        237.83         3.41 o
   5   1   0         62.64         71.07         0.75 o
   6   1   0         16.29         20.01         0.33 o
   7   1   0         42.41         41.83         0.66 o
   8   1   0         48.55         52.41         1.06 o
   9   1   0          7.82          7.12         0.41 o
  10   1   0         23.53         25.02         0.98 o
  11   1   0         14.89         15.24         1.13 o
  12   1   0          3.85          4.88         0.82 o
   0   2   0       1467.90       1555.49        18.33 o
   1   2   0        601.81        645.12         5.47 o
   2   2   0        776.49        857.93         8.70 o
   3   2   0        910.21        985.51         7.64 o
   4   2   0         62.74         65.82         0.72 o
   5   2   0        244.02        274.86         2.25 o
   6   2   0        328.90        377.32         3.36 o
   7   2   0         26.44         22.80         0.61 o
   8   2   0         74.79         80.05         1.09 o
   9   2   0         92.93        102.49         1.43 o
  10   2   0          0.32          0.06         0.39 o
  11   2   0         14.38         16.57         1.94 o
  12   2   0         19.31         20.54         1.19 o
   1   3   0         31.44         32.22         0.76 o
   2   3   0         21.73         26.58         0.57 o
   3   3   0         15.13         18.24         0.53 o
   4   3   0         41.96         42.89         1.02 o
   5   3   0          0.79          0.28         0.15 o
   6   3   0         17.61         18.12         0.69 o
   7   3   0         58.07         62.80         1.07 o
   8   3   0          5.21          5.35         0.52 o
   9   3   0          9.88         10.37         0.77 o
  10   3   0         24.72         26.14         1.54 o
  11   3   0          9.59         10.12         0.71 o
   0   4   0        141.93        152.55         2.75 o
   1   4   0        107.76        119.57         1.75 o
   2   4   0         62.18         72.64         1.36 o
   3   4   0        194.43        220.39         2.20 o
   4   4   0         26.23         29.38         0.75 o
   5   4   0         24.71         25.75         0.99 o
   6   4   0         97.45        103.90         1.80 o
   7   4   0         27.12         31.80         1.60 o
   8   4   0         22.22         24.86         0.97 o
   9   4   0         35.25         38.90         2.13 o
  10   4   0          3.11          3.73         1.71 o
   1   5   0        126.43        146.19         2.12 o
   2   5   0         47.90         57.98         1.29 o
   3   5   0          3.48          3.18         0.41 o
   4   5   0         82.43         92.98         1.98 o
   5   5   0         27.84         33.91         1.31 o
   6   5   0         18.77         19.69         1.61 o
   7   5   0         19.08         22.98         1.37 o
   8   5   0          6.30          7.00         1.25 o
   9   5   0          3.92          4.15         1.63 o
   0   6   0        102.57        111.09         3.52 o
   1   6   0         31.46         37.86         1.79 o
   2   6   0         14.58         13.88         1.38 o
   3   6   0        110.07        128.64         3.06 o
   4   6   0         21.84         24.03         1.51 o
   5   6   0          6.67          8.85         1.40 o
   6   6   0         60.24         72.81         5.40 o
   7   6   0         20.29         23.87         3.64 o
   1   7   0          5.55         10.78         1.72 o
   2   7   0          1.60         12.91         1.54 o
  -2  -7   1          8.51          6.78         2.11 o
  -1  -7   1         25.68         36.33         7.48 o
   1  -7   1          6.94          6.57         4.23 o
   2  -7   1         12.65         10.09         3.95 o
  -7  -6   1          2.90          3.19         0.89 o
  -6  -6   1          4.47          7.17         0.96 o
  -5  -6   1          3.61          2.15         0.97 o
  -4  -6   1          2.32         -0.85         1.47 o
  -3  -6   1          6.60          7.32         1.10 o
  -2  -6   1         15.28         13.54         1.54 o
  -1  -6   1          1.65          1.91         0.69 o
   0  -6   1         15.52         14.01         1.16 o
   1  -6   1         37.15         36.65         1.94 o
   2  -6   1          1.04          0.53         0.90 o
   3  -6   1         32.98         32.52         2.48 o
   4  -6   1         30.75         28.13         3.33 o
   5  -6   1          0.83          4.38         1.26 o
   6  -6   1         42.73         34.90         4.12 o
  -9  -5   1         13.38         14.84         1.25 o
  -8  -5   1          0.08         -0.45         0.67 o
  -7  -5   1         59.17         62.25         2.42 o
  -6  -5   1         26.69         26.96         1.87 o
  -5  -5   1         15.91         15.62         0.80 o
  -4  -5   1         59.03         58.03         1.38 o
  -3  -5   1         21.26         20.62         1.00 o
  -2  -5   1         26.57         25.44         0.96 o
  -1  -5   1         73.61         74.56         1.43 o
   0  -5   1         13.34         11.48         0.50 o
   1  -5   1         36.59         34.98         1.10 o
   2  -5   1         19.29         17.17         1.05 o
   3  -5   1          3.92          5.00         0.60 o
   4  -5   1         39.95         41.12         1.81 o
   5  -5   1         13.48         13.61         1.15 o
   6  -5   1          1.96          1.44         0.98 o
   7  -5   1          3.52          4.86         1.67 o
   8  -5   1          9.14          6.26         2.33 o
   9  -5   1          1.21         -0.58         1.24 o
 -10  -4   1          5.10          8.38         2.29 o
  -9  -4   1         15.35         18.20         2.08 o
  -8  -4   1          9.16          8.95         1.16 o
  -7  -4   1         13.04         18.10         1.44 o
  -6  -4   1         24.00         23.18         1.69 o
  -5  -4   1         39.73         40.62         1.00 o
  -4  -4   1          9.41         11.20         0.66 o
  -3  -4   1         80.49         81.10         1.37 o
  -2  -4   1         77.11         77.22         1.31 o
  -1  -4   1          8.97         11.67         0.85 o
   0  -4   1         84.61         88.15         1.44 o
   1  -4   1        256.40        258.91         2.85 o
   2  -4   1         19.29         19.39         0.61 o
   3  -4   1        122.19        123.28         1.79 o
   4  -4   1        163.58        163.74         2.14 o
   5  -4   1          3.53          4.96         0.47 o
   6  -4   1        159.71        163.01         3.13 o
   7  -4   1         81.53         80.13         1.88 o
   8  -4   1          5.91          6.47         0.98 o
   9  -4   1         48.20         49.71         3.55 o
  10  -4   1         29.57         28.32         3.34 o
 -11  -3   1          8.06          7.88         1.33 o
 -10  -3   1         35.84         39.02         2.21 o
  -9  -3   1        105.27        100.43         2.25 o
  -8  -3   1         19.09         20.45         0.98 o
  -7  -3   1        157.16        156.62         2.13 o
  -6  -3   1        221.81        219.73         2.50 o
  -5  -3   1         13.77         15.21         0.74 o
  -4  -3   1        434.46        433.84         3.83 o
  -3  -3   1        310.51        317.84         3.10 o
  -2  -3   1         21.54         23.13         0.79 o
  -1  -3   1        859.49        839.72         6.16 o
   0  -3   1        154.90        163.89         1.85 o
   1  -3   1         14.52         17.12         1.25 o
   2  -3   1        344.02        345.66         3.35 o
   3  -3   1         82.59         95.08         1.48 o
   4  -3   1         49.43         60.10         1.37 o
   5  -3   1         93.82         86.55         1.14 o
   6  -3   1         11.73         17.09         0.89 o
   7  -3   1         33.04         37.14         1.31 o
   8  -3   1         39.32         37.81         1.28 o
   9  -3   1          2.04          2.26         0.69 o
  10  -3   1         18.79         20.45         1.73 o
  11  -3   1          3.99          6.85         0.83 o
 -12  -2   1          6.37          8.44         1.31 o
 -11  -2   1         19.60         18.59         1.22 o
 -10  -2   1          0.10          0.00         0.39 o
  -9  -2   1         20.86         25.13         1.25 o
  -8  -2   1         40.33         40.25         0.73 o
  -7  -2   1         14.31         16.96         0.79 o
  -6  -2   1        152.16        148.14         1.55 o
  -5  -2   1         76.61         68.99         0.90 o
  -4  -2   1         42.83         46.13         0.78 o
  -3  -2   1        313.65        324.82         2.91 o
  -2  -2   1        142.14        143.13         1.49 o
  -1  -2   1        307.03        328.88         2.80 o
   0  -2   1        450.42        442.21         3.54 o
   1  -2   1        434.45        418.77         3.30 o
   2  -2   1         67.64         74.17         1.04 o
   3  -2   1        153.88        154.38         1.86 o
   4  -2   1        336.18        331.14         3.30 o
   5  -2   1         31.70         33.80         0.95 o
   6  -2   1         53.82         62.99         1.10 o
   7  -2   1        152.11        145.47         1.73 o
   8  -2   1          8.16          8.24         0.41 o
   9  -2   1         86.57         85.05         1.49 o
  10  -2   1         40.77         38.02         1.78 o
  11  -2   1          3.14          5.03         1.43 o
  12  -2   1         30.02         25.57         5.68 o
 -12  -1   1         17.28         17.48         1.30 o
 -11  -1   1          2.04          2.28         0.62 o
 -10  -1   1         94.62         99.05         2.41 o
  -9  -1   1         80.20         75.63         1.49 o
  -8  -1   1          2.54          3.07         0.43 o
  -7  -1   1        234.33        259.64         2.53 o
  -6  -1   1        221.61        213.47         2.58 o
  -5  -1   1         60.54         72.10         1.60 o
  -4  -1   1        704.88        690.96         5.51 o
  -3  -1   1       1018.51        985.19        10.59 o
  -2  -1   1        485.97        517.29         4.95 o
  -1  -1   1       1158.50       1066.92        18.58 o
   0  -1   1       1712.24       1471.76       139.87 o
   1  -1   1        910.54        930.15        12.25 o
   2  -1   1       1528.16       1430.06        40.70 o
   3  -1   1         78.13         90.65         1.70 o
   4  -1   1        296.03        302.13         2.86 o
   5  -1   1        627.91        618.85         5.01 o
   6  -1   1          1.68          2.41         0.36 o
   7  -1   1        223.77        235.81         2.00 o
   8  -1   1        107.91        104.01         1.51 o
   9  -1   1         12.05         13.68         0.71 o
  10  -1   1         49.74         55.96         2.50 o
  11  -1   1         26.73         24.96         2.36 o
  12  -1   1         13.02         13.39         3.29 o
 -12   0   1          4.51          4.72         0.72 o
 -11   0   1          7.78          8.59         0.59 o
 -10   0   1          0.28          0.45         0.33 o
  -9   0   1          5.49          8.91         0.62 o
  -8   0   1         18.24         16.19         0.56 o
  -7   0   1         14.68         14.85         0.55 o
  -6   0   1         36.82         39.01         0.60 o
  -5   0   1         48.47         43.71         0.61 o
  -4   0   1        735.77        750.56         7.66 o
  -3   0   1        119.92        131.50         5.23 o
  -2   0   1         93.59         97.49         2.43 o
   0   0   1        167.97        162.10         4.27 o
   1   0   1       1060.33        654.03        83.43 o
   2   0   1        127.63        118.92         3.32 o
   3   0   1        368.55        354.46         3.95 o
   4   0   1         63.17         81.71         2.07 o
   5   0   1          3.33          4.22         0.26 o
   6   0   1         19.58         15.04         0.49 o
   7   0   1         24.06         26.55         0.58 o
   8   0   1          1.41          1.51         0.19 o
   9   0   1         41.87         40.87         1.26 o
  10   0   1         26.01         28.51         1.66 o
  11   0   1          0.48         -0.01         0.77 o
  12   0   1          6.15          5.19         1.70 o
 -12   1   1         17.58         18.36         1.85 o
 -11   1   1          2.00          2.30         0.42 o
 -10   1   1         95.65         98.33         2.95 o
  -9   1   1         80.58         78.10         1.51 o
  -8   1   1          2.33          3.26         0.41 o
  -7   1   1        238.33        259.95         3.00 o
  -6   1   1        226.61        224.65         1.89 o
  -5   1   1         63.01         76.88         1.79 o
  -4   1   1        708.93        704.97         5.84 o
  -3   1   1       1027.90        989.78         8.60 o
  -2   1   1        490.48        528.47         3.69 o
  -1   1   1       1186.10       1092.02        50.64 o
   0   1   1       1711.44       1516.64        96.11 o
   1   1   1        909.13        933.57         9.24 o
   2   1   1       1549.01       1469.92        37.62 o
   3   1   1         80.45         93.60         1.65 o
   4   1   1        294.44        290.80         4.03 o
   5   1   1        634.36        625.90         4.33 o
   6   1   1          2.02          3.21         0.44 o
   7   1   1        221.64        231.85         2.12 o
   8   1   1        110.98        108.54         1.28 o
   9   1   1         12.41         15.05         0.69 o
  10   1   1         50.31         54.54         2.09 o
  11   1   1         26.81         26.24         1.37 o
  12   1   1         13.12         14.52         1.95 o
 -12   2   1          6.90          7.41         2.15 o
 -11   2   1         19.03         18.78         0.97 o
 -10   2   1          0.05          1.10         0.55 o
  -9   2   1         21.29         23.16         0.79 o
  -8   2   1         40.81         40.33         0.74 o
  -7   2   1         13.60         16.31         0.67 o
  -6   2   1        148.50        145.31         1.58 o
  -5   2   1         78.38         70.30         0.76 o
  -4   2   1         43.80         44.70         1.31 o
  -3   2   1        313.62        326.12         2.54 o
  -2   2   1        137.48        138.52         1.31 o
  -1   2   1        308.20        327.01         2.80 o
   0   2   1        448.17        439.80         3.57 o
   1   2   1        436.53        423.80         3.40 o
   2   2   1         67.25         73.76         0.95 o
   3   2   1        152.35        155.61         2.08 o
   4   2   1        334.95        323.15         2.85 o
   5   2   1         30.93         34.65         0.49 o
   6   2   1         53.49         60.39         1.00 o
   7   2   1        151.89        145.57         1.78 o
   8   2   1          8.63          8.34         0.53 o
   9   2   1         83.30         83.74         1.98 o
  10   2   1         41.05         39.09         1.22 o
  11   2   1          3.40          4.04         1.11 o
  12   2   1         29.15         31.31         1.39 o
 -11   3   1          7.97          8.81         0.77 o
 -10   3   1         36.18         34.99         2.58 o
  -9   3   1        105.16        104.71         2.33 o
  -8   3   1         18.56         19.34         0.81 o
  -7   3   1        159.07        160.63         1.95 o
  -6   3   1        222.88        223.34         2.25 o
  -5   3   1         14.50         16.50         0.83 o
  -4   3   1        434.24        431.25         3.32 o
  -3   3   1        311.80        317.21         2.65 o
  -2   3   1         23.34         26.85         0.77 o
  -1   3   1        860.91        835.53         5.62 o
   0   3   1        153.78        162.92         1.74 o
   1   3   1         16.46         19.34         0.89 o
   2   3   1        342.09        347.18         3.04 o
   3   3   1         83.35         92.70         1.48 o
   4   3   1         50.98         59.53         1.25 o
   5   3   1         94.85         87.48         1.03 o
   6   3   1         11.60         15.89         0.77 o
   7   3   1         31.57         39.60         0.96 o
   8   3   1         42.16         41.12         0.96 o
   9   3   1          2.09          3.89         0.60 o
  10   3   1         18.85         20.91         0.93 o
  11   3   1          4.56          8.25         4.24 o
 -10   4   1          4.91          7.09         3.74 o
  -9   4   1         15.51         19.09         1.37 o
  -8   4   1          8.38          8.98         0.98 o
  -7   4   1         12.51         18.56         1.38 o
  -6   4   1         23.01         24.78         1.65 o
  -5   4   1         37.61         38.45         1.05 o
  -4   4   1          9.17         10.12         0.57 o
  -3   4   1         79.02         77.06         1.31 o
  -2   4   1         74.20         73.03         1.40 o
  -1   4   1          8.87          9.99         0.58 o
   0   4   1         82.99         87.02         1.45 o
   1   4   1        255.59        256.50         2.50 o
   2   4   1         19.42         20.06         0.84 o
   3   4   1        122.50        125.64         1.59 o
   4   4   1        162.04        164.57         1.89 o
   5   4   1          3.73          4.42         0.42 o
   6   4   1        161.41        165.89         2.11 o
   7   4   1         80.01         83.93         2.55 o
   8   4   1          6.14          7.43         0.70 o
   9   4   1         48.31         51.12         1.50 o
  10   4   1         29.15         30.06         1.50 o
  -9   5   1         13.40         13.89         1.72 o
  -8   5   1          0.10          0.27         1.18 o
  -7   5   1         58.42         57.67         2.58 o
  -6   5   1         26.64         23.73         1.51 o
  -5   5   1         15.91         15.60         1.00 o
  -4   5   1         58.51         59.36         1.47 o
  -3   5   1         20.09         19.28         0.89 o
  -2   5   1         26.44         25.12         1.11 o
  -1   5   1         72.31         70.38         1.51 o
   0   5   1         12.14         10.08         0.67 o
   1   5   1         36.43         35.97         1.15 o
   2   5   1         17.35         16.83         0.81 o
   3   5   1          3.43          4.76         0.46 o
   4   5   1         39.79         38.55         1.27 o
   5   5   1         11.66         13.07         0.93 o
   6   5   1          2.07          2.92         0.65 o
   7   5   1          3.52          3.11         1.31 o
   8   5   1          8.59          8.60         0.98 o
   9   5   1          1.24          2.48         1.94 o
  -7   6   1          3.00          4.92         0.67 o
  -6   6   1          5.11          6.11         2.27 o
  -5   6   1          4.00          4.48         0.91 o
  -4   6   1          2.41          0.07         0.81 o
  -3   6   1          7.16          6.25         0.90 o
  -2   6   1         16.52         12.46         1.28 o
  -1   6   1          1.66          0.83         0.54 o
   0   6   1         16.16         18.34         1.25 o
   1   6   1         38.00         38.36         2.33 o
   2   6   1          1.01          0.10         0.75 o
   3   6   1         33.21         34.04         2.09 o
   4   6   1         31.62         36.03         2.46 o
   5   6   1          0.88          2.40         0.81 o
   6   6   1         42.67         41.16         3.76 o
  -2   7   1          8.43         14.16         1.57 o
  -1   7   1         25.52         37.11         2.68 o
   0   7   1          4.70          8.40         1.57 o
   1   7   1          6.83         10.65         2.03 o
   2   7   1         12.93         10.69         3.51 o
  -1  -7   2          2.26          0.27         2.37 o
   1  -7   2          8.84          3.03         4.25 o
  -6  -6   2          0.63          0.09         1.12 o
  -5  -6   2         35.31         35.26         3.01 o
  -4  -6   2         14.14         12.27         3.42 o
  -3  -6   2          9.87          8.74         1.66 o
  -2  -6   2         51.59         51.93         3.31 o
  -1  -6   2         11.93          9.59         1.41 o
   0  -6   2         36.31         36.57         1.92 o
   1  -6   2         56.39         52.22         2.36 o
   2  -6   2          0.26         -0.75         0.75 o
   3  -6   2         31.54         31.45         2.85 o
   4  -6   2         31.22         31.37         4.34 o
   5  -6   2          2.86          5.33         3.48 o
   6  -6   2         19.87         19.36         3.59 o
  -9  -5   2         31.64         31.33         3.95 o
  -8  -5   2          7.14          7.84         1.68 o
  -7  -5   2         18.18         16.63         1.05 o
  -6  -5   2         38.54         39.81         3.26 o
  -5  -5   2         18.28         18.82         1.02 o
  -4  -5   2          8.23          7.58         0.54 o
  -3  -5   2         80.93         80.90         1.83 o
  -2  -5   2         41.19         37.64         1.08 o
  -1  -5   2          8.76         10.30         0.51 o
   0  -5   2         57.91         56.21         1.18 o
   1  -5   2        109.56        104.29         1.75 o
   2  -5   2          9.72         10.75         0.51 o
   3  -5   2         82.56         80.53         2.00 o
   4  -5   2         28.91         25.01         1.43 o
   5  -5   2          2.58          3.70         0.85 o
   6  -5   2         81.52         84.74         3.62 o
   7  -5   2          3.81          2.97         1.36 o
   8  -5   2         10.96         12.45         2.61 o
 -10  -4   2         11.28         11.28         1.13 o
  -9  -4   2          4.53          4.61         0.73 o
  -8  -4   2         25.81         25.70         2.13 o
  -7  -4   2         50.33         50.77         1.44 o
  -6  -4   2         33.22         35.68         1.01 o
  -5  -4   2         93.04         89.98         1.64 o
  -4  -4   2         95.23         86.52         1.46 o
  -3  -4   2         86.36         88.96         1.39 o
  -2  -4   2        107.52        108.28         1.56 o
  -1  -4   2        105.78         99.24         1.57 o
   0  -4   2        174.63        163.97         2.04 o
   1  -4   2        179.48        174.80         2.21 o
   2  -4   2          6.70          7.26         0.32 o
   3  -4   2         94.97         87.02         1.68 o
   4  -4   2        131.02        124.25         1.86 o
   5  -4   2          2.70          2.59         0.38 o
   6  -4   2         76.34         68.42         2.12 o
   7  -4   2         23.84         22.61         1.54 o
   8  -4   2          2.26          3.33         1.05 o
   9  -4   2         27.33         25.75         2.60 o
  10  -4   2         12.66         10.41         2.16 o
 -11  -3   2          2.73          2.42         1.29 o
 -10  -3   2         15.78         15.83         1.49 o
  -9  -3   2         50.74         49.11         1.62 o
  -8  -3   2          1.50          1.94         0.45 o
  -7  -3   2         72.02         66.83         1.32 o
  -6  -3   2         93.47         90.68         1.43 o
  -5  -3   2         17.52         17.93         0.64 o
  -4  -3   2         68.23         75.07         1.21 o
  -3  -3   2        166.44        158.48         1.78 o
  -2  -3   2         46.42         50.94         0.90 o
  -1  -3   2        213.61        210.85         2.15 o
   0  -3   2        122.15        119.79         1.54 o
   1  -3   2          6.60          7.50         0.51 o
   2  -3   2        232.23        233.80         2.86 o
   3  -3   2         80.62         73.17         1.42 o
   4  -3   2          5.87          6.61         0.44 o
   5  -3   2        104.25        101.86         1.56 o
   6  -3   2         52.14         49.99         0.98 o
   7  -3   2          0.82         -0.25         0.25 o
   8  -3   2         52.39         51.54         1.77 o
   9  -3   2         15.39         13.20         1.12 o
  10  -3   2          1.23          0.87         0.81 o
  11  -3   2         10.88         10.75         2.62 o
 -12  -2   2          0.89          0.73         0.50 o
 -11  -2   2         30.04         28.72         3.25 o
 -10  -2   2         15.43         16.02         0.99 o
  -9  -2   2          0.03          0.20         0.43 o
  -8  -2   2         78.98         72.65         1.34 o
  -7  -2   2         17.53         17.27         0.43 o
  -6  -2   2         61.72         62.19         0.99 o
  -5  -2   2        165.67        165.23         1.81 o
  -4  -2   2         68.13         63.13         0.97 o
  -3  -2   2        176.15        179.31         1.98 o
  -2  -2   2        222.49        206.00         2.10 o
  -1  -2   2         15.87         16.40         0.47 o
   0  -2   2        681.16        655.35         5.47 o
   1  -2   2        323.69        323.50         2.96 o
   2  -2   2         62.15         72.38         1.18 o
   3  -2   2        563.28        549.35         4.19 o
   4  -2   2        337.79        332.49         3.23 o
   5  -2   2         14.47         16.08         0.49 o
   6  -2   2        256.78        247.10         2.40 o
   7  -2   2        236.23        233.69         2.29 o
   8  -2   2          0.70          0.19         0.31 o
   9  -2   2         64.76         58.27         1.54 o
  10  -2   2         81.32         83.44         2.53 o
  11  -2   2          2.39          2.37         1.18 o
  12  -2   2         28.21         23.33         4.11 o
 -12  -1   2         20.92         22.23         1.39 o
 -11  -1   2         10.33         12.07         1.71 o
 -10  -1   2         48.91         45.89         1.51 o
  -9  -1   2         88.25         87.67         1.33 o
  -8  -1   2         37.31         38.70         0.84 o
  -7  -1   2        106.11        108.85         1.34 o
  -6  -1   2        377.69        374.52         5.12 o
  -5  -1   2        233.02        227.54         2.43 o
  -4  -1   2        387.22        391.45         4.75 o
  -3  -1   2        800.31        772.22         6.09 o
  -2  -1   2        932.64        886.69         8.82 o
  -1  -1   2        708.26        704.49         6.29 o
   0  -1   2       2231.68       1952.61       121.79 o
   1  -1   2        125.12        125.97         1.38 o
   2  -1   2         92.73        100.57         1.46 o
   3  -1   2        281.17        263.56         2.47 o
   4  -1   2         65.18         64.47         0.90 o
   5  -1   2         64.36         61.40         0.84 o
   6  -1   2         17.40         16.94         0.51 o
   7  -1   2         10.90         10.57         0.30 o
   8  -1   2         28.57         26.25         0.62 o
   9  -1   2         26.08         25.35         1.00 o
  10  -1   2          1.87          2.14         0.64 o
  11  -1   2          2.22          4.06         1.21 o
  12  -1   2          0.67         -1.11         1.11 o
 -12   0   2          0.19          0.70         0.38 o
 -11   0   2          8.24          8.36         0.70 o
 -10   0   2         50.70         48.09         1.16 o
  -9   0   2          0.09          0.76         0.21 o
  -8   0   2         66.12         57.33         1.16 o
  -7   0   2         92.65         99.29         1.30 o
  -6   0   2         34.22         37.83         0.55 o
  -5   0   2         82.65         62.23         0.90 o
  -4   0   2        117.65        114.73         1.19 o
  -3   0   2          5.29          5.83         0.18 o
  -2   0   2        716.11        722.08        12.05 o
  -1   0   2        197.54        163.54         1.60 o
   0   0   2         86.57         87.48         1.11 o
   1   0   2        830.36        844.13        10.62 o
   2   0   2        289.65        318.47         2.76 o
   3   0   2        223.29        204.12         2.18 o
   4   0   2        501.77        502.29         5.07 o
   5   0   2        147.37        135.54         1.40 o
   6   0   2         97.52        100.05         1.04 o
   7   0   2        374.09        362.56         3.05 o
   8   0   2         12.49         10.17         0.42 o
   9   0   2        109.38        111.53         2.08 o
  10   0   2         89.78         83.70         3.17 o
  11   0   2          4.87          1.97         1.06 o
  12   0   2         44.17         37.49         5.28 o
 -12   1   2         21.27         23.58         2.15 o
 -11   1   2         10.19         11.80         0.83 o
 -10   1   2         49.78         45.93         1.09 o
  -9   1   2         87.02         87.25         1.66 o
  -8   1   2         37.43         39.15         0.79 o
  -7   1   2        109.76        116.17         1.23 o
  -6   1   2        371.78        374.57         3.01 o
  -5   1   2        231.81        227.14         1.81 o
  -4   1   2        385.33        375.55         3.22 o
  -3   1   2        803.22        772.85         5.68 o
  -2   1   2        929.83        896.91         6.14 o
  -1   1   2        692.46        679.16         4.54 o
   0   1   2       2235.28       1821.51       160.12 o
   1   1   2        124.90        125.64         1.44 o
   2   1   2         86.92         98.45         1.37 o
   3   1   2        281.60        270.25         2.73 o
   4   1   2         65.71         65.85         0.72 o
   5   1   2         66.10         63.57         0.90 o
   6   1   2         16.19         16.76         0.37 o
   7   1   2         10.62         10.49         0.32 o
   8   1   2         32.07         29.71         0.64 o
   9   1   2         24.54         24.62         0.63 o
  10   1   2          1.66          1.78         0.38 o
  11   1   2          2.68          0.60         0.84 o
  12   1   2          0.60          0.00         1.31 o
 -12   2   2          0.89          0.55         0.54 o
 -11   2   2         28.66         27.25         1.29 o
 -10   2   2         15.60         14.58         2.01 o
  -9   2   2          0.03         -0.09         0.15 o
  -8   2   2         76.59         71.66         0.90 o
  -7   2   2         16.36         16.38         0.36 o
  -6   2   2         60.29         60.46         0.85 o
  -5   2   2        170.90        169.28         1.54 o
  -4   2   2         63.44         60.22         0.75 o
  -3   2   2        175.26        174.59         1.63 o
  -2   2   2        226.00        214.05         2.19 o
  -1   2   2         17.28         18.20         0.53 o
   0   2   2        689.58        660.83         5.15 o
   1   2   2        327.09        322.34         3.03 o
   2   2   2         60.17         70.07         0.99 o
   3   2   2        569.03        551.70         4.20 o
   4   2   2        337.39        340.30         2.90 o
   5   2   2         14.53         16.03         0.45 o
   6   2   2        261.21        249.33         2.30 o
   7   2   2        233.33        233.95         2.34 o
   8   2   2          0.85          0.55         0.23 o
   9   2   2         64.88         59.63         1.15 o
  10   2   2         82.31         83.19         1.73 o
  11   2   2          2.29          2.54         0.59 o
  12   2   2         27.69         24.89         4.17 o
 -11   3   2          2.47          2.54         0.65 o
 -10   3   2         16.42         15.44         1.56 o
  -9   3   2         51.37         49.05         1.83 o
  -8   3   2          1.28          2.03         0.29 o
  -7   3   2         74.78         71.70         1.20 o
  -6   3   2         91.99         90.16         1.28 o
  -5   3   2         16.92         17.57         0.72 o
  -4   3   2         68.67         72.17         1.09 o
  -3   3   2        165.71        157.11         1.74 o
  -2   3   2         45.90         50.54         1.05 o
  -1   3   2        211.29        208.41         2.29 o
   0   3   2        117.74        115.01         1.44 o
   1   3   2          6.58          7.11         0.35 o
   2   3   2        230.36        230.18         2.34 o
   3   3   2         80.96         74.58         1.15 o
   4   3   2          5.91          6.16         0.33 o
   5   3   2        101.59        101.08         1.35 o
   6   3   2         53.41         52.66         0.81 o
   7   3   2          0.83          0.72         0.22 o
   8   3   2         53.26         53.58         1.15 o
   9   3   2         14.79         13.96         0.95 o
  10   3   2          1.18         -0.30         0.64 o
  11   3   2         11.20          9.08         2.90 o
 -10   4   2         11.81         12.31         1.55 o
  -9   4   2          4.40          4.60         0.74 o
  -8   4   2         24.98         26.99         1.66 o
  -7   4   2         52.12         50.35         1.35 o
  -6   4   2         32.38         32.86         0.88 o
  -5   4   2         93.50         90.96         1.74 o
  -4   4   2         98.93         91.60         1.60 o
  -3   4   2         84.93         88.87         1.46 o
  -2   4   2        108.99        109.84         1.66 o
  -1   4   2        109.63        102.22         1.70 o
   0   4   2        172.84        165.76         2.17 o
   1   4   2        181.81        175.29         2.02 o
   2   4   2          7.46          8.45         0.41 o
   3   4   2         92.57         82.91         1.49 o
   4   4   2        131.83        125.02         1.62 o
   5   4   2          2.74          1.84         0.33 o
   6   4   2         75.10         74.52         1.38 o
   7   4   2         22.79         23.05         1.03 o
   8   4   2          2.45          1.74         0.43 o
   9   4   2         26.83         26.09         2.09 o
  10   4   2         12.25         13.95         3.09 o
  -9   5   2         31.61         31.99         2.27 o
  -8   5   2          7.07          7.32         1.43 o
  -7   5   2         18.19         17.46         1.48 o
  -6   5   2         38.47         33.68         1.81 o
  -5   5   2         18.06         18.60         1.03 o
  -4   5   2          8.11          8.91         0.64 o
  -3   5   2         79.77         77.90         1.68 o
  -2   5   2         41.21         41.40         1.29 o
  -1   5   2          8.74         10.01         0.62 o
   0   5   2         56.98         55.17         1.34 o
   1   5   2        109.54        102.93         1.93 o
   2   5   2          9.71         11.14         0.79 o
   3   5   2         82.60         81.40         1.72 o
   4   5   2         28.81         25.71         1.20 o
   5   5   2          2.98          3.68         0.56 o
   6   5   2         82.09         81.69         2.39 o
   7   5   2          3.83          1.78         1.21 o
   8   5   2         11.06         10.97         1.81 o
  -6   6   2          0.71         -0.29         1.31 o
  -5   6   2         35.05         39.31         2.51 o
  -4   6   2         14.20         12.48         1.35 o
  -3   6   2         10.04          8.63         1.29 o
  -2   6   2         51.58         49.83         2.26 o
  -1   6   2         11.60         11.32         1.22 o
   0   6   2         36.41         32.30         1.80 o
   1   6   2         56.20         54.83         2.15 o
   2   6   2          0.17          0.48         0.59 o
   3   6   2         31.81         30.39         2.01 o
   4   6   2         30.87         28.29         2.49 o
   5   6   2          2.69          0.83         0.93 o
   6   6   2         19.70         18.47         2.73 o
  -1   7   2          2.56          0.10         1.52 o
   0   7   2         15.17         26.60         2.74 o
   1   7   2          8.87         10.61         1.51 o
  -6  -6   3          1.36          3.64         2.81 o
  -5  -6   3         13.22         12.64         1.13 o
  -4  -6   3          7.69          7.40         1.07 o
  -3  -6   3          0.13         -0.10         2.29 o
  -2  -6   3         14.39         15.21         1.98 o
  -1  -6   3          5.64          7.35         1.18 o
   0  -6   3          5.34          5.24         1.06 o
   1  -6   3          3.77          2.32         1.05 o
   2  -6   3          3.93          1.90         0.98 o
   3  -6   3          0.77          1.00         1.12 o
   4  -6   3          6.72          5.45         2.74 o
   5  -6   3          4.30          7.29         2.54 o
   6  -6   3          0.70          4.10         2.30 o
  -8  -5   3          4.65          2.41         1.31 o
  -7  -5   3         12.68         11.96         1.46 o
  -6  -5   3         73.29         70.22         4.85 o
  -5  -5   3         30.88         26.28         2.03 o
  -4  -5   3         28.74         35.49         1.80 o
  -3  -5   3        210.75        195.89         2.97 o
  -2  -5   3         36.82         34.52         1.26 o
  -1  -5   3         50.09         50.97         1.15 o
   0  -5   3        277.00        261.60         3.24 o
   1  -5   3         71.30         68.95         1.34 o
   2  -5   3        135.76        130.65         2.01 o
   3  -5   3        153.00        142.45         2.82 o
   4  -5   3         31.19         28.70         1.51 o
   5  -5   3         74.16         69.39         3.61 o
   6  -5   3         88.90         87.79         4.57 o
   7  -5   3          0.44         -1.01         1.53 o
   8  -5   3         19.63         21.32         3.91 o
 -10  -4   3          3.63          5.70         1.02 o
  -9  -4   3         16.36         16.17         1.79 o
  -8  -4   3          8.05          7.01         1.00 o
  -7  -4   3         17.89         17.38         1.12 o
  -6  -4   3         15.73         15.49         0.75 o
  -5  -4   3         36.97         33.98         0.90 o
  -4  -4   3          4.60          6.10         0.41 o
  -3  -4   3         47.62         46.58         0.99 o
  -2  -4   3         23.68         25.73         1.09 o
  -1  -4   3         11.95         10.94         0.50 o
   0  -4   3         80.20         74.12         1.31 o
   1  -4   3         10.48         11.63         0.73 o
   2  -4   3          5.28          3.90         0.41 o
   3  -4   3         10.79         10.09         0.70 o
   4  -4   3         26.91         26.61         0.95 o
   5  -4   3          0.33         -0.08         0.33 o
   6  -4   3          2.13          1.62         0.50 o
   7  -4   3         19.02         14.99         1.39 o
   8  -4   3          8.58          7.39         1.13 o
   9  -4   3          1.08         -0.81         1.21 o
  10  -4   3         12.59         13.66         2.02 o
 -11  -3   3         28.95         28.76         1.84 o
 -10  -3   3          2.84          4.00         1.63 o
  -9  -3   3         75.10         74.13         1.75 o
  -8  -3   3         63.44         62.36         1.58 o
  -7  -3   3          3.73          3.93         0.40 o
  -6  -3   3        230.75        225.67         2.61 o
  -5  -3   3        183.86        172.84         2.01 o
  -4  -3   3         26.26         29.74         0.81 o
  -3  -3   3        412.61        410.40         3.83 o
  -2  -3   3        249.41        245.98         2.50 o
  -1  -3   3         64.54         71.69         1.12 o
   0  -3   3        537.36        542.94         4.46 o
   1  -3   3        329.93        314.74         3.58 o
   2  -3   3         38.11         40.30         1.03 o
   3  -3   3        292.93        287.11         3.16 o
   4  -3   3        116.75        117.11         1.85 o
   5  -3   3         13.51         15.27         0.80 o
   6  -3   3        181.36        179.46         2.21 o
   7  -3   3         21.23         22.80         1.16 o
   8  -3   3          9.13         12.12         1.00 o
   9  -3   3         44.43         43.66         1.96 o
  10  -3   3          5.48          7.15         1.11 o
  11  -3   3          4.68          6.41         1.42 o
 -12  -2   3          4.82          4.55         1.57 o
 -11  -2   3          2.97          0.85         1.27 o
 -10  -2   3         43.48         44.82         1.69 o
  -9  -2   3         11.98         13.10         1.26 o
  -8  -2   3          5.90          5.46         0.39 o
  -7  -2   3         88.65         90.69         1.55 o
  -6  -2   3         15.59         18.78         0.68 o
  -5  -2   3         44.82         43.24         0.88 o
  -4  -2   3         37.15         31.79         0.61 o
  -3  -2   3         85.26         79.80         1.20 o
  -2  -2   3        107.14        114.59         1.37 o
  -1  -2   3         34.63         34.73         0.84 o
   0  -2   3         17.94         16.79         0.64 o
   1  -2   3         38.17         36.05         0.85 o
   2  -2   3         27.49         32.02         0.78 o
   3  -2   3         43.76         49.02         0.93 o
   4  -2   3         20.10         17.64         0.63 o
   5  -2   3         11.04         12.35         0.62 o
   6  -2   3         41.20         45.81         0.87 o
   7  -2   3         41.09         39.38         0.84 o
   8  -2   3         16.28         16.84         0.70 o
   9  -2   3         22.30         23.02         1.13 o
  10  -2   3         17.78         19.39         1.77 o
  11  -2   3          0.50          3.23         0.73 o
 -12  -1   3         18.33         19.48         1.35 o
 -11  -1   3         23.17         23.07         1.34 o
 -10  -1   3          8.62          8.24         0.80 o
  -9  -1   3         71.73         71.99         1.25 o
  -8  -1   3         99.08         90.61         1.51 o
  -7  -1   3         23.34         23.35         0.75 o
  -6  -1   3        557.09        556.77         5.84 o
  -5  -1   3        224.36        208.27         2.38 o
  -4  -1   3        154.54        152.80         1.63 o
  -3  -1   3       1061.83       1067.90         8.54 o
  -2  -1   3        537.99        515.41         4.19 o
  -1  -1   3        655.07        650.49         4.71 o
   0  -1   3       1623.44       1499.40        17.02 o
   1  -1   3        388.00        374.73         3.09 o
   2  -1   3        165.13        156.92         1.70 o
   3  -1   3       1211.79       1189.11         8.42 o
   4  -1   3        233.99        234.17         2.31 o
   5  -1   3        147.19        138.56         1.35 o
   6  -1   3        235.38        227.14         2.04 o
   7  -1   3        165.29        163.65         1.95 o
   8  -1   3         44.01         42.10         0.79 o
   9  -1   3        113.62        107.64         2.14 o
  10  -1   3         25.31         24.54         1.86 o
  11  -1   3         11.36         11.66         1.49 o
  12  -1   3         33.07         34.91         4.35 o
 -12   0   3          0.07          0.91         0.59 o
 -11   0   3          8.45          5.87         0.69 o
 -10   0   3         72.70         69.81         1.58 o
  -9   0   3          0.32          0.42         0.18 o
  -8   0   3         60.60         55.87         1.19 o
  -7   0   3         46.65         52.43         0.83 o
  -6   0   3          0.00          0.08         0.07 o
  -5   0   3         94.75         95.01         1.01 o
  -4   0   3        256.87        262.50         2.47 o
  -3   0   3         41.31         49.61         0.58 o
  -2   0   3        500.80        477.58         3.85 o
  -1   0   3        248.20        253.89         2.33 o
   0   0   3         36.66         32.76         0.56 o
   1   0   3       1084.14       1058.03         8.91 o
   2   0   3        199.90        217.03         2.25 o
   3   0   3        414.28        436.31         4.04 o
   4   0   3        233.90        221.41         2.21 o
   5   0   3        114.63        113.80         1.27 o
   6   0   3        148.75        145.07         1.41 o
   7   0   3        158.97        168.06         1.75 o
   8   0   3          0.28         -0.06         0.15 o
   9   0   3         18.12         16.41         0.65 o
  10   0   3         44.07         45.13         1.99 o
  11   0   3          0.04          0.00         0.90 o
  12   0   3         10.96          8.76         1.90 o
 -12   1   3         18.10         20.44         1.18 o
 -11   1   3         22.50         23.55         1.05 o
 -10   1   3          8.46          8.20         0.49 o
  -9   1   3         70.01         71.91         1.38 o
  -8   1   3         99.25         91.78         1.17 o
  -7   1   3         23.06         21.82         0.44 o
  -6   1   3        546.77        545.98         4.58 o
  -5   1   3        229.81        213.63         2.33 o
  -4   1   3        153.08        150.40         1.32 o
  -3   1   3       1046.96       1044.98         6.22 o
  -2   1   3        538.68        524.12         4.13 o
  -1   1   3        647.14        643.61         5.18 o
   0   1   3       1617.61       1508.75        16.16 o
   1   1   3        385.04        372.19         3.12 o
   2   1   3        158.52        153.21         1.63 o
   3   1   3       1212.29       1206.05         8.97 o
   4   1   3        231.77        233.39         2.22 o
   5   1   3        142.57        134.38         1.28 o
   6   1   3        237.29        229.20         1.98 o
   7   1   3        164.52        164.70         1.58 o
   8   1   3         43.62         42.41         0.84 o
   9   1   3        112.14        106.09         1.65 o
  10   1   3         25.48         23.91         1.42 o
  11   1   3         11.87         11.99         2.22 o
  12   1   3         32.50         30.38         3.68 o
 -12   2   3          5.01          5.71         1.13 o
 -11   2   3          3.13          0.57         1.46 o
 -10   2   3         45.57         47.20         1.47 o
  -9   2   3         11.72         11.49         0.47 o
  -8   2   3          5.65          5.40         0.26 o
  -7   2   3         94.33         97.38         1.11 o
  -6   2   3         15.34         17.26         0.66 o
  -5   2   3         48.98         48.36         0.63 o
  -4   2   3         34.77         30.74         0.52 o
  -3   2   3         86.62         79.39         0.93 o
  -2   2   3        115.32        122.92         1.31 o
  -1   2   3         29.90         30.05         0.56 o
   0   2   3         18.17         16.94         0.57 o
   1   2   3         35.20         31.66         0.84 o
   2   2   3         24.69         28.52         0.60 o
   3   2   3         43.57         47.73         0.70 o
   4   2   3         18.67         17.07         0.47 o
   5   2   3          9.49         10.01         0.30 o
   6   2   3         41.08         44.02         0.67 o
   7   2   3         37.90         36.57         0.76 o
   8   2   3         18.04         18.44         0.60 o
   9   2   3         22.60         23.11         0.96 o
  10   2   3         17.02         18.17         1.12 o
  11   2   3          0.57          0.38         0.99 o
 -11   3   3         28.24         28.94         1.24 o
 -10   3   3          2.78          2.86         1.03 o
  -9   3   3         73.96         71.97         1.59 o
  -8   3   3         62.43         59.28         1.47 o
  -7   3   3          3.55          3.31         0.27 o
  -6   3   3        225.48        222.34         2.09 o
  -5   3   3        184.70        173.75         1.94 o
  -4   3   3         25.27         29.49         0.53 o
  -3   3   3        410.07        409.04         3.36 o
  -2   3   3        249.08        242.15         2.45 o
  -1   3   3         61.90         70.64         1.06 o
   0   3   3        539.18        540.94         4.76 o
   1   3   3        331.45        318.93         3.05 o
   2   3   3         38.74         40.24         1.09 o
   3   3   3        292.20        290.97         2.65 o
   4   3   3        117.38        117.95         1.49 o
   5   3   3         13.90         16.25         0.61 o
   6   3   3        182.80        182.32         2.00 o
   7   3   3         20.82         21.08         0.86 o
   8   3   3          9.06         10.88         0.51 o
   9   3   3         44.17         40.69         2.13 o
  10   3   3          5.52          6.07         2.22 o
  11   3   3          4.75          5.14         2.16 o
 -10   4   3          3.86          4.16         0.64 o
  -9   4   3         16.26         17.13         1.37 o
  -8   4   3          8.91          8.42         0.90 o
  -7   4   3         18.73         20.61         0.91 o
  -6   4   3         15.21         15.76         0.67 o
  -5   4   3         39.73         37.28         1.37 o
  -4   4   3          4.99          6.74         0.44 o
  -3   4   3         46.82         45.85         1.14 o
  -2   4   3         26.63         28.86         0.89 o
  -1   4   3         12.97         11.79         0.39 o
   0   4   3         79.73         74.34         1.20 o
   1   4   3         12.32         12.98         0.49 o
   2   4   3          5.86          4.95         0.31 o
   3   4   3         10.90          8.75         0.42 o
   4   4   3         28.66         29.60         0.96 o
   5   4   3          0.11         -0.26         0.26 o
   6   4   3          2.07          2.29         0.31 o
   7   4   3         19.98         20.99         0.92 o
   8   4   3          8.77          9.70         1.10 o
   9   4   3          1.06          2.96         1.49 o
  10   4   3         12.99         11.67         2.00 o
  -8   5   3          4.63          4.81         0.75 o
  -7   5   3         12.63         13.21         1.52 o
  -6   5   3         73.75         69.49         3.11 o
  -5   5   3         30.76         27.23         1.27 o
  -4   5   3         28.45         32.71         1.20 o
  -3   5   3        211.74        199.34         2.78 o
  -2   5   3         37.31         35.99         1.44 o
  -1   5   3         50.25         51.35         1.38 o
   0   5   3        277.64        261.36         3.53 o
   1   5   3         71.84         69.62         1.69 o
   2   5   3        136.23        131.17         2.18 o
   3   5   3        153.54        142.49         2.44 o
   4   5   3         31.34         29.24         1.25 o
   5   5   3         74.77         69.37         2.42 o
   6   5   3         88.78         91.25         3.17 o
   7   5   3          0.41         -0.88         0.88 o
   8   5   3         19.78         19.04         2.13 o
  -6   6   3          1.47          6.94         1.28 o
  -5   6   3         12.87          9.27         1.79 o
  -4   6   3          7.82          5.96         1.30 o
  -3   6   3          0.14          1.18         0.66 o
  -2   6   3         13.70         12.82         1.36 o
  -1   6   3          5.59          7.33         1.14 o
   0   6   3          5.37          5.23         0.83 o
   1   6   3          3.54          2.81         0.91 o
   2   6   3          3.84          1.41         0.90 o
   3   6   3          0.75         -0.56         1.14 o
   4   6   3          6.28          5.96         1.03 o
   5   6   3          4.52          5.94         1.40 o
   6   6   3          0.67          5.78         1.19 o
  -6  -6   4          9.88          9.98         1.79 o
  -5  -6   4          4.61          6.55         1.41 o
  -4  -6   4         14.38         14.76         1.79 o
  -3  -6   4         20.19         18.90         1.88 o
  -2  -6   4          0.76          1.49         1.67 o
  -1  -6   4         20.47         18.75         2.03 o
   0  -6   4         14.96         14.54         2.47 o
   1  -6   4          1.69          0.58         1.52 o
   2  -6   4         26.28         23.54         2.85 o
   3  -6   4          6.72          7.48         1.65 o
   4  -6   4          6.16         11.36         2.43 o
   5  -6   4         18.05         13.68         2.78 o
  -8  -5   4          0.82          0.80         0.93 o
  -7  -5   4          2.46          2.09         1.20 o
  -6  -5   4          3.35          4.27         1.74 o
  -5  -5   4          8.62          8.52         1.10 o
  -4  -5   4          3.73          4.91         0.51 o
  -3  -5   4          4.63          3.31         0.39 o
  -2  -5   4          5.94          5.20         0.52 o
  -1  -5   4          0.27          0.19         0.27 o
   0  -5   4         26.98         25.83         1.13 o
   1  -5   4          4.51          3.91         0.47 o
   2  -5   4          2.57          2.05         0.61 o
   3  -5   4          6.06          4.98         0.73 o
   4  -5   4         15.13         14.46         1.88 o
   5  -5   4          2.26          1.43         0.78 o
   6  -5   4          5.51          4.95         1.42 o
   7  -5   4          7.13          7.26         2.46 o
   8  -5   4          1.32          2.39         1.09 o
 -10  -4   4         33.21         31.52         2.36 o
  -9  -4   4         68.89         67.90         2.76 o
  -8  -4   4          3.95          4.74         0.73 o
  -7  -4   4        110.05        107.20         2.29 o
  -6  -4   4         95.84         94.01         1.88 o
  -5  -4   4          4.54          3.92         0.39 o
  -4  -4   4        253.25        248.35         2.84 o
  -3  -4   4        159.81        146.33         2.02 o
  -2  -4   4         36.87         38.27         0.91 o
  -1  -4   4        303.27        293.91         3.67 o
   0  -4   4         92.85         86.35         1.81 o
   1  -4   4         54.14         55.97         1.51 o
   2  -4   4        316.14        304.69         3.63 o
   3  -4   4         17.33         15.35         0.84 o
   4  -4   4         65.82         65.46         1.43 o
   5  -4   4        106.17         96.00         2.43 o
   6  -4   4         12.82         10.19         0.99 o
   7  -4   4         59.85         58.66         2.44 o
   8  -4   4         30.05         31.54         2.06 o
   9  -4   4          0.07          1.39         1.10 o
 -11  -3   4         10.35         11.77         0.99 o
 -10  -3   4          4.71          5.10         0.94 o
  -9  -3   4         11.20         11.47         0.97 o
  -8  -3   4         10.06         11.13         0.61 o
  -7  -3   4          8.85          8.13         0.62 o
  -6  -3   4         50.63         51.21         1.09 o
  -5  -3   4         72.67         65.83         1.51 o
  -4  -3   4          6.59          6.50         0.37 o
  -3  -3   4         55.68         51.73         1.05 o
  -2  -3   4         71.74         73.48         1.18 o
  -1  -3   4          2.81          3.31         0.33 o
   0  -3   4        171.66        171.72         2.36 o
   1  -3   4         95.66         93.37         1.68 o
   2  -3   4         14.60         15.92         0.77 o
   3  -3   4         41.28         46.42         1.16 o
   4  -3   4        131.47        129.98         2.02 o
   5  -3   4         21.38         21.47         0.86 o
   6  -3   4         32.79         34.53         0.96 o
   7  -3   4         46.57         45.90         1.51 o
   8  -3   4          2.29          3.18         0.61 o
   9  -3   4         27.35         28.40         2.03 o
  10  -3   4         14.27         12.54         1.92 o
 -12  -2   4         21.97         20.95         3.57 o
 -11  -2   4          2.88          2.61         1.17 o
 -10  -2   4         51.43         51.95         1.76 o
  -9  -2   4        105.16        105.21         2.52 o
  -8  -2   4          0.60          0.74         0.28 o
  -7  -2   4        174.44        173.55         2.13 o
  -6  -2   4        356.54        351.96         3.54 o
  -5  -2   4         29.89         29.21         0.75 o
  -4  -2   4        645.99        628.31         5.76 o
  -3  -2   4        404.58        416.72         3.85 o
  -2  -2   4         29.73         29.84         0.66 o
  -1  -2   4       1288.34       1267.65         9.23 o
   0  -2   4        370.66        375.12         3.55 o
   1  -2   4        225.43        228.23         2.41 o
   2  -2   4        483.58        458.37         3.99 o
   3  -2   4        138.73        141.19         1.82 o
   4  -2   4        159.61        154.31         2.05 o
   5  -2   4        144.78        135.39         1.87 o
   6  -2   4         48.89         47.18         1.01 o
   7  -2   4         41.77         41.13         1.17 o
   8  -2   4         40.44         40.18         1.23 o
   9  -2   4          1.56          0.45         0.52 o
  10  -2   4         17.30         13.10         2.56 o
  11  -2   4         11.93         14.02         2.76 o
 -12  -1   4         21.14         20.01         2.25 o
 -11  -1   4         12.71         11.49         1.12 o
 -10  -1   4          3.23          4.60         0.60 o
  -9  -1   4         56.55         54.37         1.05 o
  -8  -1   4         48.96         47.76         0.95 o
  -7  -1   4         30.31         29.10         0.62 o
  -6  -1   4        111.75        110.94         1.42 o
  -5  -1   4        140.05        138.04         1.61 o
  -4  -1   4         40.81         43.29         0.69 o
  -3  -1   4        191.27        191.33         2.18 o
  -2  -1   4        460.18        468.89         4.02 o
  -1  -1   4        103.76        104.69         1.36 o
   0  -1   4        312.73        321.65         2.98 o
   1  -1   4        546.22        550.03         4.31 o
   2  -1   4        104.84        112.14         1.42 o
   3  -1   4        337.09        338.58         2.97 o
   4  -1   4        151.83        152.33         1.75 o
   5  -1   4         25.43         26.25         0.70 o
   6  -1   4        211.36        214.90         2.02 o
   7  -1   4        114.12        108.49         1.45 o
   8  -1   4         15.16         15.93         0.68 o
   9  -1   4         61.47         57.26         1.62 o
  10  -1   4         33.12         35.12         2.40 o
  11  -1   4          3.54          2.49         1.46 o
 -12   0   4         19.73         20.96         0.95 o
 -11   0   4         15.98         16.13         0.82 o
 -10   0   4         36.14         36.83         1.13 o
  -9   0   4         50.34         51.01         1.03 o
  -8   0   4         52.56         50.65         0.82 o
  -7   0   4         60.66         58.02         0.78 o
  -6   0   4        275.99        283.58         2.76 o
  -5   0   4         12.00         11.71         0.41 o
  -4   0   4        154.52        151.98         1.58 o
  -3   0   4        363.63        374.17         3.25 o
  -2   0   4          0.31         -0.04         0.07 o
  -1   0   4        103.04        122.52         1.40 o
   0   0   4        252.51        235.48         2.13 o
   1   0   4        264.61        304.95         2.60 o
   2   0   4          2.22          3.40         0.27 o
   3   0   4          0.81          0.75         0.12 o
   4   0   4         25.22         23.77         0.60 o
   5   0   4         61.17         57.65         0.85 o
   6   0   4         63.02         60.67         0.94 o
   7   0   4          0.67          0.24         0.18 o
   8   0   4         17.32         21.30         0.77 o
   9   0   4          1.14          0.50         0.34 o
  10   0   4          6.61          6.91         1.12 o
  11   0   4          3.03          1.26         0.77 o
  12   0   4          0.07         -0.89         0.89 o
 -12   1   4         21.33         20.53         0.96 o
 -11   1   4         12.97         12.08         0.70 o
 -10   1   4          3.66          4.12         0.49 o
  -9   1   4         58.09         55.54         1.61 o
  -8   1   4         50.00         48.49         0.63 o
  -7   1   4         30.97         30.83         0.54 o
  -6   1   4        115.50        112.72         1.16 o
  -5   1   4        149.68        145.81         1.29 o
  -4   1   4         39.80         43.09         0.67 o
  -3   1   4        198.46        194.41         1.90 o
  -2   1   4        479.91        493.00         3.64 o
  -1   1   4        102.88        102.85         1.20 o
   0   1   4        326.62        334.37         2.94 o
   1   1   4        562.81        568.81         4.40 o
   2   1   4        104.76        109.86         1.45 o
   3   1   4        342.06        346.81         3.30 o
   4   1   4        157.29        157.38         1.81 o
   5   1   4         25.56         25.81         0.53 o
   6   1   4        215.24        215.07         2.27 o
   7   1   4        113.19        109.44         1.33 o
   8   1   4         14.84         15.23         0.71 o
   9   1   4         62.95         59.58         1.43 o
  10   1   4         33.10         31.68         1.77 o
  11   1   4          3.56          2.09         0.88 o
 -12   2   4         21.80         22.58         1.83 o
 -11   2   4          2.92          3.81         0.67 o
 -10   2   4         50.93         48.38         2.27 o
  -9   2   4        103.89        103.25         1.74 o
  -8   2   4          0.55          0.26         0.17 o
  -7   2   4        175.20        170.44         1.63 o
  -6   2   4        351.16        347.66         3.11 o
  -5   2   4         28.67         27.72         0.49 o
  -4   2   4        642.44        627.60         5.27 o
  -3   2   4        403.54        420.45         3.61 o
  -2   2   4         29.35         29.99         0.60 o
  -1   2   4       1274.67       1259.04         8.70 o
   0   2   4        372.87        382.09         3.38 o
   1   2   4        222.02        228.15         2.17 o
   2   2   4        480.55        462.38         4.01 o
   3   2   4        140.63        142.85         1.49 o
   4   2   4        158.50        151.80         1.63 o
   5   2   4        142.63        134.87         1.63 o
   6   2   4         50.49         48.73         0.81 o
   7   2   4         41.86         41.24         0.74 o
   8   2   4         40.92         39.91         1.35 o
   9   2   4          1.51          0.96         0.39 o
  10   2   4         16.69         15.75         1.68 o
  11   2   4         12.33         15.89         2.83 o
 -11   3   4         10.64         11.09         1.94 o
 -10   3   4          5.11          5.47         0.84 o
  -9   3   4         11.39         12.34         1.15 o
  -8   3   4         10.97         11.61         0.75 o
  -7   3   4          9.47          9.31         0.53 o
  -6   3   4         50.91         50.80         0.78 o
  -5   3   4         78.35         72.69         1.11 o
  -4   3   4          6.28          6.32         0.34 o
  -3   3   4         57.19         54.49         0.81 o
  -2   3   4         76.36         78.11         1.21 o
  -1   3   4          2.77          3.10         0.27 o
   0   3   4        179.09        175.77         2.23 o
   1   3   4         93.92         90.95         1.31 o
   2   3   4         14.56         15.37         0.54 o
   3   3   4         43.95         48.37         0.92 o
   4   3   4        131.04        126.80         2.13 o
   5   3   4         21.68         22.12         0.63 o
   6   3   4         33.02         34.42         0.84 o
   7   3   4         45.58         46.11         1.14 o
   8   3   4          2.35          1.92         0.57 o
   9   3   4         27.38         28.84         1.61 o
  10   3   4         14.23         17.46         2.23 o
 -10   4   4         32.95         30.81         3.77 o
  -9   4   4         68.45         67.66         3.37 o
  -8   4   4          4.00          3.68         0.50 o
  -7   4   4        108.90        101.36         2.06 o
  -6   4   4         94.51         89.93         1.64 o
  -5   4   4          4.54          4.43         0.45 o
  -4   4   4        248.79        246.15         2.86 o
  -3   4   4        159.04        150.61         2.12 o
  -2   4   4         36.37         37.24         0.83 o
  -1   4   4        298.07        294.55         3.12 o
   0   4   4         92.36         87.68         1.38 o
   1   4   4         52.11         53.97         1.08 o
   2   4   4        314.89        297.39         3.04 o
   3   4   4         17.22         15.17         0.60 o
   4   4   4         64.38         65.62         1.41 o
   5   4   4        106.42        102.01         1.58 o
   6   4   4         12.99         11.37         0.86 o
   7   4   4         59.69         58.10         2.45 o
   8   4   4         30.37         27.75         2.37 o
   9   4   4          0.06          0.77         1.68 o
  -8   5   4          0.80          1.87         0.81 o
  -7   5   4          2.59          1.67         0.95 o
  -6   5   4          2.89          3.28         0.95 o
  -5   5   4          8.36          8.07         1.35 o
  -4   5   4          3.95          4.35         0.53 o
  -3   5   4          4.73          3.30         0.52 o
  -2   5   4          4.93          5.36         0.51 o
  -1   5   4          0.29          0.25         0.32 o
   0   5   4         26.64         29.31         1.17 o
   1   5   4          3.49          2.64         0.39 o
   2   5   4          2.56          1.80         0.50 o
   3   5   4          5.40          5.49         0.55 o
   4   5   4         14.03         15.49         1.25 o
   5   5   4          2.31          2.62         0.94 o
   6   5   4          4.78          4.17         1.37 o
   7   5   4          6.68         13.41         1.70 o
   8   5   4          1.34         -0.25         1.22 o
  -6   6   4         10.01         12.58         2.34 o
  -5   6   4          4.83          5.92         2.22 o
  -4   6   4         14.96         15.43         1.84 o
  -3   6   4         20.03         16.01         1.90 o
  -2   6   4          0.87          2.49         1.03 o
  -1   6   4         21.72         19.02         1.74 o
   0   6   4         14.94         11.72         1.43 o
   1   6   4          1.97          2.26         0.78 o
   2   6   4         26.86         24.20         2.28 o
   3   6   4          6.94          6.47         1.27 o
   4   6   4          6.37          9.86         1.95 o
   5   6   4         18.56         19.64         2.74 o
  -5  -6   5         14.11         15.62         3.00 o
  -4  -6   5          7.96          7.51         0.76 o
  -3  -6   5         36.75         33.33         2.27 o
  -2  -6   5         13.85         12.31         0.90 o
  -1  -6   5          5.17          4.14         1.87 o
   0  -6   5         58.64         64.63         3.68 o
   1  -6   5          8.80         11.68         1.78 o
   2  -6   5          9.72         13.53         1.64 o
   3  -6   5         25.82         27.47         2.80 o
   4  -6   5          3.95          5.22         2.04 o
  -8  -5   5         31.78         33.15         2.39 o
  -7  -5   5         30.75         29.76         2.88 o
  -6  -5   5         11.51         11.99         1.33 o
  -5  -5   5         75.13         72.84         2.19 o
  -4  -5   5         16.63         15.63         1.39 o
  -3  -5   5         16.17         16.80         1.11 o
  -2  -5   5        121.04        117.37         2.03 o
  -1  -5   5         11.64         10.48         0.56 o
   0  -5   5         41.83         44.15         1.28 o
   1  -5   5         68.54         65.91         1.63 o
   2  -5   5         19.71         19.85         1.12 o
   3  -5   5         40.78         44.40         2.52 o
   4  -5   5         65.88         66.87         3.74 o
   5  -5   5          7.17          5.69         1.46 o
   6  -5   5         18.40         21.19         2.02 o
   7  -5   5         40.89         32.88         3.88 o
  -9  -4   5         17.82         18.13         1.26 o
  -8  -4   5          3.05          2.67         0.55 o
  -7  -4   5          0.92          0.76         0.56 o
  -6  -4   5         31.66         29.61         1.37 o
  -5  -4   5         38.78         32.56         1.51 o
  -4  -4   5          5.80          5.72         0.44 o
  -3  -4   5         68.54         62.28         1.20 o
  -2  -4   5         36.28         38.91         1.00 o
  -1  -4   5          0.56         -0.02         0.20 o
   0  -4   5        124.88        121.46         2.12 o
   1  -4   5         31.94         33.46         1.21 o
   2  -4   5          9.51         10.05         0.73 o
   3  -4   5         23.99         23.93         1.05 o
   4  -4   5         32.59         32.55         1.36 o
   5  -4   5          8.46          8.04         0.82 o
   6  -4   5         10.35         11.10         1.06 o
   7  -4   5          2.89          2.29         1.52 o
   8  -4   5          0.10          0.79         1.12 o
   9  -4   5          2.83          5.97         1.50 o
 -11  -3   5         14.12         11.40         1.31 o
 -10  -3   5          5.59          6.33         0.95 o
  -9  -3   5          3.14          3.88         0.73 o
  -8  -3   5         47.96         45.76         1.57 o
  -7  -3   5         15.81         16.03         0.76 o
  -6  -3   5         45.29         42.78         1.10 o
  -5  -3   5         73.01         71.33         1.59 o
  -4  -3   5         39.52         38.21         0.92 o
  -3  -3   5        159.33        158.08         1.73 o
  -2  -3   5        145.20        140.09         2.14 o
  -1  -3   5         33.43         32.35         1.05 o
   0  -3   5        346.14        333.68         3.72 o
   1  -3   5        215.03        211.00         2.77 o
   2  -3   5          3.74          4.12         0.54 o
   3  -3   5        258.26        244.21         2.90 o
   4  -3   5        203.18        191.01         2.50 o
   5  -3   5         15.13         15.63         0.84 o
   6  -3   5         97.89         92.22         2.15 o
   7  -3   5        101.27         94.21         2.31 o
   8  -3   5          9.82         10.23         1.19 o
   9  -3   5         35.52         31.53         2.70 o
  10  -3   5         30.48         26.66         4.62 o
 -11  -2   5          8.15          8.53         1.04 o
 -10  -2   5         14.36         14.29         1.02 o
  -9  -2   5         45.83         44.42         1.37 o
  -8  -2   5         12.59         13.11         0.77 o
  -7  -2   5         13.94         14.84         0.54 o
  -6  -2   5         99.26         94.98         1.40 o
  -5  -2   5         16.38         15.96         0.51 o
  -4  -2   5         37.41         36.87         0.92 o
  -3  -2   5         83.75         80.53         1.52 o
  -2  -2   5         59.50         56.87         1.16 o
  -1  -2   5         39.14         43.95         1.06 o
   0  -2   5         75.59         69.73         1.34 o
   1  -2   5        188.36        192.93         2.49 o
   2  -2   5        103.15        104.77         1.72 o
   3  -2   5         58.97         59.08         1.14 o
   4  -2   5         59.47         60.84         1.15 o
   5  -2   5         57.53         56.85         1.22 o
   6  -2   5         57.22         56.54         1.28 o
   7  -2   5         35.89         36.13         1.33 o
   8  -2   5         15.99         14.96         0.96 o
   9  -2   5         24.55         22.59         1.49 o
  10  -2   5          1.25         -0.65         0.98 o
  11  -2   5          6.92          9.55         2.62 o
 -12  -1   5          0.66          0.09         0.36 o
 -11  -1   5          4.43          2.96         0.47 o
 -10  -1   5         32.21         31.26         0.95 o
  -9  -1   5          3.56          2.81         0.69 o
  -8  -1   5         47.23         44.06         1.19 o
  -7  -1   5         37.64         36.46         1.09 o
  -6  -1   5          9.20          9.06         0.38 o
  -5  -1   5        261.34        258.47         2.95 o
  -4  -1   5        150.50        141.91         1.67 o
  -3  -1   5         72.66         73.06         1.22 o
  -2  -1   5        587.88        576.42         4.80 o
  -1  -1   5        118.40        140.25         1.85 o
   0  -1   5        211.26        222.47         2.46 o
   1  -1   5       1010.28       1034.19         7.00 o
   2  -1   5         40.25         43.03         0.91 o
   3  -1   5        297.14        298.68         2.88 o
   4  -1   5        219.21        228.24         2.41 o
   5  -1   5         32.52         29.33         0.82 o
   6  -1   5        222.12        216.28         2.46 o
   7  -1   5         32.43         33.77         0.92 o
   8  -1   5          0.20         -0.21         0.21 o
   9  -1   5         28.48         28.54         1.41 o
  10  -1   5         18.14         18.07         2.03 o
  11  -1   5          0.03          0.50         1.41 o
 -12   0   5         61.38         61.90         2.20 o
 -11   0   5          7.76          8.76         0.61 o
 -10   0   5         31.59         31.56         1.02 o
  -9   0   5         94.75         94.67         2.29 o
  -8   0   5         69.11         65.64         1.02 o
  -7   0   5        159.48        154.45         1.86 o
  -6   0   5        222.37        224.33         3.27 o
  -5   0   5         70.48         63.58         0.79 o
  -4   0   5        147.38        144.66         2.06 o
  -3   0   5        437.44        438.81         3.88 o
  -2   0   5        219.64        205.60         2.45 o
  -1   0   5        125.67        124.23         1.71 o
   0   0   5        710.80        665.39         4.95 o
   1   0   5        212.94        217.41         2.25 o
   2   0   5         10.10         14.02         0.59 o
   3   0   5        931.33        933.10         6.43 o
   4   0   5         38.30         35.60         0.71 o
   5   0   5          3.40          3.25         0.26 o
   6   0   5        219.81        214.75         2.18 o
   7   0   5         58.06         49.57         0.90 o
   8   0   5         79.95         76.46         1.60 o
   9   0   5         38.15         33.84         2.03 o
  10   0   5          2.69          3.37         1.26 o
  11   0   5         27.12         28.78         3.07 o
 -12   1   5          0.66          0.99         1.25 o
 -11   1   5          4.26          4.26         1.13 o
 -10   1   5         31.82         30.50         1.23 o
  -9   1   5          3.59          2.94         0.35 o
  -8   1   5         45.29         45.05         0.70 o
  -7   1   5         37.09         35.54         0.62 o
  -6   1   5          9.70          9.61         0.32 o
  -5   1   5        255.49        256.13         2.28 o
  -4   1   5        146.24        137.25         1.61 o
  -3   1   5         71.97         69.00         0.82 o
  -2   1   5        577.53        578.62         4.62 o
  -1   1   5        113.12        133.20         1.51 o
   0   1   5        209.60        225.38         2.34 o
   1   1   5        995.76       1030.70         7.19 o
   2   1   5         37.33         40.54         0.91 o
   3   1   5        294.44        291.29         2.96 o
   4   1   5        215.79        223.80         2.42 o
   5   1   5         30.79         27.46         0.77 o
   6   1   5        219.94        214.23         2.30 o
   7   1   5         31.57         32.85         0.85 o
   8   1   5          0.17         -0.38         0.43 o
   9   1   5         28.36         28.87         1.60 o
  10   1   5         17.60         17.25         1.46 o
  11   1   5          0.04         -1.11         1.37 o
 -11   2   5          8.05          8.70         1.38 o
 -10   2   5         13.95         14.16         0.65 o
  -9   2   5         46.25         45.48         1.00 o
  -8   2   5         12.33         13.05         0.61 o
  -7   2   5         13.55         14.25         0.46 o
  -6   2   5         98.04         91.57         1.06 o
  -5   2   5         17.19         15.88         0.40 o
  -4   2   5         40.77         39.44         0.61 o
  -3   2   5         83.11         78.70         1.11 o
  -2   2   5         59.29         55.36         0.92 o
  -1   2   5         42.95         49.03         0.95 o
   0   2   5         80.62         73.90         1.50 o
   1   2   5        188.13        195.65         2.08 o
   2   2   5        110.31        112.16         1.81 o
   3   2   5         58.92         60.08         1.18 o
   4   2   5         59.68         57.92         1.12 o
   5   2   5         61.81         60.34         1.29 o
   6   2   5         57.59         58.74         1.23 o
   7   2   5         36.37         37.40         1.19 o
   8   2   5         16.63         17.27         1.02 o
   9   2   5         24.46         26.55         1.30 o
  10   2   5          1.35          1.17         0.81 o
  11   2   5          7.43          4.72         1.70 o
 -11   3   5         14.37         14.46         1.05 o
 -10   3   5          5.56          6.11         0.87 o
  -9   3   5          3.23          4.06         0.57 o
  -8   3   5         47.72         46.48         1.32 o
  -7   3   5         16.28         16.71         0.65 o
  -6   3   5         45.74         43.70         0.84 o
  -5   3   5         72.41         69.03         1.11 o
  -4   3   5         37.27         34.96         0.80 o
  -3   3   5        158.42        157.43         1.86 o
  -2   3   5        145.10        145.10         2.07 o
  -1   3   5         30.71         27.25         0.91 o
   0   3   5        344.50        332.24         3.09 o
   1   3   5        209.54        206.55         2.28 o
   2   3   5          4.49          4.42         0.32 o
   3   3   5        256.63        241.55         2.54 o
   4   3   5        199.93        187.69         2.12 o
   5   3   5         15.55         16.78         0.82 o
   6   3   5         96.27         94.01         2.05 o
   7   3   5        100.40         90.98         2.33 o
   8   3   5         10.19         10.70         1.00 o
   9   3   5         35.40         30.01         2.11 o
  10   3   5         30.20         26.78         4.04 o
  -9   4   5         18.09         19.35         2.87 o
  -8   4   5          3.35          2.48         0.76 o
  -7   4   5          0.87          0.58         0.46 o
  -6   4   5         32.39         30.02         1.00 o
  -5   4   5         39.53         36.59         1.23 o
  -4   4   5          6.19          5.00         0.54 o
  -3   4   5         71.95         65.11         1.08 o
  -2   4   5         36.61         38.06         1.20 o
  -1   4   5          1.03         -0.03         0.24 o
   0   4   5        129.31        125.48         1.73 o
   1   4   5         31.94         31.21         1.09 o
   2   4   5         10.90         10.45         0.70 o
   3   4   5         25.66         25.02         1.11 o
   4   4   5         32.56         31.40         1.23 o
   5   4   5          9.40         10.60         0.83 o
   6   4   5         10.58         10.38         1.10 o
   7   4   5          2.94          1.16         1.04 o
   8   4   5          0.11         -0.51         0.70 o
   9   4   5          2.72          1.72         0.82 o
  -8   5   5         32.20         32.63         1.87 o
  -7   5   5         30.69         34.91         3.06 o
  -6   5   5         11.51         13.59         1.86 o
  -5   5   5         75.97         73.03         2.90 o
  -4   5   5         16.53         16.69         1.27 o
  -3   5   5         16.31         16.34         0.97 o
  -2   5   5        120.90        118.49         2.27 o
  -1   5   5         12.12         10.70         0.75 o
   0   5   5         41.85         47.17         1.50 o
   1   5   5         68.56         66.84         1.65 o
   2   5   5         20.10         17.71         1.03 o
   3   5   5         40.47         38.37         1.81 o
   4   5   5         66.25         61.83         2.33 o
   5   5   5          7.49          6.44         1.23 o
   6   5   5         18.20         20.04         2.71 o
   7   5   5         41.33         39.72         6.92 o
  -5   6   5         14.00         17.76         3.38 o
  -4   6   5          7.49          8.12         1.76 o
  -3   6   5         36.47         35.12         2.96 o
  -2   6   5         13.81          9.05         2.18 o
  -1   6   5          5.16          5.31         1.37 o
   0   6   5         57.67         62.76         3.22 o
   1   6   5          8.82          8.38         1.37 o
   2   6   5          9.69         11.50         1.31 o
   3   6   5         25.31         29.93         2.40 o
   4   6   5          3.97          6.02         2.11 o
  -4  -6   6         15.29         17.69         2.25 o
  -3  -6   6         46.20         45.08         3.07 o
  -2  -6   6         15.23         15.58         1.84 o
  -1  -6   6         22.12         20.57         3.50 o
   0  -6   6         53.62         63.48         7.41 o
   1  -6   6          4.72          2.39         3.45 o
   2  -6   6         13.26          9.65         2.21 o
   3  -6   6         25.51         27.37         3.16 o
  -7  -5   6          1.96          1.52         1.00 o
  -6  -5   6          1.93          2.36         0.94 o
  -5  -5   6          1.08          1.00         0.39 o
  -4  -5   6          5.30          3.22         0.99 o
  -3  -5   6          0.11          0.94         0.69 o
  -2  -5   6          4.24          4.78         0.77 o
  -1  -5   6          1.18          0.83         0.32 o
   0  -5   6          0.42          0.55         0.31 o
   1  -5   6          9.58         10.42         0.93 o
   2  -5   6         11.31         10.72         1.29 o
   3  -5   6          2.45          2.91         0.87 o
   4  -5   6         14.98         15.27         1.62 o
   5  -5   6          4.93          5.25         1.46 o
   6  -5   6          1.36          2.03         1.11 o
  -9  -4   6         19.22         17.64         2.67 o
  -8  -4   6         23.76         24.94         1.98 o
  -7  -4   6          0.83          0.16         0.41 o
  -6  -4   6        102.10         97.88         2.22 o
  -5  -4   6         33.73         31.45         1.49 o
  -4  -4   6         37.38         34.75         1.36 o
  -3  -4   6        136.81        132.63         2.05 o
  -2  -4   6         63.10         61.10         1.34 o
  -1  -4   6         68.32         68.19         1.61 o
   0  -4   6        194.30        188.29         2.81 o
   1  -4   6         52.84         54.73         1.59 o
   2  -4   6         40.26         38.36         1.30 o
   3  -4   6        108.39        104.60         2.01 o
   4  -4   6         40.92         42.93         1.50 o
   5  -4   6         31.26         25.72         1.72 o
   6  -4   6         41.98         38.90         2.42 o
   7  -4   6         13.74         12.90         1.81 o
   8  -4   6          4.56          2.97         1.38 o
 -10  -3   6         19.06         18.16         1.19 o
  -9  -3   6         30.11         33.32         1.87 o
  -8  -3   6          5.27          5.62         0.68 o
  -7  -3   6         23.61         22.07         1.05 o
  -6  -3   6         70.29         66.82         1.67 o
  -5  -3   6         15.62         12.95         0.66 o
  -4  -3   6         63.53         60.06         1.55 o
  -3  -3   6         64.73         58.49         1.10 o
  -2  -3   6          0.01          0.24         0.23 o
  -1  -3   6         71.59         72.57         1.41 o
   0  -3   6         62.72         59.07         1.32 o
   1  -3   6          4.73          3.64         0.42 o
   2  -3   6         82.81         81.00         1.61 o
   3  -3   6          2.00          2.42         0.33 o
   4  -3   6          6.26          6.13         0.57 o
   5  -3   6         42.15         42.43         1.37 o
   6  -3   6          0.45          0.21         0.38 o
   7  -3   6         23.71         27.02         1.50 o
   8  -3   6          7.54          7.92         1.51 o
   9  -3   6          2.62          3.75         0.85 o
 -11  -2   6         12.08         11.53         1.59 o
 -10  -2   6         10.18          8.65         0.75 o
  -9  -2   6         53.89         53.77         1.54 o
  -8  -2   6         40.60         39.59         1.00 o
  -7  -2   6         37.47         34.58         1.05 o
  -6  -2   6        149.49        144.62         2.14 o
  -5  -2   6         67.38         64.90         1.06 o
  -4  -2   6         20.94         22.87         0.76 o
  -3  -2   6        315.50        327.78         3.51 o
  -2  -2   6         87.78         85.98         1.60 o
  -1  -2   6         29.72         32.92         0.97 o
   0  -2   6        343.46        346.04         3.51 o
   1  -2   6        112.85        116.11         1.83 o
   2  -2   6         57.13         55.90         1.20 o
   3  -2   6        213.14        211.87         2.53 o
   4  -2   6         59.70         55.07         1.24 o
   5  -2   6         32.24         32.67         1.01 o
   6  -2   6         93.20         87.66         1.66 o
   7  -2   6         20.92         20.37         1.06 o
   8  -2   6         32.36         31.93         1.83 o
   9  -2   6         16.02         13.57         1.36 o
  10  -2   6          4.41          3.77         1.67 o
 -11  -1   6          0.49          0.38         0.46 o
 -10  -1   6         33.36         33.04         1.04 o
  -9  -1   6         16.70         16.03         0.70 o
  -8  -1   6          1.27          1.10         0.42 o
  -7  -1   6         79.66         79.18         1.22 o
  -6  -1   6         30.24         29.35         0.71 o
  -5  -1   6         31.31         29.42         0.69 o
  -4  -1   6         81.50         74.84         1.21 o
  -3  -1   6         28.14         27.52         0.65 o
  -2  -1   6         46.84         42.99         0.80 o
  -1  -1   6         90.35         82.25         1.25 o
   0  -1   6         34.95         39.83         0.80 o
   1  -1   6        149.53        134.38         1.61 o
   2  -1   6         39.17         37.85         0.92 o
   3  -1   6          0.36          0.42         0.16 o
   4  -1   6        132.14        121.07         1.73 o
   5  -1   6         28.48         30.07         0.90 o
   6  -1   6          9.93          9.05         0.57 o
   7  -1   6         31.38         32.30         1.11 o
   8  -1   6         28.82         28.04         1.30 o
   9  -1   6          5.06          4.54         0.83 o
  10  -1   6         28.24         27.38         2.47 o
  11  -1   6          7.86          7.34         2.08 o
 -11   0   6          0.39          0.82         0.42 o
 -10   0   6          6.89          5.72         0.51 o
  -9   0   6        105.65         99.46         1.59 o
  -8   0   6         10.30         11.32         0.65 o
  -7   0   6         78.95         76.15         1.18 o
  -6   0   6        107.35        108.57         1.33 o
  -5   0   6         35.90         34.85         0.72 o
  -4   0   6        114.65        119.98         1.49 o
  -3   0   6        261.53        257.12         2.61 o
  -2   0   6         93.40         95.06         1.21 o
  -1   0   6        213.92        204.59         2.32 o
   0   0   6        185.04        175.81         2.07 o
   1   0   6        300.87        303.69         3.08 o
   2   0   6        154.61        153.31         2.11 o
   3   0   6        306.86        287.44         3.22 o
   4   0   6         16.83         17.23         0.56 o
   5   0   6         11.18         12.28         0.42 o
   6   0   6        227.70        207.58         2.44 o
   7   0   6          0.49          0.65         0.29 o
   8   0   6         14.81         12.80         0.98 o
   9   0   6         24.42         20.91         1.58 o
  10   0   6          0.75         -0.70         0.70 o
  11   0   6          2.80          0.81         2.37 o
 -11   1   6          0.47          0.35         0.89 o
 -10   1   6         33.33         34.17         1.25 o
  -9   1   6         16.89         16.83         1.21 o
  -8   1   6          1.23          1.45         0.28 o
  -7   1   6         79.95         79.10         0.98 o
  -6   1   6         30.47         30.14         0.54 o
  -5   1   6         29.75         27.77         0.53 o
  -4   1   6         82.83         76.93         0.97 o
  -3   1   6         28.99         28.70         0.53 o
  -2   1   6         46.01         40.26         0.69 o
  -1   1   6         90.43         83.04         1.35 o
   0   1   6         35.56         38.23         1.04 o
   1   1   6        147.87        135.00         1.89 o
   2   1   6         43.73         41.57         1.05 o
   3   1   6          0.37          0.55         0.17 o
   4   1   6        131.08        119.88         1.53 o
   5   1   6         30.62         32.86         0.97 o
   6   1   6          9.91          8.56         0.40 o
   7   1   6         32.29         35.00         1.25 o
   8   1   6         29.12         27.27         1.41 o
   9   1   6          5.12          5.49         0.80 o
  10   1   6         28.45         30.08         2.33 o
  11   1   6          7.96          6.61         2.29 o
 -11   2   6         12.35         12.12         1.32 o
 -10   2   6         10.15          8.58         0.52 o
  -9   2   6         54.44         56.18         1.27 o
  -8   2   6         41.03         39.30         1.03 o
  -7   2   6         37.16         34.22         0.96 o
  -6   2   6        151.47        147.45         1.56 o
  -5   2   6         69.30         65.07         0.90 o
  -4   2   6         21.06         22.40         0.57 o
  -3   2   6        314.65        321.51         2.79 o
  -2   2   6         90.56         90.95         1.24 o
  -1   2   6         29.32         32.84         0.72 o
   0   2   6        344.09        351.01         3.64 o
   1   2   6        111.44        117.08         2.01 o
   2   2   6         55.13         53.96         1.21 o
   3   2   6        210.44        204.36         2.54 o
   4   2   6         59.59         55.08         1.19 o
   5   2   6         31.31         33.69         1.06 o
   6   2   6         90.26         84.10         1.54 o
   7   2   6         20.95         21.37         1.04 o
   8   2   6         31.26         29.44         1.47 o
   9   2   6         15.43         12.70         1.35 o
  10   2   6          4.46          6.78         1.54 o
 -10   3   6         18.68         16.60         2.09 o
  -9   3   6         30.10         31.24         1.59 o
  -8   3   6          5.23          4.78         0.49 o
  -7   3   6         23.24         22.35         0.76 o
  -6   3   6         69.74         68.48         1.30 o
  -5   3   6         14.01         11.05         0.44 o
  -4   3   6         63.73         60.15         1.23 o
  -3   3   6         64.88         58.69         1.06 o
  -2   3   6          0.14          0.06         0.21 o
  -1   3   6         70.16         72.32         1.16 o
   0   3   6         63.35         60.68         1.05 o
   1   3   6          5.99          5.36         0.36 o
   2   3   6         84.78         80.57         1.21 o
   3   3   6          2.03          2.57         0.29 o
   4   3   6          7.65          7.69         0.57 o
   5   3   6         43.71         42.82         1.36 o
   6   3   6          0.44          0.08         0.34 o
   7   3   6         25.30         26.83         1.81 o
   8   3   6          7.98          7.85         1.05 o
   9   3   6          2.74          1.98         1.00 o
  -9   4   6         19.25         20.13         2.40 o
  -8   4   6         23.37         23.08         1.55 o
  -7   4   6          0.87         -0.13         0.46 o
  -6   4   6        102.31         97.99         2.08 o
  -5   4   6         33.34         30.43         1.29 o
  -4   4   6         38.01         35.80         1.13 o
  -3   4   6        136.41        134.55         2.25 o
  -2   4   6         61.90         62.37         1.60 o
  -1   4   6         69.50         68.91         1.49 o
   0   4   6        194.19        187.85         2.65 o
   1   4   6         50.85         54.46         1.41 o
   2   4   6         41.26         39.13         1.55 o
   3   4   6        107.45        103.08         2.08 o
   4   4   6         40.00         40.70         1.62 o
   5   4   6         31.64         30.96         1.55 o
   6   4   6         41.23         41.25         2.71 o
   7   4   6         13.47         10.05         1.48 o
   8   4   6          4.36          2.05         2.03 o
  -7   5   6          1.93          2.40         1.22 o
  -6   5   6          1.79          2.25         1.64 o
  -5   5   6          1.41          1.33         1.17 o
  -4   5   6          4.86          2.46         0.81 o
  -3   5   6          0.12         -0.49         0.60 o
  -2   5   6          4.33          3.97         0.73 o
  -1   5   6          1.47          0.11         0.47 o
   0   5   6          0.43         -0.20         0.43 o
   1   5   6          9.45         10.29         1.05 o
   2   5   6         11.85          9.60         1.07 o
   3   5   6          2.43          1.91         0.71 o
   4   5   6         15.20         14.33         1.40 o
   5   5   6          5.18          2.15         1.48 o
   6   5   6          1.34          1.54         1.38 o
  -4   6   6         15.10         17.82         2.21 o
  -3   6   6         46.44         55.68         3.65 o
  -2   6   6         15.23         16.77         1.91 o
  -1   6   6         21.86         24.33         2.13 o
   0   6   6         53.56         64.00         3.70 o
   1   6   6          4.90          3.38         1.21 o
   2   6   6         13.22         14.41         1.86 o
   3   6   6         25.39         32.24         4.46 o
  -2  -6   7          2.13          1.48         0.78 o
  -1  -6   7          1.47          0.91         3.06 o
   0  -6   7          4.95          4.74         2.20 o
   1  -6   7          2.27          1.98         0.93 o
  -6  -5   7         48.36         46.49         2.03 o
  -5  -5   7         13.15         13.32         0.97 o
  -4  -5   7         27.18         28.70         1.79 o
  -3  -5   7         45.22         47.03         2.84 o
  -2  -5   7          6.99          6.89         0.77 o
  -1  -5   7         32.20         36.89         1.50 o
   0  -5   7         41.61         43.98         2.36 o
   1  -5   7          0.19          1.20         0.63 o
   2  -5   7         23.93         27.18         2.56 o
   3  -5   7          8.26          8.20         1.67 o
   4  -5   7          0.55         -0.32         1.15 o
   5  -5   7         14.13          9.71         2.59 o
  -8  -4   7         27.06         29.25         2.13 o
  -7  -4   7          4.00          5.22         1.09 o
  -6  -4   7         44.16         43.38         1.53 o
  -5  -4   7         17.86         17.08         1.13 o
  -4  -4   7          3.40          3.63         0.61 o
  -3  -4   7         65.01         67.10         2.00 o
  -2  -4   7         29.87         28.17         0.98 o
  -1  -4   7         11.01          8.71         0.71 o
   0  -4   7         65.79         62.27         1.67 o
   1  -4   7         22.90         23.11         1.04 o
   2  -4   7         14.06         12.11         0.88 o
   3  -4   7         55.37         49.82         1.81 o
   4  -4   7         24.92         27.01         1.78 o
   5  -4   7          3.81          2.52         1.03 o
   6  -4   7         16.07         12.86         1.65 o
   7  -4   7         26.02         23.96         2.29 o
 -10  -3   7         23.08         22.17         1.72 o
  -9  -3   7         21.19         21.15         1.71 o
  -8  -3   7          0.98         -0.39         0.68 o
  -7  -3   7         33.47         31.09         1.35 o
  -6  -3   7         62.11         63.91         1.63 o
  -5  -3   7          5.46          5.11         0.51 o
  -4  -3   7         81.37         71.47         1.43 o
  -3  -3   7         66.80         69.50         1.58 o
  -2  -3   7         13.66         11.91         0.75 o
  -1  -3   7         93.13         91.64         1.87 o
   0  -3   7         61.94         56.69         1.38 o
   1  -3   7         51.52         49.34         1.45 o
   2  -3   7         82.06         81.55         1.76 o
   3  -3   7         22.09         20.22         1.07 o
   4  -3   7         20.12         17.92         1.05 o
   5  -3   7         66.31         64.96         1.73 o
   6  -3   7          7.40          7.89         0.91 o
   7  -3   7         14.53         13.59         1.33 o
   8  -3   7         29.89         28.02         2.91 o
   9  -3   7          0.09         -1.24         1.30 o
 -10  -2   7          1.00          1.33         0.80 o
  -9  -2   7          8.38          9.38         0.85 o
  -8  -2   7         22.33         23.27         0.82 o
  -7  -2   7          0.43         -0.20         0.40 o
  -6  -2   7         23.00         24.48         0.90 o
  -5  -2   7         79.57         76.33         1.30 o
  -4  -2   7          4.71          4.70         0.42 o
  -3  -2   7         90.57         90.41         1.45 o
  -2  -2   7        101.17         91.83         1.71 o
  -1  -2   7         16.87         14.71         0.77 o
   0  -2   7        169.77        173.28         2.51 o
   1  -2   7        109.96        104.16         1.81 o
   2  -2   7          7.09          7.77         0.58 o
   3  -2   7        130.84        124.38         1.94 o
   4  -2   7         52.75         53.14         1.21 o
   5  -2   7          3.91          3.27         0.45 o
   6  -2   7         67.19         64.75         1.64 o
   7  -2   7         27.79         28.60         1.47 o
   8  -2   7          0.81          1.29         0.67 o
   9  -2   7         21.16         19.54         2.26 o
  10  -2   7         16.25         14.69         2.54 o
 -11  -1   7          1.73          0.64         0.54 o
 -10  -1   7         46.50         43.56         1.23 o
  -9  -1   7         59.08         56.60         1.37 o
  -8  -1   7          2.65          2.31         0.43 o
  -7  -1   7        145.08        140.25         2.16 o
  -6  -1   7         66.60         65.98         1.12 o
  -5  -1   7          7.10          6.64         0.41 o
  -4  -1   7        164.55        163.42         2.17 o
  -3  -1   7        109.68        106.29         1.51 o
  -2  -1   7         29.52         28.62         0.70 o
  -1  -1   7        170.04        167.86         2.03 o
   0  -1   7         66.33         62.26         1.07 o
   1  -1   7         79.31         81.08         1.19 o
   2  -1   7         92.95         88.83         1.49 o
   3  -1   7         57.79         53.87         1.19 o
   4  -1   7         29.65         30.55         0.93 o
   5  -1   7         35.82         32.63         1.01 o
   6  -1   7         22.57         19.18         0.98 o
   7  -1   7         12.62         11.70         0.86 o
   8  -1   7         31.69         29.51         1.55 o
   9  -1   7          0.82         -0.24         0.79 o
  10  -1   7         10.83          6.85         2.24 o
 -11   0   7          0.36          0.33         0.59 o
 -10   0   7         14.06         14.71         0.76 o
  -9   0   7          2.92          3.90         0.41 o
  -8   0   7          1.37          0.94         0.33 o
  -7   0   7         27.14         27.09         0.73 o
  -6   0   7          0.18          0.02         0.16 o
  -5   0   7         46.79         44.34         0.79 o
  -4   0   7         26.59         26.12         0.73 o
  -3   0   7         15.67         15.26         0.62 o
  -2   0   7         40.46         43.14         0.80 o
  -1   0   7         11.33          9.20         0.37 o
   0   0   7         46.89         50.18         0.90 o
   1   0   7        123.18        128.69         1.65 o
   2   0   7         25.94         23.60         0.78 o
   3   0   7          9.48         11.77         0.66 o
   4   0   7         85.23         87.09         1.25 o
   5   0   7          2.49          1.76         0.26 o
   6   0   7         36.37         35.44         1.05 o
   7   0   7         10.71         10.90         0.92 o
   8   0   7          0.26         -0.19         0.57 o
   9   0   7         11.29         10.04         1.25 o
  10   0   7         13.66          9.72         2.12 o
 -11   1   7          1.71          0.74         0.91 o
 -10   1   7         46.92         43.15         1.20 o
  -9   1   7         58.95         57.37         1.30 o
  -8   1   7          2.73          3.08         0.36 o
  -7   1   7        146.14        139.44         1.94 o
  -6   1   7         66.58         64.77         0.99 o
  -5   1   7          7.36          6.71         0.32 o
  -4   1   7        168.81        162.74         1.79 o
  -3   1   7        109.57        105.88         1.31 o
  -2   1   7         30.87         29.25         0.79 o
  -1   1   7        173.88        166.20         2.09 o
   0   1   7         68.18         61.66         1.16 o
   1   1   7         82.34         82.66         1.39 o
   2   1   7         94.31         91.19         1.55 o
   3   1   7         57.93         55.67         1.15 o
   4   1   7         30.81         33.26         0.95 o
   5   1   7         37.05         32.73         1.05 o
   6   1   7         22.16         19.10         1.02 o
   7   1   7         12.77         11.01         1.03 o
   8   1   7         31.65         31.18         1.58 o
   9   1   7          0.71         -0.05         0.58 o
  10   1   7         10.58         10.67         2.19 o
 -10   2   7          0.96          0.48         1.39 o
  -9   2   7          8.31          8.99         1.46 o
  -8   2   7         22.00         21.52         0.97 o
  -7   2   7          0.31          0.03         0.21 o
  -6   2   7         23.66         24.80         0.60 o
  -5   2   7         77.54         74.91         1.14 o
  -4   2   7          4.31          3.18         0.38 o
  -3   2   7         89.24         86.90         1.23 o
  -2   2   7        101.50         95.82         1.39 o
  -1   2   7         16.35         13.43         0.45 o
   0   2   7        167.66        165.59         2.25 o
   1   2   7        109.55        107.08         1.77 o
   2   2   7          7.20          7.95         0.54 o
   3   2   7        131.90        128.44         2.00 o
   4   2   7         52.84         54.90         1.26 o
   5   2   7          3.87          3.78         0.41 o
   6   2   7         67.74         65.81         1.64 o
   7   2   7         28.67         28.08         1.43 o
   8   2   7          0.76         -0.02         0.64 o
   9   2   7         22.10         20.32         1.96 o
  10   2   7         16.32         20.52         2.23 o
 -10   3   7         23.02         24.17         5.04 o
  -9   3   7         21.35         22.52         1.48 o
  -8   3   7          1.03          0.27         0.57 o
  -7   3   7         33.13         31.10         0.99 o
  -6   3   7         62.63         62.98         1.54 o
  -5   3   7          5.31          5.03         0.30 o
  -4   3   7         83.58         73.39         1.40 o
  -3   3   7         66.49         64.49         1.12 o
  -2   3   7         13.69         12.70         0.81 o
  -1   3   7         94.66         92.30         1.68 o
   0   3   7         62.16         55.83         1.37 o
   1   3   7         52.73         51.38         1.37 o
   2   3   7         82.15         84.12         1.80 o
   3   3   7         21.23         19.98         0.95 o
   4   3   7         20.51         20.38         1.17 o
   5   3   7         65.98         64.95         1.75 o
   6   3   7          6.91          8.01         0.84 o
   7   3   7         14.83         10.93         1.51 o
   8   3   7         28.69         26.02         3.11 o
   9   3   7          0.06          0.80         1.12 o
  -8   4   7         27.23         28.31         2.70 o
  -7   4   7          4.24          5.02         0.86 o
  -6   4   7         44.15         42.19         1.83 o
  -5   4   7         17.32         17.02         1.27 o
  -4   4   7          3.63          3.29         0.49 o
  -3   4   7         63.86         64.72         1.60 o
  -2   4   7         29.45         27.83         1.13 o
  -1   4   7         11.25         11.03         0.72 o
   0   4   7         63.92         61.42         1.60 o
   1   4   7         22.61         20.50         1.01 o
   2   4   7         14.20         15.62         0.99 o
   3   4   7         54.08         47.13         1.52 o
   4   4   7         25.49         25.57         1.68 o
   5   4   7          3.78          2.14         0.80 o
   6   4   7         15.46         10.28         1.70 o
   7   4   7         26.69         31.64         2.52 o
  -6   5   7         48.22         49.52         2.14 o
  -5   5   7         13.08         13.09         1.55 o
  -4   5   7         26.70         29.23         2.56 o
  -3   5   7         45.34         41.87         2.62 o
  -2   5   7          7.00          5.71         1.05 o
  -1   5   7         31.85         36.68         1.94 o
   0   5   7         41.42         40.96         2.48 o
   1   5   7          0.18          1.78         0.71 o
   2   5   7         23.85         26.35         2.17 o
   3   5   7          7.95          8.28         1.76 o
   4   5   7          0.55          1.44         0.81 o
   5   5   7         13.90         20.29         3.22 o
  -2   6   7          2.18          0.46         1.49 o
  -1   6   7          1.44          2.38         2.08 o
   0   6   7          5.38          8.90         1.61 o
   1   6   7          2.37          2.61         1.49 o
  -5  -5   8          0.09          0.27         1.96 o
  -4  -5   8         25.95         27.80         2.12 o
  -3  -5   8         32.37         35.12         2.15 o
  -2  -5   8          2.60          3.47         0.57 o
  -1  -5   8         24.83         35.03         3.37 o
   0  -5   8         22.72         26.71         2.56 o
   1  -5   8          1.54          1.57         1.47 o
   2  -5   8          6.92         10.17         1.76 o
   3  -5   8         11.14         12.42         1.92 o
   4  -5   8          2.30          2.29         1.22 o
  -7  -4   8          3.68          5.46         1.47 o
  -6  -4   8          1.85          2.46         0.58 o
  -5  -4   8         12.54         15.94         1.12 o
  -4  -4   8         17.16         21.98         1.08 o
  -3  -4   8          2.01          1.81         0.62 o
  -2  -4   8         27.95         28.28         1.83 o
  -1  -4   8         13.75         13.70         1.09 o
   0  -4   8          5.55          6.28         0.69 o
   1  -4   8         51.59         52.14         1.94 o
   2  -4   8         15.10         17.81         1.38 o
   3  -4   8         27.75         26.53         2.27 o
   4  -4   8         29.05         30.60         2.62 o
   5  -4   8          4.86          4.33         1.10 o
   6  -4   8         15.38         19.30         1.94 o
   7  -4   8         26.73         30.45         7.47 o
  -9  -3   8         13.69         14.41         2.41 o
  -8  -3   8          7.76          7.77         0.86 o
  -7  -3   8         14.36         15.63         1.49 o
  -6  -3   8         31.88         33.00         1.33 o
  -5  -3   8          4.79          5.52         0.85 o
  -4  -3   8          8.22         10.46         0.80 o
  -3  -3   8         31.44         33.25         1.43 o
  -2  -3   8         13.44         12.36         0.81 o
  -1  -3   8          8.01         11.67         0.82 o
   0  -3   8         31.44         34.74         1.39 o
   1  -3   8         10.39          8.92         0.80 o
   2  -3   8          7.66          6.82         0.70 o
   3  -3   8         28.72         28.38         1.23 o
   4  -3   8          5.35          5.57         0.65 o
   5  -3   8          3.52          5.70         0.86 o
   6  -3   8         12.32         13.60         1.52 o
   7  -3   8          6.76          4.20         1.62 o
   8  -3   8          1.89          5.18         2.01 o
 -10  -2   8         21.80         23.56         1.52 o
  -9  -2   8          2.05          2.61         0.54 o
  -8  -2   8         22.37         24.65         0.95 o
  -7  -2   8         38.12         40.98         1.99 o
  -6  -2   8          5.57          4.22         0.44 o
  -5  -2   8         86.51         92.57         1.52 o
  -4  -2   8         28.32         31.63         0.95 o
  -3  -2   8         28.93         24.84         0.77 o
  -2  -2   8        124.21        132.51         2.19 o
  -1  -2   8         10.49         14.08         0.84 o
   0  -2   8         78.42         77.79         1.60 o
   1  -2   8        151.93        143.61         2.36 o
   2  -2   8          1.53          2.64         0.38 o
   3  -2   8         64.59         62.73         1.50 o
   4  -2   8         92.18         96.92         1.83 o
   5  -2   8          0.09          0.41         0.40 o
   6  -2   8         48.73         50.09         2.39 o
   7  -2   8         30.57         31.04         2.22 o
   8  -2   8          4.88          4.99         1.29 o
   9  -2   8         25.33         24.54         2.53 o
 -10  -1   8          5.41          5.78         0.63 o
  -9  -1   8         23.12         24.03         0.93 o
  -8  -1   8          3.16          3.75         0.55 o
  -7  -1   8         12.57         14.19         0.76 o
  -6  -1   8         17.03         20.75         0.81 o
  -5  -1   8         30.78         33.50         0.90 o
  -4  -1   8          8.70         11.46         0.59 o
  -3  -1   8         86.63         87.70         1.42 o
  -2  -1   8         53.48         62.48         1.49 o
  -1  -1   8         12.30         16.64         0.96 o
   0  -1   8        106.65        104.03         1.51 o
   1  -1   8        107.95        105.56         1.55 o
   2  -1   8         40.54         47.27         1.77 o
   3  -1   8         48.71         51.64         1.29 o
   4  -1   8         34.16         33.71         1.02 o
   5  -1   8         20.02         20.13         0.96 o
   6  -1   8         38.06         38.23         1.42 o
   7  -1   8          2.64          1.69         0.58 o
   8  -1   8          8.56         10.89         1.45 o
   9  -1   8          3.33          5.42         2.09 o
 -10   0   8         36.08         41.13         2.51 o
  -9   0   8          3.13          5.03         0.75 o
  -8   0   8         86.41         86.97         1.60 o
  -7   0   8        107.44        110.83         1.64 o
  -6   0   8         47.84         44.52         0.91 o
  -5   0   8        348.58        347.00         3.91 o
  -4   0   8         74.40         93.56         1.68 o
  -3   0   8        150.80        148.24         1.87 o
  -2   0   8        527.61        538.90         4.74 o
  -1   0   8         84.44        120.74         2.81 o
   0   0   8        390.07        373.97         3.79 o
   1   0   8        369.87        413.20         5.79 o
   2   0   8         25.22         41.17         1.64 o
   3   0   8        172.79        161.41         2.23 o
   4   0   8        250.12        271.00         3.67 o
   5   0   8          2.05          4.96         0.53 o
   6   0   8         66.68         74.71         1.79 o
   7   0   8         71.54         75.84         2.22 o
   8   0   8          5.21          4.43         0.74 o
   9   0   8         26.82         36.82         2.75 o
 -10   1   8          5.00          4.66         0.70 o
  -9   1   8         22.55         24.12         0.96 o
  -8   1   8          3.35          3.35         0.45 o
  -7   1   8         11.55         13.17         0.71 o
  -6   1   8         15.85         18.91         0.71 o
  -5   1   8         30.92         33.34         0.78 o
  -4   1   8          7.36         10.38         0.60 o
  -3   1   8         82.35         83.29         1.24 o
  -2   1   8         53.94         65.65         1.07 o
  -1   1   8         10.76         13.15         0.78 o
   0   1   8        101.99        101.78         1.61 o
   1   1   8        107.95        107.96         1.64 o
   2   1   8         37.17         42.68         1.09 o
   3   1   8         47.26         48.57         1.17 o
   4   1   8         34.17         32.49         0.97 o
   5   1   8         17.96         19.75         1.03 o
   6   1   8         37.65         40.86         1.57 o
   7   1   8          2.65          1.72         0.70 o
   8   1   8          7.73          8.68         1.12 o
   9   1   8          3.50          5.05         1.39 o
 -10   2   8         21.79         23.73         1.09 o
  -9   2   8          2.07          2.83         0.79 o
  -8   2   8         22.75         24.90         1.35 o
  -7   2   8         37.77         41.80         1.57 o
  -6   2   8          5.72          4.90         0.40 o
  -5   2   8         85.70         90.01         1.51 o
  -4   2   8         28.97         33.63         0.93 o
  -3   2   8         29.21         23.63         0.65 o
  -2   2   8        124.90        133.16         1.68 o
  -1   2   8          9.76         12.87         0.75 o
   0   2   8         77.82         78.24         1.53 o
   1   2   8        155.05        147.46         2.21 o
   2   2   8          1.13          2.08         0.32 o
   3   2   8         65.06         64.27         1.56 o
   4   2   8         93.11         95.27         1.87 o
   5   2   8          0.03         -0.03         0.33 o
   6   2   8         49.33         50.62         1.76 o
   7   2   8         31.13         35.02         2.44 o
   8   2   8          4.63          4.89         1.06 o
   9   2   8         25.60         26.75         4.33 o
  -9   3   8         13.58         14.08         0.98 o
  -8   3   8          7.95          9.24         1.15 o
  -7   3   8         13.98         14.41         0.93 o
  -6   3   8         32.65         32.70         1.00 o
  -5   3   8          4.77          5.19         0.41 o
  -4   3   8          8.32          9.98         0.71 o
  -3   3   8         30.89         32.56         1.08 o
  -2   3   8         13.60         11.66         0.72 o
  -1   3   8          8.36         11.35         0.73 o
   0   3   8         30.85         33.48         1.41 o
   1   3   8         10.32         10.11         0.77 o
   2   3   8          6.50          4.70         0.56 o
   3   3   8         28.43         28.13         1.55 o
   4   3   8          5.38          5.56         0.64 o
   5   3   8          3.12          4.98         0.71 o
   6   3   8         11.90         12.36         1.21 o
   7   3   8          6.69          8.51         1.05 o
   8   3   8          1.64          1.91         1.34 o
  -7   4   8          3.38          6.53         1.15 o
  -6   4   8          1.93          3.06         1.10 o
  -5   4   8         12.51         16.38         1.05 o
  -4   4   8         17.42         18.85         1.36 o
  -3   4   8          2.02          2.05         0.70 o
  -2   4   8         28.41         27.52         1.85 o
  -1   4   8         14.22         15.58         1.06 o
   0   4   8          5.51          6.14         0.61 o
   1   4   8         52.26         54.70         1.82 o
   2   4   8         15.72         14.01         1.23 o
   3   4   8         28.08         26.32         2.31 o
   4   4   8         29.36         32.06         2.26 o
   5   4   8          5.03          5.79         1.34 o
   6   4   8         15.59         18.83         3.57 o
  -5   5   8          0.07          2.87         1.46 o
  -4   5   8         26.49         27.12         3.02 o
  -3   5   8         32.98         31.13         2.71 o
  -2   5   8          2.48          4.99         2.05 o
  -1   5   8         25.34         31.09         4.72 o
   0   5   8         23.24         26.30         2.52 o
   1   5   8          1.47          0.37         1.28 o
   2   5   8          7.43         13.11         1.97 o
   3   5   8         11.28         14.92         2.02 o
   4   5   8          2.30          2.37         1.63 o
  -3  -5   9         22.31         19.51         1.54 o
  -2  -5   9          4.47          5.66         1.67 o
  -1  -5   9          8.08         10.99         1.62 o
   0  -5   9         16.70         13.02         2.45 o
   1  -5   9          5.89          5.00         2.05 o
   2  -5   9          3.39          7.83         2.24 o
  -6  -4   9         11.77         14.62         2.21 o
  -5  -4   9          3.81          5.96         0.95 o
  -4  -4   9         16.41         18.47         1.16 o
  -3  -4   9          5.95          5.36         1.13 o
  -2  -4   9          6.69          9.09         0.96 o
  -1  -4   9         22.87         22.82         1.72 o
   0  -4   9          4.49          4.41         1.32 o
   1  -4   9         21.92         24.24         2.07 o
   2  -4   9         14.02         15.13         1.90 o
   3  -4   9          4.93          5.92         1.29 o
   4  -4   9         10.95         17.84         1.87 o
   5  -4   9         13.82         12.39         4.06 o
  -8  -3   9         28.18         30.60         1.56 o
  -7  -3   9          5.56          9.07         0.81 o
  -6  -3   9         61.58         61.44         1.94 o
  -5  -3   9         47.90         49.49         1.66 o
  -4  -3   9          4.80          5.96         0.85 o
  -3  -3   9        118.59        113.49         2.45 o
  -2  -3   9         50.85         54.49         1.86 o
  -1  -3   9         15.70         17.30         1.13 o
   0  -3   9         92.68         86.15         1.93 o
   1  -3   9         43.55         48.36         1.57 o
   2  -3   9         12.74         18.28         1.31 o
   3  -3   9         57.05         52.38         2.74 o
   4  -3   9         16.05         19.56         1.74 o
   5  -3   9          5.60          6.28         1.18 o
   6  -3   9         18.15         16.54         1.51 o
   7  -3   9          8.54         15.62         2.43 o
  -9  -2   9          5.10          6.68         1.29 o
  -8  -2   9          1.95          2.21         0.75 o
  -7  -2   9         14.63         15.97         0.99 o
  -6  -2   9         12.61         14.79         0.84 o
  -5  -2   9          2.12          4.26         0.47 o
  -4  -2   9         19.44         21.42         0.88 o
  -3  -2   9         17.54         19.15         0.93 o
  -2  -2   9          8.08          6.38         0.67 o
  -1  -2   9         29.71         33.64         1.32 o
   0  -2   9         17.95         19.12         1.13 o
   1  -2   9          0.11          0.32         0.38 o
   2  -2   9         37.63         40.80         1.40 o
   3  -2   9         17.12         14.77         0.91 o
   4  -2   9         11.80         12.09         0.88 o
   5  -2   9         18.92         21.01         1.40 o
   6  -2   9          5.54          4.87         0.95 o
   7  -2   9         20.19         21.71         1.75 o
   8  -2   9         10.88          9.34         1.50 o
  -9  -1   9         53.85         54.68         1.56 o
  -8  -1   9         27.19         27.51         1.34 o
  -7  -1   9          5.70          6.68         1.37 o
  -6  -1   9        140.98        136.50         2.16 o
  -5  -1   9         79.86         80.10         1.53 o
  -4  -1   9         65.99         71.97         1.81 o
  -3  -1   9        268.48        266.67         2.96 o
  -2  -1   9         53.03         60.17         1.16 o
  -1  -1   9        116.20        136.19         2.94 o
   0  -1   9        329.78        326.56         3.32 o
   1  -1   9         33.98         39.43         0.96 o
   2  -1   9        132.16        149.67         2.67 o
   3  -1   9        126.84        120.55         2.18 o
   4  -1   9          9.85         17.79         1.03 o
   5  -1   9         52.88         66.24         2.61 o
   6  -1   9         51.36         48.97         2.19 o
   7  -1   9          1.69          4.45         0.74 o
   8  -1   9          6.70         10.56         1.85 o
 -10   0   9          1.30          0.99         1.67 o
  -9   0   9          5.16          6.71         1.14 o
  -8   0   9          0.82          0.99         0.30 o
  -7   0   9          2.12          3.02         0.44 o
  -6   0   9          0.27          0.94         0.41 o
  -5   0   9         16.32         14.00         0.60 o
  -4   0   9          3.52          4.58         0.36 o
  -3   0   9         24.76         22.66         0.71 o
  -2   0   9         20.38         21.40         0.70 o
  -1   0   9          8.02         11.31         0.45 o
   0   0   9         33.67         31.01         0.83 o
   1   0   9         32.09         31.75         0.94 o
   2   0   9          6.75          9.07         0.69 o
   3   0   9         15.52         15.71         0.62 o
   4   0   9          0.01          1.87         0.38 o
   5   0   9         10.85         11.69         0.85 o
   6   0   9          4.72          3.92         0.79 o
   7   0   9          4.93          5.11         1.07 o
   8   0   9         16.50         19.33         2.44 o
   9   0   9          2.78          0.20         0.87 o
  -9   1   9         54.49         54.16         1.47 o
  -8   1   9         27.46         28.53         1.65 o
  -7   1   9          5.73          7.75         0.89 o
  -6   1   9        142.42        136.93         2.30 o
  -5   1   9         79.81         77.28         1.43 o
  -4   1   9         65.95         70.79         1.33 o
  -3   1   9        270.16        268.00         2.76 o
  -2   1   9         54.12         61.32         1.11 o
  -1   1   9        116.62        140.62         2.93 o
   0   1   9        330.03        328.25         3.29 o
   1   1   9         35.82         44.14         1.20 o
   2   1   9        132.57        149.31         2.81 o
   3   1   9        127.97        119.68         2.33 o
   4   1   9         10.55         18.24         1.02 o
   5   1   9         53.11         61.39         2.01 o
   6   1   9         52.14         48.10         2.11 o
   7   1   9          1.91          3.59         0.84 o
   8   1   9          6.92          9.01         1.11 o
  -9   2   9          5.21          7.64         0.72 o
  -8   2   9          1.67          3.21         1.06 o
  -7   2   9         14.52         14.95         1.14 o
  -6   2   9         13.12         13.61         0.88 o
  -5   2   9          1.65          3.72         0.43 o
  -4   2   9         20.93         23.98         1.08 o
  -3   2   9         17.59         21.49         0.67 o
  -2   2   9          6.96          5.84         0.54 o
  -1   2   9         31.08         35.79         1.21 o
   0   2   9         18.08         19.76         0.98 o
   1   2   9          0.17          0.93         0.34 o
   2   2   9         36.49         39.58         1.33 o
   3   2   9         17.18         15.15         0.95 o
   4   2   9         11.07         11.42         1.03 o
   5   2   9         18.39         18.34         1.62 o
   6   2   9          5.53          6.38         1.06 o
   7   2   9         19.48         19.71         1.91 o
   8   2   9         10.43         11.92         1.45 o
  -8   3   9         28.28         28.94         2.78 o
  -7   3   9          5.60          7.40         1.48 o
  -6   3   9         61.79         61.28         2.27 o
  -5   3   9         47.14         50.36         2.33 o
  -4   3   9          4.81          7.82         0.85 o
  -3   3   9        118.13        111.94         2.42 o
  -2   3   9         50.78         53.62         1.79 o
  -1   3   9         15.85         18.39         1.07 o
   0   3   9         91.85         84.18         1.80 o
   1   3   9         43.81         48.86         1.48 o
   2   3   9         12.56         18.22         1.23 o
   3   3   9         58.22         49.97         1.82 o
   4   3   9         16.04         19.59         1.49 o
   5   3   9          5.68         10.27         0.98 o
   6   3   9         18.82         16.51         1.88 o
   7   3   9          8.70         14.97         1.91 o
  -6   4   9         11.82         14.89         2.06 o
  -5   4   9          3.92          6.66         1.25 o
  -4   4   9         16.42         16.04         1.49 o
  -3   4   9          5.81          6.46         1.06 o
  -2   4   9          7.18          9.75         1.23 o
  -1   4   9         22.53         21.16         1.50 o
   0   4   9          4.37          6.16         0.95 o
   1   4   9         22.62         28.97         2.78 o
   2   4   9         13.39         19.23         2.65 o
   3   4   9          4.85          7.02         1.73 o
   4   4   9         10.87         18.93         2.31 o
   5   4   9         13.59         16.81         2.20 o
  -3   5   9         21.55         18.35         3.07 o
  -2   5   9          4.28          3.20         1.44 o
  -1   5   9          7.86          9.86         1.74 o
   0   5   9         16.13         18.54         2.73 o
   1   5   9          5.79          5.39         1.49 o
   2   5   9          3.14          7.46         1.47 o
  -5  -4  10          2.55          1.95         1.51 o
  -4  -4  10         13.92         12.67         1.96 o
  -3  -4  10          9.50          9.01         0.89 o
  -2  -4  10          2.74          1.78         0.96 o
  -1  -4  10         14.20         12.74         1.66 o
   0  -4  10          2.24          2.62         0.86 o
   1  -4  10          1.86          4.16         1.54 o
   2  -4  10          3.98          3.03         1.55 o
   3  -4  10          4.40          3.78         1.47 o
   4  -4  10          1.71          0.47         1.11 o
  -7  -3  10          0.81          0.89         1.02 o
  -6  -3  10          7.43          6.25         1.08 o
  -5  -3  10         17.17         17.47         1.35 o
  -4  -3  10          1.55          2.16         0.63 o
  -3  -3  10         28.52         28.68         2.12 o
  -2  -3  10         17.75         16.04         1.35 o
  -1  -3  10          0.47          1.07         0.60 o
   0  -3  10         46.41         42.81         2.19 o
   1  -3  10         32.97         31.30         2.16 o
   2  -3  10          0.38          1.86         0.94 o
   3  -3  10         39.03         39.45         3.15 o
   4  -3  10         25.42         20.67         2.42 o
   5  -3  10          0.33          1.28         2.21 o
   6  -3  10         21.97         23.31         2.04 o
  -8  -2  10          0.09         -0.20         0.98 o
  -7  -2  10         20.58         20.40         1.50 o
  -6  -2  10         20.65         19.96         0.87 o
  -5  -2  10          8.40          8.53         0.88 o
  -4  -2  10         30.70         32.37         1.78 o
  -3  -2  10         32.89         32.05         1.74 o
  -2  -2  10          8.26          6.91         0.67 o
  -1  -2  10         40.57         35.10         1.52 o
   0  -2  10         27.11         25.49         1.24 o
   1  -2  10          8.40          8.53         0.65 o
   2  -2  10         39.92         32.94         1.42 o
   3  -2  10          1.21          0.57         0.58 o
   4  -2  10          9.53          7.01         1.11 o
   5  -2  10         19.44         20.53         1.63 o
   6  -2  10          0.42          1.03         0.80 o
   7  -2  10          7.14          5.76         1.27 o
  -9  -1  10          4.82          6.14         0.63 o
  -8  -1  10         14.57         14.63         1.11 o
  -7  -1  10          8.12          8.75         0.60 o
  -6  -1  10         19.19         18.51         1.39 o
  -5  -1  10         33.14         37.26         1.59 o
  -4  -1  10          1.71          1.35         0.36 o
  -3  -1  10         12.02         10.80         0.77 o
  -2  -1  10         53.95         54.05         1.14 o
  -1  -1  10          3.49          3.31         0.43 o
   0  -1  10         17.43         17.07         0.57 o
   1  -1  10         32.80         34.38         1.22 o
   2  -1  10         10.37         11.76         0.77 o
   3  -1  10          7.89          8.97         0.77 o
   4  -1  10         40.95         43.67         1.87 o
   5  -1  10          4.00          2.75         0.80 o
   6  -1  10          4.65          3.51         0.97 o
   7  -1  10         19.40         19.90         1.97 o
  -9   0  10         33.18         34.00         1.24 o
  -8   0  10          0.13          0.84         0.32 o
  -7   0  10         24.47         23.02         1.20 o
  -6   0  10         35.68         35.87         1.60 o
  -5   0  10          5.93          6.63         0.47 o
  -4   0  10         71.90         69.97         1.41 o
  -3   0  10         47.77         50.11         1.16 o
  -2   0  10          0.46          0.42         0.25 o
  -1   0  10         54.78         55.85         1.10 o
   0   0  10         51.32         51.69         1.42 o
   1   0  10         12.40         12.41         0.59 o
   2   0  10         58.11         57.33         1.14 o
   3   0  10          7.76          5.95         0.66 o
   4   0  10         21.85         21.58         1.39 o
   5   0  10         19.64         16.85         1.51 o
   6   0  10          2.50          3.25         0.66 o
   7   0  10         25.92         27.41         2.89 o
   8   0  10          3.66          2.48         2.10 o
  -9   1  10          4.86          5.48         0.53 o
  -8   1  10         14.27         16.66         1.33 o
  -7   1  10          7.91          9.45         0.67 o
  -6   1  10         19.04         18.77         0.71 o
  -5   1  10         32.57         32.44         1.46 o
  -4   1  10          1.78          1.18         0.31 o
  -3   1  10         12.38         12.12         0.57 o
  -2   1  10         53.05         53.35         1.16 o
  -1   1  10          3.60          2.86         0.38 o
   0   1  10         17.50         16.86         0.62 o
   1   1  10         32.93         32.90         1.17 o
   2   1  10         10.35          9.47         0.76 o
   3   1  10          7.90          9.40         0.83 o
   4   1  10         40.82         42.98         1.83 o
   5   1  10          4.00          2.85         0.72 o
   6   1  10          4.57          4.70         0.93 o
   7   1  10         19.40         26.04         3.06 o
  -8   2  10          0.09          0.33         0.27 o
  -7   2  10         20.81         20.25         1.16 o
  -6   2  10         20.78         19.25         0.78 o
  -5   2  10          8.62          8.24         0.63 o
  -4   2  10         30.86         32.72         1.74 o
  -3   2  10         32.22         30.43         1.11 o
  -2   2  10          8.52          7.54         0.66 o
  -1   2  10         41.74         35.55         1.26 o
   0   2  10         25.93         24.06         1.01 o
   1   2  10          8.73          7.71         0.74 o
   2   2  10         40.09         35.70         1.42 o
   3   2  10          1.07          0.31         0.54 o
   4   2  10          9.86          9.65         1.26 o
   5   2  10         19.83         20.34         1.72 o
   6   2  10          0.32          2.33         0.63 o
   7   2  10          7.13          4.74         1.16 o
  -7   3  10          0.68          0.41         0.39 o
  -6   3  10          7.23          8.00         1.07 o
  -5   3  10         16.81         16.96         1.28 o
  -4   3  10          1.73          1.84         0.72 o
  -3   3  10         28.39         27.49         1.13 o
  -2   3  10         17.64         16.50         1.21 o
  -1   3  10          0.55          0.18         0.58 o
   0   3  10         45.80         48.62         1.92 o
   1   3  10         33.63         31.19         1.93 o
   2   3  10          0.36          0.76         0.52 o
   3   3  10         38.89         36.57         2.33 o
   4   3  10         25.14         27.47         1.91 o
   5   3  10          0.34          2.14         1.15 o
   6   3  10         22.05         26.77         2.15 o
  -5   4  10          2.51          3.18         1.04 o
  -4   4  10         14.15         13.04         1.41 o
  -3   4  10          9.72          8.47         1.15 o
  -2   4  10          2.60          0.68         0.78 o
  -1   4  10         14.23         14.23         1.51 o
   0   4  10          2.45          1.46         0.90 o
   1   4  10          1.73          0.49         1.13 o
   2   4  10          3.51          3.28         1.07 o
   3   4  10          4.71          4.13         2.08 o
   4   4  10          1.58         -0.35         1.42 o
  -2  -4  11          7.01          8.82         1.65 o
  -1  -4  11          0.96          1.69         1.84 o
   0  -4  11         11.00         12.98         2.19 o
   1  -4  11          9.44         10.30         2.42 o
  -5  -3  11         18.68         17.39         1.31 o
  -4  -3  11          8.58          7.70         1.42 o
  -3  -3  11          0.59         -0.85         0.85 o
  -2  -3  11         21.23         22.08         2.65 o
  -1  -3  11         11.43         11.08         1.92 o
   0  -3  11          5.25          6.95         0.96 o
   1  -3  11         21.11         24.84         2.28 o
   2  -3  11          6.87         11.33         1.78 o
   3  -3  11          6.02          6.82         1.69 o
   4  -3  11         14.48         11.47         1.81 o
  -7  -2  11          4.62          3.41         0.69 o
  -6  -2  11         23.95         23.66         0.96 o
  -5  -2  11         12.05         12.24         1.26 o
  -4  -2  11         10.25          9.04         0.77 o
  -3  -2  11         28.49         29.79         1.91 o
  -2  -2  11          4.49          6.16         1.04 o
  -1  -2  11          6.31          4.72         0.81 o
   0  -2  11         24.79         26.35         1.41 o
   1  -2  11          3.99          5.50         0.81 o
   2  -2  11          2.58          2.74         1.32 o
   3  -2  11          7.09         11.68         1.30 o
   4  -2  11          0.93          2.26         1.06 o
   5  -2  11          1.86          2.59         1.30 o
  -7  -1  11          7.42          8.56         0.62 o
  -6  -1  11          5.92          5.69         0.63 o
  -5  -1  11          7.64          8.63         1.07 o
  -4  -1  11         11.90         11.87         0.94 o
  -3  -1  11          3.07          1.50         0.61 o
  -2  -1  11         30.48         29.35         1.56 o
  -1  -1  11          9.91          8.29         0.72 o
   0  -1  11          3.55          3.38         0.60 o
   1  -1  11         44.09         44.15         1.72 o
   2  -1  11         20.20         21.39         1.40 o
   3  -1  11         14.52         16.68         1.54 o
   4  -1  11         51.22         52.36         2.71 o
   5  -1  11          5.36          2.88         1.01 o
   6  -1  11          9.37         11.09         1.29 o
  -8   0  11          1.34         -1.02         1.02 o
  -7   0  11         10.32          9.07         0.69 o
  -6   0  11         61.07         56.77         1.39 o
  -5   0  11          4.14          5.17         0.59 o
  -4   0  11         50.27         51.16         2.18 o
  -3   0  11         48.32         46.56         1.91 o
  -2   0  11          4.11          4.16         0.48 o
  -1   0  11         51.59         49.02         1.20 o
   0   0  11         40.84         39.23         1.02 o
   1   0  11          0.04         -0.27         0.55 o
   2   0  11         20.71         21.20         1.53 o
   3   0  11          6.97          5.53         0.93 o
   4   0  11          1.67          2.78         0.86 o
   5   0  11          5.28          6.08         1.41 o
   6   0  11          2.40          1.53         1.41 o
  -7   1  11          7.61          8.41         0.58 o
  -6   1  11          5.82          5.28         0.56 o
  -5   1  11          7.56          8.34         1.65 o
  -4   1  11         11.96         11.78         1.23 o
  -3   1  11          2.94          0.29         0.58 o
  -2   1  11         29.89         29.98         1.45 o
  -1   1  11         10.02          9.10         0.77 o
   0   1  11          3.54          3.12         0.71 o
   1   1  11         43.55         41.99         1.29 o
   2   1  11         19.94         18.58         1.10 o
   3   1  11         14.45         17.41         1.78 o
   4   1  11         50.73         54.53         2.35 o
   5   1  11          5.37          4.72         1.31 o
   6   1  11          9.45          8.32         1.30 o
  -7   2  11          4.81          4.50         0.81 o
  -6   2  11         23.61         23.32         2.06 o
  -5   2  11         11.85         12.81         1.69 o
  -4   2  11          9.90          8.03         0.63 o
  -3   2  11         28.43         27.36         1.64 o
  -2   2  11          4.45          4.77         0.75 o
  -1   2  11          5.92          5.79         0.53 o
   0   2  11         24.39         24.20         1.65 o
   1   2  11          4.16          4.24         0.74 o
   2   2  11          2.37          1.55         0.64 o
   3   2  11          7.34          8.34         1.09 o
   4   2  11          0.93          1.82         1.06 o
   5   2  11          1.65          3.21         4.15 o
  -5   3  11         19.02         19.15         1.12 o
  -4   3  11          9.06          8.82         1.20 o
  -3   3  11          0.62          0.48         0.68 o
  -2   3  11         21.38         21.68         1.57 o
  -1   3  11         11.84         10.65         1.36 o
   0   3  11          5.36          5.11         1.04 o
   1   3  11         21.46         22.35         2.78 o
   2   3  11          6.64          7.69         1.29 o
   3   3  11          5.93          7.52         1.23 o
   4   3  11         14.55         18.58         2.13 o
  -2   4  11          6.92          7.29         2.24 o
  -1   4  11          1.15          2.77         1.03 o
   0   4  11         10.70         10.02         2.01 o
   1   4  11          9.47         10.77         1.76 o
  -2  -3  12          1.34         -0.13         1.04 o
  -1  -3  12          1.79          0.74         1.59 o
   0  -3  12          6.25          4.15         3.08 o
   1  -3  12          0.30         -0.26         1.29 o
  -5  -2  12         24.39         21.31         3.21 o
  -4  -2  12          9.71          8.59         1.53 o
  -3  -2  12         49.62         45.20         3.12 o
  -2  -2  12         30.46         28.78         2.33 o
  -1  -2  12         11.53         12.24         1.50 o
   0  -2  12         54.14         51.13         3.21 o
   1  -2  12         22.80         20.12         2.37 o
   2  -2  12          3.49          4.26         1.43 o
   3  -2  12         37.46         40.91         4.13 o
  -6  -1  12          3.23          2.52         0.82 o
  -5  -1  12          5.55          6.00         1.24 o
  -4  -1  12          9.31          9.81         0.68 o
  -3  -1  12          1.09          1.83         0.74 o
  -2  -1  12          6.92          8.03         1.34 o
  -1  -1  12          6.66          9.21         1.08 o
   0  -1  12          1.09          3.52         1.43 o
   1  -1  12          8.29          9.16         1.32 o
   2  -1  12          4.81          6.62         1.08 o
   3  -1  12          2.07          1.36         0.91 o
   4  -1  12          5.46          8.86         1.25 o
  -6   0  12         26.11         26.95         2.17 o
  -5   0  12         10.84          6.88         1.31 o
  -4   0  12          0.01          1.80         0.52 o
  -3   0  12         23.05         21.95         1.69 o
  -2   0  12         19.48         20.25         1.69 o
  -1   0  12          1.26          1.32         0.67 o
   0   0  12         21.34         20.34         1.61 o
   1   0  12         11.90         12.72         1.32 o
   2   0  12          0.00         -0.73         0.89 o
   3   0  12         18.04         22.81         2.10 o
   4   0  12         14.26         22.49         2.78 o
   5   0  12          2.06          5.96         2.42 o
  -6   1  12          3.07          3.14         0.46 o
  -5   1  12          6.07          5.93         1.28 o
  -4   1  12          9.69          9.82         1.16 o
  -3   1  12          0.98          0.97         0.59 o
  -2   1  12          7.54          6.70         0.96 o
  -1   1  12          7.16          7.99         0.88 o
   0   1  12          1.01          2.70         0.69 o
   1   1  12          8.68          5.91         1.46 o
   2   1  12          5.04          8.14         1.71 o
   3   1  12          2.09          2.75         1.48 o
   4   1  12          5.85          6.98         1.47 o
  -5   2  12         24.75         23.12         1.93 o
  -4   2  12          9.56          8.80         1.45 o
  -3   2  12         49.41         48.29         1.88 o
  -2   2  12         30.70         28.64         2.05 o
  -1   2  12         11.30         10.19         0.78 o
   0   2  12         54.06         51.48         2.29 o
   1   2  12         23.18         21.41         1.10 o
   2   2  12          3.48          3.21         1.78 o
   3   2  12         37.32         39.89         2.79 o
  -2   3  12          1.60          1.46         0.66 o
  -1   3  12          1.69          2.41         0.53 o
   0   3  12          6.07          6.23         1.24 o
   1   3  12          0.28          3.93         1.54 o
  -3  -1  13         10.44          9.44         1.34 o
  -2  -1  13          2.40          1.96         0.92 o
  -1  -1  13         18.75         21.09         1.89 o
   0  -1  13          3.60          0.58         0.96 o
   1  -1  13          6.73          7.58         1.66 o
   2  -1  13          3.34          1.80         1.50 o
  -4   0  13          3.90          4.72         1.04 o
  -3   0  13          6.06          6.94         1.89 o
  -2   0  13         21.26         25.32         2.50 o
  -1   0  13          4.71          6.97         1.28 o
   0   0  13          7.00          7.66         1.89 o
   1   0  13         33.73         33.23         3.66 o
   2   0  13          7.66          9.72         1.39 o
  -3   1  13         10.32          9.88         1.31 o
  -2   1  13          2.31          2.20         0.61 o
  -1   1  13         18.24         14.84         1.76 o
   0   1  13          3.52          2.62         1.03 o
   1   1  13          6.55          7.35         1.69 o
   2   1  13          3.23          1.68         1.43 o
                                                
